# Supplementary material for: Comparison of Pan-Lyssavirus RT-PCRs and Development of an Improved Protocol for Surveillance of Non-RABV Lyssaviruses
Source: Viruses. 2023 Mar 4;15(3):680. doi: 10.3390/v15030680 (PMC10052027; doi:10.3390/v15030680)
Supplement: Supplementary file 1 [file viruses-15-00680-s001.zip]

Archive with 5 entries (5 files):
- viruses-2175311-Supplementary Material S1.fasta
- viruses-2175311-Supplementary Material S2; Figure S1; Figure S2.pdf
- viruses-2175311-Supplementary Table S1.pdf
- viruses-2175311-Supplementary Table S2.pdf
- viruses-2175311-Supplementary Table S3.pdf
