# Supplementary material for: Comparison of Pan-Lyssavirus RT-PCRs and Development of an Improved Protocol for Surveillance of Non-RABV Lyssaviruses
Source: Viruses. 2023 Mar 4;15(3):680. doi: 10.3390/v15030680 (PMC10052027; doi:10.3390/v15030680)
Supplement: Supplementary file 1 [file viruses-15-00680-s001.zip › viruses-2175311-Supplementary Material S1.fasta]

>AB362483 Rabies virus viral cRNA, strain: BR-Pfx1
ACGCUUAACAACAAAAUCAAAGAAGAAGCAGACAGCGUCAAUUGCAAAGCAAAAAUGUAACACCCCUACAAUGGAUGCCGACAAGAUUGUGUUCAAAGUCAAUAAUCAGGUGGUCUCUUUGAAGCCCGAGAUUAUCGUAGAUCAGUAUGAGUACAAAUACCCUGCUAUCAGGGAUUUGAAAAAACCCUGUAUAACCUUAGGGAAAGCCCCUGACUUAAACAAAGCAUACAAGUCAGUUUUAUCAGGCAUGAACGCUGCCAAACUUGAUCCUGAUGAUGUAUGUUCCUACUUGGCAGCAUCAAUGCAGUUCUUUGAGGGGACAUGUCCUGAAGAUUGGACCAGCUAUGGAAUCCUGAUUGCACGAAAAGGAGAUAAGAUUACCCCAGAUUCUCUUGUGGAGAUAAAGCGUACUGAUGUAGAGGGGAAUUGGGCUUUGACAGGAGGCAUGGAAUUGACAAGGGACCCCACUGUCUCCGAACAUGCGUCUUUAGUCGGUCUUCUCUUGAGCUUGUAUAGGUUGAGCAAAAUAUCAGGACAAAACACCGGCAACUAUAAGACAAACAUUGCAGACAGGAUAGAGCAGAUCUUUGAGACAGCCCCUUUUGUUAAAAUCGUGGAACACCAUACUCUAAUGACAACUCACAAAAUGUGUGCUAAUUGGAGCACUAUACCGAACUUCAGAUUUUUGGCUGGAACCUACGACAUGUUUUUCUCCCGGAUUGAGCAUCUGUAUUCAGCAAUCAGAGUGGGCACAGUCGUCACUGCUUAUGAGGACUGCUCGGGGCUGGUAUCGUUUACAGGGUUCAUAAAGCAGAUUAAUCUCACCGCAAGAGAAGCAAUACUCUAUUUCUUCCACAAAAACUUUGAGGAAGAGAUAAGAAGAAUGUUCGAGCCAGGGCAGGAGACAGCUGUUCCUCACUCUUAUUUCAUCCACUUCCGUUCACUUGGCUUAAGUGGAAAGUCUCCUUAUUCAUCAAAUGCUGUUGGUCAUGUGUUCAAUCUCAUCCACUUUGUCGGAUGCUACAUGGGUCAAGUCAGAUCCCUCAAUGCAACGGUAAUUACUGCCUGCGCUCCUCAUGAGAUGUCUGUUCUAGGGGGCUACCUGGGAGAGGAAUUCUUCGGAAAAGGGACCUUUGAAAGAAGAUUCUUUAGGGAUGAAAAAGAGCUUCGAGAAUAUGAAGCGGCCGAGAUGACGAAGACUGACGUGGCCUUGGCAGAUGAUGGAACUGUCAACUCCGAUGACGAGGAUUACUUCUCCGGUGAAACCAGAAGUCCGGAAGCUGUUUAUACUCGAAUCAUGAUGAAUGGAGGUCGACUGAAGAGAUCGCAUAUACGGAGAUACGUCUCAGUCAGUUCUAAUCAUCAAGCCCGUCCAGGCUCAUUCGCCGAGUUCCUAAACAAGACAUAUUCAAGUGACUCGUAAGGAGUUGAGUCACAGAGUGCCA
>AB517659 Rabies virus viral cRNA, isolate: BRdg335
ACGCUUAACAACAAAAUCAGAGAAGAAGCAGACAGCGUCAGUUGCAAAGCAAAAAUGUAACACCCCUACAAUGGAUGCCGACAAGAUUGUGUUUAAAGUCAAUAAUCAGGUGGUCUCUUUGAAGCCUGAGAUUAUCGUGGAUCAAUAUGAGUACAAGUACCCUGCUAUCAAAGACUUGAAAAAGCCCUGUAUAACCUUGGGGAAAGCCCCUGACUUAAACAAAGCAUACAAGUCAGUUUUAUCAGGCAUGAACGCCGCCAAACUGGAUCCUGAUGAUGUAUGUUCCUACCUGGCAGCAGCAAUGCAGUUCUUUGAGGGGACAUGUCCGGAAGACUGGACCAGCUAUGGAAUCCUGAUUGCACGAAAAGGCGAUAAGAUCACCCCAGAUUCUCUUGUGGAGAUAAAGCGUACUGAUGUGGAGGGGAAUUGGGCCCUGACAGGAGGCAUAGAACUGACAAGGGACCCUACUGUCUCCGAGCAUGCGUCUUUAGUUGGUCUUCUUUUAAGCCUAUAUAGGCUGAGCAAAAUAUCAGGACAAAACACCGGCAACUAUAAGACGAACAUUGCAGAUAGGAUAGAGCAGAUUUUUGAGACAGCCCCUUUUGUUAAAAUCGUGGAGCACCACACUCUGAUGACAACUCACAAAAUGUGUGCCAAUUGGAGCACUAUACCGAACUUCAGAUUUUUGGCUGGGACCUACGACAUGUUUUUCUCCCGGAUUGAGCAUCUAUAUUCAGCAAUCAGGGUAGGCACAGUUGUCACUGCUUAUGAAGACUGCUCAGGGCUGGUAUCGUUUACAGGGUUCAUAAAACAGAUUAAUCUCACCGCAAGAGAAGCAAUACUAUAUUUCUUCCACAAGAACUUUGAGGAAGAGAUAAGAAGAAUGUUCGAGCCCGGGCAAGAGACAGCUGUUCCUCACUCUUAUUUCAUCCACUUCCGUUCACUAGGCUUGAGUGGAAAGUCUCCUUAUUCAUCAAAUGCCGUUGGUCAUGUGUUCAAUCUCAUUCACUUUGUUGGAUGCUACAUGGGUCAAGUCAGAUCCCUUAAUGCAACAGUUAUUGCCGCCUGUGCCCCUCAUGAGAUGUCUGUUCUAGGGGGCUAUCUUGGAGAGGAAUUCUUCGGGAAAGGGACGUUUGAAAGAAGAUUCUUUAGAGAUGAAAAAGAGCUUCGAGAAUAUGAGGCGGCUGAACUAAUAAAGACUGACGUGGCACUGGCAGACGACGGAACUGUCAACUCCGACGACGAGGACUACUUCUCCGGUGAGACCAGAAGUCCAGAAGCUGUUUAUACUCGAAUCAUGAUGAAUGGAGGUCGACUGAAGAGAUCGCAUAUUCGGAGAUAUGUCUCAGUCAGUUCAAAUCAUCAAACCCGUCCAGGCUCAUUCGCUGAGUUCCUAAACAAGACGUAUUCAAGUGACUCAUAAGGAGUUGAAUAACAGAGUGCCA
>AB519641 Rabies virus viral cRNA, isolate: BR-AL1
ACGCUUAACAACAAAAUCAGAGAAGAAGUAGACAGUAUCGUCUACAAAGCAAAAAUGUAACACCCCUACAAUGGAUGCCGACAAGAUUGUAUUCAAGGUCAAUAAUCAGGUGGUCUCUCUGAAGCCUGAAAUUAUCGUGGACCAAUAUGAGUACAAGUACCCGGCUAUCAAAGACCUGAAGAAGCCCAGUAUAACCUUAGGAAAAGCUCCUGAUUUGAAUAAAGCAUACAAAUCAAUUUUAUCUGGCAUGAAUGCAGCCAAACUCGACCCUGAUGAUGUAUGCUCUUAUCUGGCUGCCGCGAUGCAGUUCUUUGAGGGAUCAUGUCCUGAGGACUGGACUAGCUAUGGAAUCCUGAUAGCUCGGAAGGGAGACAAGAUCACCCCGGAUUCUCUUGUGGACAUAAGACGUACGGAUGUGGAAGGGAAUUGGGCUCUAACAGGGGGCAUGGAAUUGACAAGGGACCCUACUGUUUCAGAGCAUGCAUCUCUGGUUGGCCUUCUCUUGAGUUUAUAUAGGUUGAGCAAAAUCUCCGGACAGAAUACCGGCAAUUACAAGACAAACAUCGCGGAUAGAAUAGAGCAGAUUUUUGAGACAGCCCCCUUUGCAAAGAUCGUAGAACAUCAUACUUUGAUGACGACCCACAAAAUGUGCGCUAACUGGAGUACCAUACCAAAUUUCAGAUUCCUGGCUGGAACUUAUGACAUGUUUUUCUCCCGGAUUGAACAUCUGUAUUCAGCUAUUAGAGUAGGCACAGUUGUUACUGCUUAUGAGGACUGCUCAGGACUGGUGUCAUUUACAGGGUUUAUAAAGCAAAUAAAUCUCACUGCGAGAGAAGCACUAUUAUACUUCUUCCACAAGAACUUUGAGGAAGAAAUAAGAAGAAUGUUCGAGCCUGGGCAAGAGACUGCUGUUCCUCAUUCCUAUUUCAUUCAUUUCCGUUCAUUGGGCUUGAGUGGGAAAUCUCCGUACUCAUCCAAUGCAGUUGGUCAUGUAUUCAACCUCAUUCACUUUGUUGGAUGUUAUAUGGGUCAGGUGAGAUCUUUAAAUGCAACAGUGAUUGCAACAUGUGCCCCGCAUGAGAUGUCUGUUCUUGGGGGCUAUUUGGGGGAGGAGUUUUUCGGAAAAGGAACUUUUGAAAGGAGAUUCUUCAGGGAUGAGAAGGAACUUCAGGAAUAUGAGGCAGCUGAAUUGACAAAAGCUGAAACGGCCCUGGCAGAUGACGGAACAGUCAAUUCUGAUGAUGAGGACUACUUCUCCAGUGAAACCAGGAGUCCCGAAGCAGUUUACACACGAAUCAUGAUGAAUGGAGGUAGAUUAAAAAGAUCACACAUAAGGAGGUAUGUCUCAGUCAGUUCUAAUCAUCAAACUCGCCCUAACUCGUUUGCGGAGUUUUUGAACAAAACAUACUCGAGUGACUCGUGAGGAGUUGAACAACAAGAUUGCA
>AB519642 Rabies virus viral cRNA, isolate: BR-DR1
ACGCUUAACAACAAAACCAAAGAAGAAGUAGACAGUAUCGUCUACAAAGCACAAAUGUAACACCCCUACAAUGGAUGCCGACAAGAUUGUAUUCAAGGUCAAUAAUCAAGUGGUCUCCCUGAAGCCUGAAAUUAUUGUGGACCAAUAUGAGUACAAGUACCCGGCUAUCAAAGACCUGAAGAAGCCCAGUAUAACCUUAGGAAAAGCUCCUGAUUUGCAUAAAGCAUACAAAUCAAUUUUGUCUGGCAUGAACGCAGCCAAACUCGACCCUGAUGAUGUAUGCUCUUAUCUGGCUGCCGCAAUGCAGUUCUUUGAGGGAUCAUGUCCUGAGGACUGGACUAGCUAUGGAAUCCUGAUAGCUCGGAAGGGAGAUAAGAUCACCCCGGAUUCUCUUGUGGACAUAAGACGUACUGAUGUGGAAGGGAAUUGGGCUCUAACAGGGGGCAUGGAGUUGACAAGGGACCCUACCGUUUCAGAGCAUGCAUCUCUGGUCGGCCUUCUAUUAAGCUUAUAUAGGUUGAGCAAAAUCUCAGGACAGAAUACCGGAAAUUACAAGACAAACAUCGCGGAUAGAAUAGAGCAGAUUUUCGAGACAGCCCCCUUUGCAAAGAUCGUAGAACAUCAUACUUUGAUGACUACCCACAAAAUGUGCGCUAACUGGAGUACCAUACCAAAUUUCAGAUUCCUGGCUGGAACUUAUGACAUGUUUUUCUCCCGGAUUGAACAUUUGUAUUCAGCUAUUAGAGUAGGCACAGUUGUCACUGCUUAUGAGGACUGCUCAGGACUGGUGUCAUUUACAGGGUUUAUAAAGCAAAUAAAUCUCACUGCGAGAGAAGCACUAUUGUACUUCUUCCACAAGAACUUUGAGGAAGAAAUAAGAAGAAUGUUCGAGCCUGGGCAAGAGACUGCUGUUCCCCAUUCCUAUUUUAUUCAUUUUCGUUCAUUGGGCUUGAGUGGGAAAUCUCCUUAUUCAUCCAAUGCAGUUGGUCAUGUAUUCAACCUCAUUCACUUUGUUGGAUGUUAUAUGGGUCAGGUGAGAUCUUUAAAUGCAACAGUGAUUGCAACAUGUGCCCCGCAUGAGAUGUCUGUUCUUGGGGGCUAUUUGGGGGAGGAGUUUUUCGGAAAAGGAACUUUUGAAAGGAGAUUCUUCAGAGACGAGAAAGAACUUCAGGAAUAUGAGGCAGCUGAAUUGACAAAAGCUGAAACGGCCCUAGCAGAUGACGGAACAGUCAAUUCUGAUGAUGAGGACUACUUCUCCAGCGAAACCAGGAGUCCAGAAGCAGUUUACACACGAAUCAUGAUGAAUGGAGGUAGACUGAAAAGAUCACACAUAAGGAGGUAUGUCUCAGUCAGCUCUAAUCAUCAAACUCGCCCUAACUCGUUUGCGGAGUUUUUAAACAAAACAUACUCGAGUGACUCGUGAGGAGUUGAACAACAAGAUUGUA
>AB569299 Rabies virus viral cRNA, strain: H-08-1320
ACGCUUAACAACAAAAUCAGAGAAGAAGCAGACAGCAUCAUUUGCAAAACAAAAAUGUAACACCCCUACAAUGGAUGCCGAUAAGAUUGUAUUCAAAGUCAAUAAUCAGGUGGUCUCCUUGAAGCCCGAGAUUAUUGUAGAUCAGUAUGAGUACAAGUACCCGGCUAUCAAGGACCUGAAGAAACCCAGCAUAACCCUAGGGAAAGCUCCUGACCUAAACAAAGCAUACAAGUCUGUCUUAUCGGGCAUGAAUGCUGCCAAGCUUGAUCCUGAUGAUGUGUGCUCUUAUUUGGCAGCUGCAAUGCAGCUUUUCGAGGGAUCCUGUCCGGAAGACUGGACCAGCUACGGAAUCCUGAUUGCACGAAAAGGGGACAAGAUCACUCCAGAUUCUCUUGUGGAGAUAAAACGUACUGAUGUAGAGGGGAAUUGGGCUCUGACAGGAGGGAUGGAGUUGACGAGGGACCCCACUGUUUCUGAGCAUGCAUCUUUAGUUGGUCUUCUUUUGAGUCUGUAUCGGCUGAGCAAAAUAUCGGGGCAGAACACCGGCAACUACAAAACAAACAUUGCAGAUAGGAUAGAGCAAAUUUUCGAGACAGCCCCUUUCGUCAAGAUCGUGGAACACCACACUUUAAUGACAACUCACAAGAUGUGUGCUAACUGGAGUACCAUACCGAACUUCAGAUUCUUAGCUGGAACCUACGACAUGUUUUUCUCCCGGAUUGAGCAUCUAUAUUCAGCGAUUAGAGUAGGCACAGUUGUCACUGCUUAUGAAGACUGCUCAGGGCUGGUAUCGUUUACAGGGUUCAUAAAGCAAAUAAAUCUUACUGCGAGAGAAGCGAUACUGUAUUUCUUCCACAAGAACUUCGAGGAGGAGAUAAGAAGAAUGUUUGAGCCAGGUCAGGAGACCGCCGUUCCUCACUCUUAUUUCAUCCACUUUCGUUCACUGGGCUUGAGCGGGAAGUCCCCGUAUUCAUCAAAUGCAGUCGGCCACGUGUUUAAUCUCAUCCACUUUGUUGGAUGUUAUAUGGGUCAAGUCAGGUCUCUUAAUGCAACGGUUAUUGCUGCAUGCGCUCCUCAUGAGAUGUCUGUUCUUGGGGGAUAUUUGGGGGAGGAGUUUUUUGGAAAAGGGACAUUCGAAAGAAGAUUCUUCAGAGAUGAGAAAGAACUCCAAGAAUACGAGGCAGCUGAAUUGACUAAGACUGACAUUGCUUUGGCUGAUGACGGAACCGUCAACUCUGAUGAUGAGGAUUACUUCUCUGGUGAAACCAGGAGUCCUGAAGCUGUUUAUACUCGGAUCAUGAUGAAUGGAGGCCGAUUAAAGAGAUCACACAUCAGGAGAUAUGUUUCAGUCAGUUCCAAUCAUCAAGCCCGCCCAAACUCAUUCGCUGAGUUUCUAAACAAGACAUAUUCUAACGACUCAUGAGGAGUUGAACGACAAGAUUGCA
>AB635373 Rabies virus viral cRNA, strain: H-1413-09
ACGCUUAACAACAAAAUCAGAGAAGAAGCAGACAGCAUCAUUUGCAAAACAAAAAUGUAACACCCCUACAAUGGAUGCCGAUAAGAUUGUAUUCAAAGUCAAUAAUCAGGUGGUCUCCUUGAAGCCCGAGAUCAUUGUAGAUCAGUAUGAGUACAAGUACCCGGCUAUCAAGGACUUGAAGAAACCCAGCAUAACCCUAGGAAAAGCUCCUGAUCUGAACAAAGCAUACAAGUCUGUCUUAUCGGGCAUGAACGCUGCCAAGCUUGAUCCUGAUGAUGUGUGCUCCUAUUUGGCGGCCGCAAUGCAAUUUUUCGAGGGAUCCUGUCCUGAAGACUGGACCAGCUAUGGAAUCCUGAUUGCACGAAAAGGGGACAAGAUCACUCCAGAUUCUCUUGUGGAUAUAAAACGUACUGAUGUAGAGGGGAAUUGGGCUCUGACAGGAGGAAUGGAGUUGACGAGGGACCCCACUGUCUCUGAGCACGCAUCUUUAGUCGGUCUUCUCUUGAGUCUGUAUCGGCUGAGCAAAAUAUCGGGGCAAAACACCGGCAACUACAAGACAAACAUUGCAGAUAGGAUAGAGCAAAUCUUCGAGACAGCCCCUUUCGUCAAGAUCGUGGAACACCACACUUUAAUGACAACUCACAAGAUGUGUGCUAACUGGAGUACCAUACCAAACUUCAGAUUCUUGGCUGGAACCUACGACAUGUUUUUCUCCCGGAUUGAGCAUCUAUAUUCAGCGAUUAGAGUAGGCACAGUUGUCACUGCUUAUGAAGACUGCUCAGGGCUGGUAUCGUUUACAGGGUUUGUAAAGCAAAUAAAUCUUACUGCGAGAGAAGCGAUACUGUAUUUCUUCCACAAGAACUUUGAGGAGGAGAUAAGGAGAAUGUUUGAGCCAGGUCAGGAGACCGCCGUUCCUCACUCCUAUUUCAUCCACUUUCGUUCAUUGGGCUUGAGCGGGAAGUCCCCGUAUUCAUCAAAUGCAGUCGGCCACGUGUUUAAUCUCAUCCACUUUGUCGGAUGUUAUAUGGGUCAAGUCAGGUCUCUUAAUGCAACGGUUAUUGCUGCAUGCGCUCCUCAUGAGAUGUCUGUUCUUGGGGGAUAUUUGGGGGAGGAGUUUUUUGGAAAAGGGACAUUUGAAAGAAGAUUCUUCAGAGAUGAGAAAGAACUCCAAGAAUACGAGGCAGUUGAGUUGACUAAGACUGACAUUGCUUUAGCUGAUGACGGAACCGUCAAUUCUGAUGAUGAAGAUUACUUCUCCGGUGAAACCAGGAGUCCUGAAGCUGUUUAUACUCGGAUCAUGAUGAAUGGAGGCCGAUUAAAAAGAUCACACAUCAGGAGAUAUGUUUCAGUCAGUUCCAAUCAUCAAGCCCGCCCAAACUCAUUCGCUGAGUUUCUAAACAAGACAUAUUCUAACGACUCAUGAGGAGUUGAACAACAAGCUUGCA
>AB645847 Rabies virus viral cRNA, strain: 1088
ACGCUUAACAACAAAAUCAAAGAAGAAGUAGACAGUGUCAGUUGCAAAACAAAAAUGUAACACCCCUACAAUGGAUGCCGACAAGAUUGUAUUCAAAGUCAAUAAUCAGGUGGUCUCUUUGAAGCCUGAGAUUAUUGUGGAUCAAUAUGAGUACAAGUAUCCUGCUAUCAAAGAUUUGAAAAAGCCCUGCAUAACCCUAGGGAAAGCCCCCGACUUAAACAAAGCAUACAAAUCAGUUUUAUCAGGCAUGAAUGCCGCCAAACUUGACCCUGAUGAUGUAUGUUCUUAUCUGGCAGCAGCAAUGCAGUUCUUCGAGGGGACAUGUCCGGAAGAUUGGACCAGCUAUGGAAUCCUGAUUGCACGAAAAGGAGAUAAGAUCACCCCAGAUUCUCUGGUGGAGAUAAAGCGUACUGAUGUAGAGGGGAAUUGGGCUCUGACAGGAGGCAUGGAACUGACAAGGGACCCCACUGUCUCUGAGCAUGCGUCUUUAGUUGGUCUUCUAUUGAGUCUGUAUAGGUUGAGCAAAAUAUCCGGACAAAACACUGGUAACUACAAGACAAACAUUGCAGACAGGAUAGAGCAGAUUUUCGAGACAGCCCCCUUUGUUAAAGUCGUGGAACACCAUACUCUAAUGACAACUCACAAAAUGUGUGCCAAUUGGAGUACUAUACCAAACUUCAGAUUUUUGGCCGGAACCUAUGACAUGUUUUUCUCCCGGAUUGAGCAUCUAUAUUCAGCAAUCAGAGUUGGCACAGUUGUCACUGCUUAUGAAGACUGUUCAGGGCUGGUAUCGUUUACGGGGUUCAUAAAGCAAAUCAAUCUCACUGCAGGAGAAGCGAUACUAUAUUUCUUCCACAAGAACUUUGAGGAAGAGAUAAGAAGAAUGUUCGAGCCAGGGCAGGAGACAGCUGUUCCUCACUCGUAUUUCAUUCACUUCCGUUCACUAGGCUUGAGUGGGAAAUCUCCUUAUUCAUCAAAUGCUGUCGGUCACGUGUUCAAUCUCAUUCACUUUGUUGGAUGUUAUAUGGGUCAAGUCAGAUCCCUAAAUGCAACGGUUAUCGCCACAUGUGCUCCUCAUGAGAUGUCUGUUCUUGGGGGCUAUCUGGGAGAGGAAUUCUUCGGGAAAGGGACAUUUGAAAGAAGAUUCUUCAGAGAUGAGAAAGAACUUCAAGAAUACGAGGCAGCUGAACUAACAAAGACUGACGUAGCACUGGCAGAUGAUGGAACUGUCAACUCCGACGACGAGGACUACUUCUCCGGUGAGACCAGAAGUCCGGAAGCUGUCUAUACUCGAAUCAUGAUGAAUGGGGGUCGACUAAAGAGAUCGCAUAUACGGAGAUAUGUCUCAGUCAGUUCUAAUCAUCAAGCCCGUCCAAACUCAUUCGCUGAGUUUCUAAACAAGACGUAUUCGAGUGACUCAUAAGAAGUUGAAUAACAUGAUGCUG
>AB699220 Rabies virus, strain: BDR5
ACGCUUAACAACAAAAUCAGAGAAGAAGCAGACAGCGUCAAUUGCAAAACAAAAAUGUAACACCCCUACAAUGGAUGCCGAUAAGAUUGUAUUCAAAGUCAAUAAUCAGGUAGUCUCUUUGAAGCCUGAGAUUAUCGUGGAUCAGUAUGAGUACAAGUACCCUGCUAUCAAGGACUUGAAGAAGCCCAGUAUCACUCUGGGGAAAGCCCCCGAUUUGAACAAAGCAUACAAGUCAGUCUUAUCAGGCUUGAAUGCUGCCAAGCUUGACCCUGAUGAUGUAUGUUCCUACUUAGCAGCUGCGAUGCAGUUCUUUGAAGGGACAUGUCCUGAAGACUGGACCAGCUAUGGGAUCUUGAUUGCAAGAAAAGGAGAUAAGAUCACCCCGGAUUCUCUUGUGGAGAUAAAGCGUACUGAUGUAGAAGGGAAUUGGGCUUUGACGGGAGGAAUGGAACUGACGAGGGACCCCACUGUUCCCGAGCAUGCGUCUUUAGUCGGUCUUCUCUUGAGUCUGUACAGGCUGAGCAAAAUAUCUGGGCAAAACACCGGUAACUAUAAAACAAAUAUUGCAGAUAGGAUAGAGCAGAUCUUCGAGACAGCCCCUUUUAUUAAAAUCGUGGAACACCAUACUCUGAUGACGACUCACAAAAUGUGUGCCAAUUGGAGUACUAUACCAAACUUCAGAUUCUUGGCAGGGACCUACGACAUGUUUUUCUCCCGGAUUGAGCACCUGUAUUCAGCAAUCAGAGUAGGCACGGUAGUCACUGCUUAUGAGGACUGCUCAGGGCUGGUGUCAUUUACAGGGUUCAUAAAGCAGAUAAAUCUCACUGCAAGGGAAGCAAUACUAUAUUUCUUCCACAAAAACUUCGAAGAAGAGAUAAGAAGAAUGUUUGAGCCGGGACAAGAGACAGCUGUACCUCACUCCUAUUUCAUUCACUUCCGUUCACUGGGCUUGAGUGGGAAGUCCCCUUAUUCAUCAAAUGCAGUGGGUCAUGUGUUCAAUCUCAUCCACUUUGUUGGAUGCUACAUGGGGCAGGUAAGAUCCCUGAAUGCCACGGUCAUUGCUGGAUGUGCUCCUCAUGAGAUGUCAGUUUUAGGGGGCUAUUUAGGGGAAGAGUUUUUCGGGAAGGGAACGUUCGAAAGGAGAUUCUUCAGAGACGAAAAAGAACUUCAAGAAUAUGAGACGGCAGAAUUGACAAAGACUGAAGUAGCACUGGCAGAUGAUGGAACUGUCAAUUCGGAUGACGAGGACUACUUCUCCGGUGAAACCAGAAGCCCAGAAGCUGUUUAUGCUCGAAUCAUGAUGAACGGAGGCCGACUAAAGAGAUCACACAUACGGAGAUAUGUUUCAGUCAGCUCCAAUCACCAAGCUCGUCCGAACUCAUUUGCCGAGUUUCUAAACAAGACAUAUUCGAGUGACUCAUAAGGGGUUGAACAACGGAAUGCAG
>AB981663 Rabies virus RNA, strain: Lao2
ACGCUUAACAACAAAAUCAGAGAAGAAGCAGACAGUGUCAUUUGCAAAGCAAAAAUGUAACACCCCUACAAUGGAUGCCGACAAGAUUGUAUUCAAAGUCAAUAAUCAGGUGGUCUCCUUGAAGCCAGAGAUUAUCGUGGAUCAGUAUGAGUACAAAUACCCAGCUAUCAAGGACUUGAAGAAACCUAGUAUAACCCUGGGGAAGGCUCCCGACCUGAAUAAAGCAUACAAGUCAGUCCUGUCUGGCAUGAACGCUGCCAAGCUUGAUCCUGAUGAUGUGUGUUCCUACUUGGCAGCUGCAAUGCAAUUUUUUGAGGGAUCAUGCCCUGAAGACUGGACCAGCUAUGGAAUCUUGAUUGCAAGAAAAGGAGACAAGAUAACUCCUGAUUCUCUUGUAGAGAUAAAACGUACUGAUGUUGAAGGUAAUUGGGCACUGACAGGAGGUAUGGAAGUGACGAGAGACCCCACCGUUGCUGAGCAUGCAUCUUUAGUUGGUCUUCUCUUGAGUCUAUAUAGGUUGAGCAAAAUAUCGGGGCAAAACACUGGCAACUAUAAGACAAACAUUGCAGACAGGAUAGAACAGAUUUUUGAGACUGCCCCCUUUGUAAAGAUCGUAGAACACCAUACUCUGAUGACAACUCACAAGAUGUGCGCUAAUUGGAGUACCAUACCGAACUUUAGAUUCUUAGCUGGAACCUACGACAUGUUUUUCUCUCGGAUUGAGCAUUUGUACUCAGCUAUAAGAGUGGGUACAGUUGUCACUGCUUAUGAAGACUGCUCAGGGUUGGUAUCAUUCACAGGGUUCAUAAAGCAGAUAAAUCUCACCGCAAGAGAGGCAAUCUUAUAUUUCUUCCACAAGAACUUUGAGGAAGAAAUAAGAAGAAUGUUCGAACCAGGGCAAGAAACUGCAGUCCCUCACUCCUAUUUCAUCCACUUCCGCUCAUUGGGCCUGAGUGGAAAGUCUCCCUAUUCAUCAAAUGCAGUUGGUCAUGUAUUCAAUCUCAUUCACUUUGUCGGAUGUUAUAUGGGUCAGGUCAGGUCUCUUAAUGCCACGGUUAUUGCCGCUUGUGCUCCCCAUGAAAUGUCAGUUCUCGGAGGCUAUUUGGGAGAAGAGUUUUUUGGAAAGGGGACGUUUGAAAGACGAUUCUUUAGGGAUGAGAAGGAACUUCAGGAGUAUGAGGCAGCUGAGCUGAUGAAGACUGACGUAGCACUGGCAGACGACGGAACCGUCAAUUCUGAUGACGAGGAUUACUUCUCCGGUGAGACGAGGAGCCCUGAGGCUGUCUAUACUCGAAUCAUGAUGAACGGAGGUCGACUAAAGAGAUCACACAUAAGGAGGUAUGUUGCUGUCAGUUCUAACCAUCAAGCCCGCCCAAACUCAUUUGCCGAGUUUCUAAGUAAGACAUAUUCAAGUGACUCGUAAAGGGUUGAACAACAAGAUUGAA
>AB981664 Rabies virus RNA, strain: Lao4
ACGCUUAACAACAAAAUCAGAGAAGAAGCAGACGGUGUCAUUUGCAAAGCAAAAAUGUAACACCCCUACAAUGGAUGCCGACAAGAUUGUAUUCAAAGUCAAUAAUCAGGUGGUCUCUUUGAAGCCAGAGAUUAUCGUGGAUCAGUAUGAGUACAAAUACCCAGCUAUCAAGGACCUGAAGAAACCUAGUAUAACUCUAGGGAAGGCUCCCGACCUUAAUAAAGCGUACAAGUCAGUCCUGUCUGGCAUGAACGCUGCCAAGCUUGAUCCUGAUGAUGUGUGUUCCUACUUGGCAGCUGCAAUGCAAUUCUUUGAGGGAGCAUGCCCUGAAGACUGGACCAGCUAUGGAAUCUUGAUUGCACGAAAAGGAGACAAGAUCACUCCGGAUUCUCUUGUAGAGAUAAAACGUACGGAUGUAGAAGGUAAUUGGGCACUGACGGGAGGUAUGGAAGUGACGAGAGACCCCACCGUUGCUGAGCAUGCAUCUUUAGUUGGUCUUCUCUUGAGUCUAUAUAGGUUGAGCAAAAUAUCGGGGCAAAACACUGGCAACUAUAAGACAAACAUUGCAGACAGGAUAGAGCAGAUUUUCGAGACUGCCCCCUUUGUAAAGAUCGUAGAACACCAUACUCUGAUGACAACUCACAAGAUGUGCGCUAAUUGGAGUACCAUACCGAACUUUAGAUUCUUAGCUGGAACCUACGACAUGUUUUUCUCUCGGAUUGAGCAUUUGUAUUCAGCUAUAAGAGUGGGUACAGUUGUCACUGCUUAUGAAGACUGCUCAGGGUUGGUAUCGUUCACAGGGUUCAUAAAGCAGAUAAAUCUCACCGCGAGAGAGGCAAUCCUAUACUUCUUCCACAAGAACUUUGAGGAAGAAAUAAGAAGAAUGUUCGAACCGGGGCAAGAAACUGCCAUCCCUCACUCCUAUUUCAUCCACUUCCGCUCAUUGGGCCUGAGUGGAAAGUCUCCCUAUUCAUCGAAUGCAGUUGGUCAUGUGUUCAAUCUCAUUCACUUUGUCGGAUGUUAUAUGGGUCAGGUCAGGUCUCUUAAUGCCACGGUUAUUGCCGCUUGUGCCCCCCAUGAAAUGUCAGUUCUCGGAGGCUAUUUGGGAGAAGAGUUUUUUGGAAAGGGGACGUUUGAAAGACGAUUCUUUAGGGAUGAGAAGGAACUUCAGGAGUAUGAGGCAGCCGAGCUGAUGAAGACUGACGUAGCACUGGCAGACGACGGAACCGUCAAUUCUGACGACGAGGAUUACUUCUCCGGUGAGACAAGGAGCCCUGAGGCUGUCUAUACUCGAAUCAUGAUGAACGGAGGUCGACUAAAGAGAUCACACAUAAGGAGAUAUGUUGCCGUCAGUUCUAACCAUCAAGCCCGCCCAAACUCAUUUGCCGAGUUUCUAAGCAAGACAUAUUCAAGUGACUCGUAAAGAGUUGAACAACAAGAUUGAA
>AF418014 Australian bat lyssavirus
ACGCUUAACGACAAAACCAGAGAAGGAGUAGACAUGAUCAUUUGCGAAGCAAAAAUGUAACACCCCUACAAUGGAUUCUGAUAAGAUUGUCUUUAAGGUCAACAAUCAGUUGGUGUCUGUUAAGCCGGAGGUGAUAGUAGAUCAAUAUGAGUACAAAUAUCCCGCUAUCAAAGACCAAAAGAAGCCUAGUAUAACUCUUGGGAAGGCUCCAGAUUUAAAUAAGGCAUAUAAGUCCAUAUUAUCGGGAAUGAAUGCUGCAAAGCUGGACCCCGAUGAUGUAUGUUCUUACUUAGCUGCAGCUAUGGAGUUAUUUGAGGGGGUCUGCCCAGAAGAUUGGACGAGUUAUGGGAUUUUGAUUGCCAGAAAAGGAGAUAAAAUUACACCAGCCACCCUUGUUGACAUAAAGAGAACAGAUAUUGAGGGCAAUUGGGCAUUGACGGGAGGACAAGACUUGACCAGGGAUCCCACAGUAGCAGAACAUGCUUCUCUAGUAGGUCUUCUUCUAAGCCUUUAUAGGUUAAGCAAGAUAUCAGGCCAGAACACAGGAAAUUAUAAGACCAACAUUGCAGAUAGAAUAGAACAGAUUUUUGAAACUGCCCCUUUUGCAAAGAUUGUGGAACAUCACACGUUAAUGACUACUCAUAAGAUGUGUGCAAACUGGAGUACGAUCCCAAAUUUUAGAUUUUUGGCCGGAACUUAUGACAUGUUCUUUUCUCGAGUUGAGCACUUAUACUCUGCAAUUCGAGUAGGGACGGUGGUAACCGCUUAUGAAGAUUGUUCUGGACUUGUCUCGUUUACAGGGUUUAUCAAACAGAUCAACCUCACUGCUAGGGAAGCAAUACUAUAUUUCUUCCAUAAGAACUUCGAAGAAGAAAUUAGAAGAAUGUUUGAACCCGGACAAGAGACUGCUGUUCCUCACUCUUAUUUCAUCCAUUUCAGAUCUCUAGGACUUAGCGGAAAGUCCCCUUACUCCUCCAAUGCAGUUGGCCAUGUGUUCAAUCUCAUCCAUUUCGUGGGAUGUUACAUGGGCCAGAUAAGAUCUUUGAAUGCGACUGUCAUAUCCACCUGUGCUCCUCAUGAGAUGUCUGUUUUGGGAGGCUAUCUUGGGGAGGAGUUUUUCGGGAAGGGGACGUUUGAACGGAGAUUCUUCAGAAAUGAGAAAGAACUGCAAGAUUAUGAGGCAGCAGAGUCUAUGAAAACAGACAUUGCUUUGGCAGAUGAUGCAACAGUCAACUCAGAUGAUGAGGAUUACUUUUCAGGAGAAACAAGAGGUCCAGAGGCAGUUUAUACAAGAAUAAUGAUGAAUGGGGGUCGACUUAAAAGGUCACACAUUAGGAGAUACAUCUCAGUCAGCUCCAACCAUCAGUCCCGACCGAACUCAUUUGCGGAGUUUCUCAACAAGACAUAUUCAAGUGACUCGUAAUCAGAUGUGUCAGAUCUUGCCC
>AY956319 Rabies virus serotype 1
ACGCUUAACAACAAAACCAAAGAAGAAGCAGACAGCGUCAAUUGCAAAGCAAAAAUGUAACACCCCUACAAUGGAUGCCGACAAGAUUGUAUUCAAAGUCAAUAAUCAGGUGGUCUCUUUGAAGCCUGAGAUUAUCGUGGAUCAAUAUGAGUACAAGUACCCUGCUAUCAAAGACUUGAAGAAGCCCAGUAUUACCCUAGGGAAAGCCCCCGAUUUGAACAAAGCAUACAAGUCAGUUUUAUCAGGUUUGAAUGCGGCCAAGCUUGAUCCUGAUGAUGUAUGUUCCUACUUAGCAGCUGCAAUGCAGUUCUUUGAAGGGACAUGUCCUGAAGAUUGGACCAGCUACGGGAUCUUGAUCGCACGAAAAGGAGAUAAGAUCACCCCGGAUUCUCUUGUGGAGAUAAAGCGUACUGAUGUAGAAGGGAAUUGGGCUUUGACGGGAGGAAUGGAACUGACGAGGGACCCCACUGUUCCCGAGCAUGCAUCUUUAGUCGGUCUUCUCUUGAGUCUGUACAGGUUGAGCAAAAUAUCUGGGCAAAACACCGGUAACUAUAAAACAAAUAUUGCAGAUAGGAUAGAGCAGAUCUUCGAGACAGCCCCUUUUAUUAAAAUCGUAGAACACCACACUCUGAUGACAACUCACAAAAUGUGUGCCAAUUGGAGUACUAUACCAAACUUCAGAUUCUUGGCAGGGACCUACGACAUGUUUUUCUCUCGGAUUGAGCACCUGUAUUCAGCGAUCAGAGUAGGCACGGUAGUCACUGCUUAUGAAGACUGCUCGGGGUUGGUGUCGUUUACUGGGUUCAUAAAGCAGAUAAAUCUCACUGCAAGGGAGGCAAUACUAUAUUUCUUCCACAAAAACUUCGAGGAAGAGAUAAGAAGAAUGUUUGAGCCAGGGCAAGAGACAGCUGUUCCUCACUCCUAUUUCAUUCACUUCCGUUCACUGGGCUUGAGUGGGAAGUCCCCUUAUUCAUCAAAUGCAGUUGGUCAUGUGUUCAACCUCAUUCACUUCGUCGGAUGCUACAUGGGGCAAGUAAGGUCCCUGAAUGCAACGGUCAUUGCCGGAUGUGCUCCUCAUGAGAUGUCUGUUUUGGGGGGCUAUUUAGGGGAGGAGUUUUUCGGGAAGGGAACGUUCGAAAGGAGAUUCUUCAGAGACGAAAAAGAACUUCAAGAAUAUGAGACGGCAGAAUUGACAAAGACUGACGUAGCGCUGGCAGAUGACGGAACUGUCAAUUCGGAUGACGAGGACUACUUCUCCGGUGAAACCAGAAGCCCCGAAGCUGUUUAUGCUCGAAUCAUGAUGAACGGAGGCCGACUAAAGAGAUCGCACAUACAGAGAUAUGUCUCAGUCAGCUCCAAUCACCAAGCUCGUCCGAACUCAUUUGCCGAGUUUCUAAAUAAGACAUAUUCUAGUGAUUCAUAAGAGGUUGAACAACGGAAUGCAG
>EF437215 Rabies virus, isolate NNV-RAB-H
ACGCUUAACAACAAAACCAGAGAAGAAGCAGACAGCGUCAAUUGCAAAGCAAAAAUGUAACACCCCUACAAUGGAUGCCGACAAGAUUGUAUUUAAAGUCAAUAAUCAGGUGGUCUCUUUGAAGCCUGAGAUUAUCGUGGAUCAAUAUGAGUACAAGUACCCUGCUAUCAAGGACUUGAAGAAGCCCAGUAUCACCCUAGGGAAAGCCCCAGAUUUGAACAAAGCAUACAAGUCAGUUUUAUCAGGCUUAAAUGCUGCUAAGCUUGAUCCUGAUGAUGUAUGUUCCUACUUAGCAGCUGCAAUGCAGUUCUUUGAAGGGACAUGUCCUGAAGAUUGGACCAGCUACGGGAUCUUGAUCGCAAGAAAAGGAGAUAAGAUCACCCCGGAUUCUCUUGUGGAGAUAAAGCGUACUGAUGUAGAAGGGAAUUGGGCUUUGACGGGAGGAAUGGAACUGACGAGGGACCCCACUGUUCCCGAGCAUGCGUCUUUAGUCGGUCUUCUCUUGAGUCUGUACAGGUUGAGCAAAAUAUCUGGGCAAAACACCGGCAACUAUAAAACAAAUAUUGCAGAUAGGAUAGAGCAGAUCUUCGAGACAGCCCCUUUUAUUAAAAUCGUGGAACACCAUACUCUGAUGACAACUCACAAAAUGUGUGCCAAUUGGAGUACUAUACCAAACUUCAGAUUCUUAGCAGGGACCUACGACAUGUUUUUCUCUCGGAUUGAGCACCUGUAUUCAGCGAUCAGAGUAGGCACAGUAGUCACUGCUUAUGAGGACUGCUCAGGGCUGGUGUCGUUUACUGGGUUCAUAAAGCAGAUAAAUCUCACUGCAAGGGAGGCAAUACUAUAUUUCUUCCACAAAAACUUCGAGGAAGAGAUAAGAAGAAUGUUUGAGCCGGGGCAAGAGACAGCUGUUCCUCACUCCUAUUUCAUUCACUUCCGUUCGCUGGGCUUGAGUGGGAAGUCCCCUUAUUCAUCAAAUGCUGUUGGUCACGUGUUCAAUCUCAUUCACUUUGUUGGAUGCUACAUGGGGCAAGUAAGGUCCCUAAAUGCAACAGUCAUUGCCGGAUGUGCUCCUCAUGAGAUGUCUGUUUUAGGGGGCUACUUAGGGGAGGAGUUCUUCGGGAAGGGAACGUUCGAAAGGAGAUUCUUCAGAGACGAAAAAGAACUUCAAGAAUAUGAGACGGCAGAAUUGACAAAAACUGACGUGGCGCUGGCAGAUGACGGAACUGUCAAUUCGGAUGACGAGGACUACUUCUCCGGUGAAACCAGGAGCCCCGAAGCUGUUUAUUCUCGAAUCAUGAUGAACGGAGGCCGACUAAAGAGAUCGCACAUACGGAGAUAUGUUUCAGUCAGCUCCAAUCACCAAGCUCGUCCGAACUCAUUUGCCGAGUUUCUAAAUAAGACAUAUUCUAGUGACUCAUAAGAGGUUGAACAGCGGAAUGUAG
>EF614260 Irkut virus
ACGCUUAACAACAAAAUCACAAAAGGGGUAGACAUGUUCAUCUGUAGAACAGAAAUGUAACACCCCUAAAAUGGAUUCUGACAGAAUUGUCUUCAAAGUUCAUAACCAGCUGGUUUCUCUUAAGCCAGAGGUUAUCUCUGAUCAGUAUGAAUACAAAUACCCUGCGAUUGAUGAUAAAAAGAAACCCAGUAUUACACUGGGAAAAGCCCCUGAUUUGAAAACAGCAUAUAAGUCAAUCCUAUCAGGGAUGAAUGCUGCCAAGCUUGAUCCUGAUGAUGUGUGCUCUUACUUGGCUGCGGCAAUGGUAUUUUUUGAAGGAAUAUGUCCUGAAGAUUGGACUAGCUAUGGGAUAAACAUUGCCAAAAAAGGAGACAAGAUAACCCCUGCAGUCCUAGUUGAUAUACAAAGGACAAACACAGAAGGUAAUUGGGCUCAGGCAGGAGGACAAGACCUUACUAGAGAUCCAACAACACCGGAACAUGCGUCUUUAGUCGGGCUCCUCUUGUGUCUAUACAGGCUGAGCAAGAUUGUGGGACAAAACACCGGGAAUUACAAAACCAAUGUGGCGGAGAGGAUGGAGCAGAUAUUUGAGACUGCACCGUUUGUCAAAAUUGUGGAACAUCACACCUUGAUGACCACCCAUAAAAUGUGUGCAAAUUGGAGCACAAUACCAAACUUUAGAUUUCUGGCAGGGGUUUAUGACAUGUUCUUUUCAAGAAUUGAGCACCUGUAUUCAGCAAUUCGUGUGGGAACAGUUGUGACUGCAUAUGAGGACUGCUCUGGGCUGGUGUCAUUUACCACAUUUAUCAGACAGAUUAACUUGACUGCUAGGGAUGCUGUUUUGUACUUCUUUCACAAGAACUUCGAGGAAGAGAUCAAGAGAAUGUUCGAGCCUGGUCAAGAGACUGCUGUCCCCCAUUCAUAUUUCAUUCAUUUUAGGUCCUUAGGUCUGAGUGGCAAGUCCCCUUACUCGUCUAAUGCAGUGGGUCAUACAUUUAAUCUGAUCCACUUUGUCGGGUGUUAUAUGGGUCAGGUCAGAUCACUCAAUGCCACCGUCAUACAAAGCUGUGCCCCACACGAGAUGUCUGUGUUAGGAGGAUAUCUGGGAGAAGAGUUCUUUGGAAGGGGAACCUUUGAAAGACGAUUCUUCAGGGAUGAGAAAGAACUGCAGGACUAUGAAGCCGCCGAGGCAACUAAGAUAGAUUUGGCAUUGGAGGACGAUGGAACCGUGAACUCAGAUGAUGAAGACUUCUUCUCAGGAGAGACCAGAAGCCCUGAGGCAGUUUACUCAAGGAUCAUGAUGAGUGGGGGGAGGCUCAAAAAGUCUCACAUCAAGAGGUACAUCUCAGUCAGUUCAAACCAUCAGGCCAGACCUAAUUCAUUUGCGGAAUUUCUCAAUAAGACUUAUGCCAGUGAUACAAGAUAAACCCAUUCAUUCGUCAAGA
>EU259198 Lagos bat virus, isolate KE131
ACGCUUAACAGCAAAAUCAGAGAAGAUAUAGACAGCGACAAUGCGCUAAACAAAAUGUAACACCCCUACAAUGGAUUCUGACAAGAUUGUUUUCAAGGUUCAUAAUCAGAUCGUAUCUUUAAAGCCUGAGAUUAUAUCAGACCAAUAUGAAUAUAAGUAUCCAGCUAUCACAGAUGGGAAGAAGCCGGGCAUCACUCUCGGGAAGGCCCCAGACCUGAGUACAGCUUACAAGUCGAUAUUGUCAGGCAUGAAUGCUGCCAAAUUAGACCCAGAUGAUGUGUGUUCUUAUCUGGCCGCAGCAAUGCAGUUCUUCGAAGGAGUGUGUCCUGAGGACUGGGUCAGCUAUGGGAUUAUCAUAGCGAAGAAAGGGGAGACAAUAACUCCCAAUGUUUUGGUAGAUAUAACCAGGACAAAUGUGGAAGGAAACUGGGCGCAAGCAGGGGGGGCAGAUAUGACAAGGGAUCCCACGAUUGCUGAACAUGCCUCUUUAGUGGGACUCUUGCUUUGUCUUUAUAGACUGAGUAAGAUAGUGGGUCAAAACACAGCUAAUUACAAGACCAAUGUGGCAGAUAGGAUGGAGCAGAUCUUCGAAACUGCUCCCUUUAUAAAAGUGGUGGAGCAUCACACCCUGAUGACAACUCACAAGAUGUGUGCAAACUGGAGUACUAUCCCAAACUUCAGGUUUUUGGCAGGUACAUAUGACAUGUUUUUUGCCAGAAUUGAACAUCUUUAUUCUGCUAUUAGGGUCGGCACUGUGGUGACUGCUUAUGAGGACUGUUCAGGAUUGGUAUCUUUCACUGGAUUCAUUAAACAGAUCAACUUAUCCGCGAGAGAUGCUCUUCUGUACUUUUUCCAUAAAAACUUCGAAGAGGAAAUUAAAAGAAUGUUUGAGCCAGGACAAGAAACUGCUGUUCCUCAUUCAUAUUUUAUCCACUUCAGGGCUUUGGGACUCAGCGGGAAGUCCCCUUACUCAUCAAAUGCCGUGGGUCAUACCUUUAAUUUGAUCCAUUUCAUAGGUUGUUAUAUGGGGCAGAUACGAUCUCUAAAUGCAACUGUGAUUCAGACAUGUGCACCCCAUGAGAUGUCUGUUUUGGGGGGAUAUUUAGGGGAGGAGUUUUUUGGGAAGGGAACUUUUGAGAGGAGAUUCUUUAGAGAUGAGAAGGAGAUGCAAGAUUAUGCGGAGUUAGAGGGCGCAAAGGUUGAGGCAUCUUUGGCGGAUGAUGGAACAGUUGAUUCUGACGAUGAGGAGUUCUUCUCUGGCGAAACCAGGAGUCCAGAGGCCGUAUAUAGCAGGAUUAUGAUGAAUAAUGGUCGACUGAGGAAGUCUCAUAUACAGAGAUAUGUAUCUGUAAGCUCAAACCACCAGGCUCGCCCAAACUCUUUUGCGGAAUUCCUCAACAAAGUGUACUCGGAGAGCUCUUGAGUCUUAAAUUUUAGUUUUUGAC
>EU293109 European bat lyssavirus 1 isolate 03002FRA
ACGCUUAACAACAAAAACAAAAAAGGGGUAGACACGUUCAUCGAUAGAACAGAAAUGUAACACCCCUACAAUGGAUGUUAACAAGGUUGUGUUUAAGGUCCAUAAUCAGCUGGUCUCAGUAAGACCUGAGGUGAUCUCUGAUCAGUAUGAGUAUAAGUACCCUGCUAUUAAAGAUAAGAAGAAACCAAGCAUCACUCUCGGAAAAGAUCCCGAUUUGAAAACAGCCUACAAGUCUAUCUUGUCAGGGAUGAAUGCUGCUAAAUUAGACCCAGAUGACGUCUGCUCUUAUUUAGCUGGAGCCAUGGUCUUGUUUGAGGGCAUCUGCCCGGAAGAUUGGACUAGUUACGGAAUCAACAUUGCGAAGAAAGGUGACAAGAUAACACCUGCUACGUUAGUGGACAUUCACAGGACGAACACUGAGGGCAACUGGGCUCAAACAGGAGGUCAAGAUCUCACUCGGGACCCUACGACACCUGAACAUGCAUCUCUGGUUGGACUUCUUCUUUGUCUUUAUAGGCUCAGUAAGAUAGUAGGACAGAAUACGGGGAACUAUAAGACCAAUGUGGCAGAUAGAAUGGAACAGAUCUUUGAGACUGCCCCAUUUGUCAAGAUUGUGGAACACCACACAUUGAUGACCACCCACAAGAUGUGUGCCAACUGGAGCACUAUACCUAAUUUUAGAUUCUUGGCAGGGGCUUAUGACAUGUUUUUUGCCAGAAUUGAGCACCUGUAUUCUGCAAUUCGGGUUGGGACAGUGGUUACUGCUUAUGAGGAUUGUUCGGGGUUGGUGUCUUUCACAGGGUUCAUCAAGCAAAUAAAUUUGACAGCCAGGGAGGCCAUAUUAUACUUCUUCCACAAGAACUUCGAGGAAGAGAUCAAGAGAAUGUUUGAGCCAGGGCAAGAAACAGCUGUUCCGCACUCGUAUUUCAUCCACUUCAGAUCACUUGGACUCAGCGGGAAGUCUCCUUACUCAUCCAAUGCGGUUGGGCAUGUGUUUAACCUGAUUCACUUUGUGGGUUGUUACAUGGGCCAAAUCAGAUCUUUAAAUGCCACUGUCAUUCAGAGUUGUGCACCCCAUGAAAUGUCAGUUUUGGGGGGUUAUUUAGGGGAGGAGUUUUUCGGGAAGGGGACAUUUGAAAGGCGGUUCUUCAGAGAUGAGAAAGAGCUACAGGAUUAUGAGGCAGCAGAAAGCACUAAGGUUGAUGUAGCAUUGGCAGAUGAUGGGACAGUGAAUUCGGAUGAUGAAGAUUUCUUUUCGGGAGACACGAGAAGCCCAGAGGCUGUAUACACCAGGAUUAUGAUGAACGGAGGGAGGUUAAAAAGGUCUCACAUAAAGAGAUAUGUCUCAGUGAGUGCAAAUCAUCAGGCCAGGCCUAAUUCCUUUGCAGAGUUUCUCAACAAGACAUAUUCUAGUGAUCCCAGAUAAUCCCCUGAUUAGAUAAAGG
>EU293110 Lagos bat virus, isolate 8619NGA, lineage B
ACGCUUAACAACAAAAUCAGAGAAGACAUAGACACCUACAAUGAGGUAAUCAAAAUGUAACACUACUACAAUGGAUUCAGAAAGGAUUGUUUUCAGAGUUCAUAAUCAGGUAGUGUCACUCAAACCAGAGAUUAUAUCAGAUCAAUAUGAAUAUAAAUAUCCAGCUAUUACAGAUGGGAAAAAACCAGGCAUCACUUUAGGAAGGGCUCCUGAUUUGAGCACAGCAUACAAGUCUAUAUUGUCUGGUAUGAAUGCCGCCAAGUUAGAUUCAGAUGACGUUUGCUCCUAUCUGGCUGCAGCUAUGCAACUCUUUGAAGGGGUCUGUCCAGAGGAUUGGAUAAGUUACGGAAUACAUAUAGCAACAAAAGGAGAAACCAUCACUCCGGAUGUUUUGAUAGAUGUGACCAGGACAAACGUGGAGGGGAAUUGGGCUCAAGCAGGAGGAACAGACAUGACAAGAGAUCCCACAAUUGCUGAACAUGCUUCUCUAGUAGGACUUUUGCUGUGUCUAUAUCGUCUGAGCAAAAUAGUGGGUCAGAACACAGCAAAUUACAAAACCAAUGUAGCAGACAGAAUGGAGCAGAUUUUCGAGACAGCCCCCUUUGUUAAAGUUGUAGAGCAUCACACUUUGAUGACCGUCCACAAAAUGUGUGCAAAUUGGAGCACAAUCCCCAACUUCAGAUUUUUGGCAGGGACUUACGACAUGUUUUUUGCAAGGGUUGAACAUCUCUACUCUGCUCUUAGGGUUGGCACAGUUGUAACUGCUUACGAGGAUUGCUCCGGACUGGUGUCUUUUACAGGGUUCAUUAAACAGAUCAACCUAUCUGCACGAGACGCGCUCUUAUAUUUCUUUCACAAGAAGUUUGAAGAAGAGAUUAAAAGAAUGUUUGAACCUGGUCAAGAAACAGCUGUUCCUCAUUCAUAUUUCAUACAUUUUAGGGCAUUGGGGUUGAGUGGAAAGUCUCCUUAUUCAUCCAACGCAGUGGGUCAUACAUUCAACCUGAUUCACUUCAUAGGAUGUUAUAUGGGUCAGAUAAGAUCACUUAAUGCGACCGUAAUUCAGACUUGUGCACCUCAUGAGAUGUCAGUAUUGGGGGGGUAUCUUGGUGAAGAGUUCUUUGGAAAGGGGACCUUCGAAAGAAGAUUCUUCCGAGAUGAGAAAGAAAUGCAAGAUUAUGCCGACUUAGAAGGAGCAAGAGUAGAGGCAUCUUUGGCAGAUGACGGGACGGUAGACUCUGAUGAUGAGGACUUCUUCUCUGGAGAGACAAGGAGCCCUGAAGCAGUCUACAGCAGAAUCAUGAUGAACAAUGGCAGAUUGAAGAAAUCUCACAUACGCAGAUAUGUUUCUGUCAGUUCGAACCAUCAGGCCCGGCCGAAUUCCUUUGCAGAAUUCCUCAACAAGGUGUAUUCAGAGAGCUCAUAACUCUACUGCUUACGCUCCAAGC
>EU293111 Rabies virus, isolate 8764THA
ACGCUUAACAACAAAAUCAGAGAAGAAGCAGACAGUGUCAUUUGCAAAGCAAAAAUGUAACACCCCUACAAUGGAUGCCGACAAGAUUGUAUUCAAAGUCAAUAAUCAGGUGGUCUCCUUGAAGCCAGAGAUUAUCGUGGAUCAGUAUGAGUAUAAAUACCCAGCCAUCAAGGACUUGAAGAAACCUAGUAUAACUCUAGGGAAGGCUCCUGACCUGAAUAAAGCAUACAAGUCAGUCCUGUCUGGCAUGAACGCUGCCAAGCUUGAUCCUGAUGAUGUGUGUUCCUACUUGGCAGCCGCAAUGCAAUUCUUUGAGGGAUCAUGCCCUGAGGACUGGACCAGCUAUGGAAUCUUGAUUGCGCGAAAAGGAGACAAGAUCACUCCUGAUUCUCUUGUAGAGAUAAAGCGUACUGACGUAGAAGGUAAUUGGGCACUGACGGGAGGUAUGGAAGUGACGAGAGACCCCACCGUUGCUGAGCAUGCAUCUUUAGUUGGUCUUCUCUUGAGUCUGUAUAGGUUGAGCAAAAUAUCGGGGCAAAACACUGGCAACUAUAAGACAAACAUUGCAGACAGGAUAGAGCAGAUUUUUGAGACUGCCCCUUUUGUAAAGAUCGUAGAACACCAUACUCUGAUGACAACUCACAAGAUGUGCGCUAAUUGGAGUACCAUACCAAACUUUAGAUUCUUAGCUGGAACCUACGACAUGUUUUUCUCUCGGAUUGAGCAUUUGUAUUCAGCUAUAAGGGUGGGUACAGUAGUCACUGCUUAUGAAGACUGCUCAGGGUUGGUUUCGUUCACAGGGUUCAUAAAGCAGAUAAAUCUCACCGCGAGAGAGGCAAUCCUAUAUUUCUUCCACAAGAACUUUGAGGAAGAAAUAAGAAGAAUGUUCGAGCCAGGGCAAGAAACAGCCGUCCCUCACUCCUAUUUCAUCCACUUCCGCUCAUUGGGCCUGAGUGGAAAGUCUCCCUAUUCAUCAAAUGCAGUUGGUCAUGUGUUCAAUCUCAUUCACUUUGUUGGAUGUUAUAUGGGUCAGGUCAGGUCUCUUAAUGCUACGGUUAUUGCCGCUUGUGCCCCCCAUGAAAUGUCAGUUCUCGGAGGCUAUUUGGGAGAAGAGUUUUUUGGAAAGGGGACAUUUGAAAGACGGUUCUUUAGGGAUGAGAAGGAACUCCAGGAGUAUGAGGCGGCUGAGCUGACGAAGACUGACGUAGCACUGGCAGACGACGGAACCGUCAAUUCUGAUGACGAGGAUUACUUCUCCGGUGAGACAAGGAGCCCUGAGGCUGUCUAUACUCGAAUCAUGAUGAACGGAGGUCGACUAAAGAGAUCACACAUAAGGAGAUAUGUUGCCGUCAGUUCUAACCAUCAAGCCCGCCCAAACUCGUUUGCCGAGUUUCUAAACAAGACAUAUUCAAGUGACCCGUAAAGGGUUGAACAACAAGAUUGAA
>EU293112 European bat lyssavirus 1 isolate 8918FRA
ACGCUUAACAACAAAAUCAAAAAAGGGGUAGACACGUUCAUCGAUAGAACAGAAAUGUAACACCCCUACAAUGGAUGUUAACAGGGUUGUUUUUAAGGUCCAUAAUCAGUUGGUCUCGGUAAAACCUGAGGUGAUUUCUGAUCAGUAUGAGUACAAAUACCCUGCCAUCAAAGACAAGAAGAAACCGAGCAUCACUCUCGGAAAAGAUCCCGACUUGAAAACAGCCUACAAGUCUAUCUUGUCAGGGAUGAAUGCUGCUAAAUUGGAUCCAGAUGACGUCUGCUCUUAUUUAGCUGGAGCCAUGGUCUUGUUUGAGGGUAUAUGCCCGGAAGACUGGACUAGUUACGGAAUCAACAUUGCUAAGAAAGGUGACAAGAUAACACCUGCUACGUUAGUGGACAUCAAUCGGACGAACACUGAGGGCAACUGGGCUCAAACAGGAGGUCAAGAUCUCACUCGGGACCCUACGACACCUGAACAUGCAUCUCUGGUUGGACUUCUUCUUUGUCUCUACAGGCUAAGUAAGAUAGUAGGACAGAAUACUGGGAACUAUAAGACCAAUGUGGCAGAUAGAAUGGAACAGAUCUUUGAGACUGCCCCAUUCGUCAAGAUUGUGGAACACCACACAUUGAUGACCACCCACAAGAUGUGUGCCAACUGGAGCACUAUACCUAAUUUUAGAUUCUUGGCAGGGGCUUAUGACAUGUUUUUUGCCAGAAUUGAGCACCUGUAUUCUGCAAUUCGGGUUGGGACAGUGGUUACUGCUUAUGAGGAUUGUUCAGGGUUGGUGUCCUUCACAGGGUUCAUCAAGCAAAUCAAUCUGACAGCCAGGGAGGCCAUACUAUACUUCUUCCACAAGAACUUCGAGGAAGAGAUCAAGAGAAUGUUUGAGCCAGGGCAAGAAACAGCUGUUCCGCACUCAUAUUUCAUCCACUUCAGAUCAUUGGGACUUAGUGGGAAGUCUCCUUAUUCAUCCAAUGCGGUAGGGCAUGUGUUUAACCUGAUUCACUUUGUGGGUUGUUAUAUGGGCCAAAUCAGAUCUUUAAAUGCUACUGUCAUUCAGAGUUGUGCACCCCAUGAAAUGUCAGUCUUGGGGGGUUACCUAGGGGAGGAGUUUUUCGGGAAGGGCACAUUUGAAAGGCGAUUCUUCCGAGACGAGAAAGAGUUACAGGAUUACGAGGCAGCAGAAAGCACCAAGGUUGACGUAGCAUUGGCAGAUGAUGGGACAGUGAAUUCAGAUGAUGAAGACUUCUUUUCGGGAGACACGAGAAGCCCAGAGGCUGUAUACACCAGGAUUAUGAUGAACGGAGGGAGGUUAAAAAGGUCUCACAUAAAGAGAUAUGUCUCAGUGAGUGCAAACCAUCAGGCCAGGCCUAAUUCCUUUGCAGAGUUUCUCAACAAGACGUAUUCUAGUGAUCCCAGAUAAUCCCCCGAUGGGAUAAGGG
>EU293113 Rabies virus, isolate 9001FRA
ACGCUUAACAACAAAAUCAGAGAAGAAGUAGACAGUAUCGUCUACAAAGCAAAAAUGUAACACCCCUACAAUGGAUGCCGACAAGAUUGUAUUCAAGGUCAAUAAUCAGGUGGUCUCUCUGAAGCCUGAAAUUAUUGUGGACCAAUAUGAGUACAAGUACCCGGCUAUCAAAGACCUGAAGAAGCCCAGUAUAACCUUAGGAAAAGCUCCUGAUUUGAAUAAAGCAUACAAAUCAAUUUUAUCUGGCAUGAACGCAGCCAAACUCGACCCUGAUGAUGUAUGCUCUUAUCUGGCUGCCGCGAUGCAGUUCUUUGAGGGAUCAUGUCCUGAGGACUGGACUAGCUAUGGAAUCCUGAUAGCCCGGAAGGGAGACAAGAUCACCCCGGAUUCUCUUGUGGACAUAAGACGUACUGAUGUGGAAGGGAAUUGGGCUCUAACAGGGGGCAUGGAGUUAACAAGGGACCCUACUGUUUCAGAGCACGCAUCUCUGGUUGGCCUUCUCUUGAGUUUAUAUAGGUUGAGCAAAAUCUCUGGACAGAAUACCGGCAAUUACAAGACAAACAUCGCGGAUAGAAUAGAGCAGAUUUUCGAGACAGCCCCCUUUGCAAAGAUUGUAGAACAUCAUACUUUGAUGACGACCCACAAAAUGUGCGCUAACUGGAGUACCAUACCAAAUUUCAGAUUCCUGGCUGGAACUUAUGACAUGUUUUUCUCCCGGAUUGAACAUUUGUAUUCAGCUAUUAGAGUAGGCACAGUUGUCACUGCUUAUGAGGACUGCUCAGGACUGGUGUCAUUUACAGGGUUUAUAAAGCAAAUAAAUCUCACUGCGAGAGAAGCACUAUUAUACUUCUUCCACAAGAACUUUGAGGAAGAAAUAAGAAGAAUGUUCGAGCCUGGGCAAGAGACUGCUGUUCCUCAUUCCUAUUUUAUUCAUUUUCGUUCAUUGGGCUUGAGUGGGAAAUCUCCUUACUCAUCCAAUGCAGUUGGUCAUGUAUUCAACCUCAUUCACUUUGUUGGAUGUUAUAUGGGUCAGGUGAGAUCUUUAAAUGCAACAGUGAUUGCAACAUGUGCCCCGCAUGAGAUGUCUGUUCUUGGGGGCUAUUUGGGGGAGGAGUUUUUCGGAAAAGGAACUUUUGAAAGGAGAUUCUUUAGAGACGAGAAGGAACUUCAGGAAUAUGAGGCAGCUGAGUUGACAAAAGCUGAAACGGCCCUGGCAGAUGACGGAACAGUCAAUUCUGAUGAUGAGGACUACUUCUCCAGUGAAACCAGGAGUCCAGAAGCAGUUUACACACGAAUCAUGAUGAAUGGAGGUAGACUAAAAAGAUCACACAUAAGGAGGUAUGUCUCAGUCAGCUCUAAUCAUCAAACUCGCCCUAACUCGUUUGCGGAGUUUUUAAACAAAACAUACUCGAGUGACUCGUGAGGAGUUGAACAACAAGAUUGUA
>EU293114 European bat lyssavirus 2 isolate 9018HOL
ACGCUUAACGACAAAACCAGAAAAGGAAUAGACACAAUCGUCUGUAGAGCAGAAAUGCAACACCCCUACAAUGGAUGCUGACAGAAUUGUCUUCAAAGUCCAUAAUCAGUUGGUGUCUGUAAAGCCAGAAGUAAUUGUAGAUCAAUAUGAGUACAAAUACCCUGCCAUUAAAGAUCGGAAAAAACCCAGCAUAACCCUUGAAAAAGCUCCGGACUUGAACAGAGCUUAUAAGUCCAUUCUGUCCGGAAUAAAUGCCGCUAGGUUGGAUCCUGAUGAUGUGUGUUCCUAUCUGGCUGCAGCUAUGGCUCUAUUUGAGGGGAUUUGUCCUGACGAUUGGGAGAGCUACGGGAUUCUCAUUGCUAGGAAAGGGGACAAAAUAACCCCAGCCAAUUUAGUCAAUAUUCAGAGAACAGAUGUGGAAGGCAAUUGGGCACUGGCAGGGGGCCAAGACGUAAUAAAAGAUCCGACCACAGCCGAGCAUGCAUCUUUGGUGGGACUUCUCCUUUGUCUUUACAGACUAAGCAAGGUGUCAGGACAGAACACAGGGAAUUACAAGACCAACGUAGCUGACAGAAUGGAACAAAUCUUUGAGACUGCCCCGUUUGUCAAAAUUGUGGAGCAUCACACUUUGAUGACUACUCACAAGAUGUGCGCCAACUGGAGUACAAUUCCCAACUUUAGAUCCUUGGCUGGGACAUAUGACAUGUUUUUCUCUAGAAUAGAGCAUCUAUACUCUGCCAUUCGAGUCGGGACAGUAGUGACUGCAUAUGAAGAUUGUUCAGGGCUAGUCUCUUUCACAGGGUUCAUCAGACAGAUCAACUUGACGGCGAAGGAGGCCAUACUGUAUUUCUUUCAUAAGAACUUUGAGGAAGAGAUCAAGAGAAUGUUCGAGCCGGGGCAGGAGACAGCUGUCCCACAUUCUUACUUCAUACACUUCAGGUCAUUAGGACUGAGUGGAAAAUCUCCUUACUCGUCGAACGCAGUAGGACAUGUAUUCAACCUCAUUCAUUUUGUCGGGAGUUACAUGGGUCAAGUCAGGUCAUUGAAUGCGACGGUCAUUGCCACCUGUGCACCUCACGAGAUGUCCGUGUUGGGAGGUUAUCUCGGGGAGGAAUUCUUUGGCAAGGGAACAUUUGAAAGAAGAUUCUUCAGGGACGAGAGGGAACUUGCAGAGCAUGAGGCAAUCGAAUCAACCAAGACUGAUGUGGCCCUGGCAGAUGAUGGGACCGUAAAUUCAGACGAUGAGGAGCUUUACUCCGGAGGAACAAGAACCCCUGAAGCUGUGUACACCAGGAUCAUGGUCAAUGGGGGAAAGCUACAAAAAUCCCACAUCAAAAGAUAUGUGUCAGUCAGCUCGAAUCAUCAGGCCAGACCUAACUCCUUUGCAGAAUUCUUGAACAAGACUUAUUCGAGUGAUCCAAGAUAAAAGGCAAGACCUCUAUUUA
>EU293115 Rabies virus, isolate 9147FRA
ACGCUUAACAACAAAAUCAGAGAAGAAGCAGACAGCGUCAGUUACAAAGCAAAAAUGUAACACCCCUACAAUGGAUGCCGACAAGAUUGUAUUCAAAGUCAAUAAUCAGGUGGUCUCUUUGAAGCCAGAGAUUAUCGUGGAUCAAUAUGAGUACAAGUACCCUGCUAUCAAAGAUUUGAAAAAGCCCUGUAUAACCCUAGGGAAAGCCCCCGACUUAAACAAAGCAUACAAGUCAGUCUUAUCAGGCAUGAAUGCAGCCAAACUUGAUCCUGAUGAUGUAUGUUCCUACUUGGCAGCAGCAAUGCAGUUCUUUGAGGGGACGUGUCCAGAAGACUGGACCAGCUAUGGAAUCCUGAUCGCACGGAAAGGAGCCAAGAUCACCCCGGAUUCUCUGGUGGAAAUAAAGCGUACUGAUGUAGAAGGAAAUUGGGCUCUGACAGGAGGCAUAGAACUGACAAGGGACCCCACUGUCUCUGAACAUGCGUCUUUAGUUGGUCUUCUCUUGAGUCUGUAUAGGUUGAGCAAAAUAUCAGGACAAAACACUGGUAACUAUAAAACAAACAUCGCAGAUAGAAUAGAGCAGAUUUUCGAGACAGCUCCUUUCGUUAAAAUCGUGGAACACCACACUUUAAUGACAACUCACAAAAUGUGUGCUAAUUGGAGUACUAUACCGAAUUUCAGAUUUUUGGCCGGUACCUACGACAUGUUUUUCUCCCGGAUUGAGCAUCUAUAUUCAGCAAUCAGAGUGGGCACGGUUGUUACUGCUUAUGAAGACUGUUCAGGUCUGGUGUCGUUUACUGGGUUCAUAAAGCAGAUCAAUCUCACUGCAAGAGAAGCAAUACUAUACUUCUUCCACAAGAACUUUGAGGAAGAGAUAAGAAGAAUGUUCGAGCCAGGGCAGGAGACAGCUGUCCCUCACUCCUAUUUCAUUCACUUCCGUUCACUAGGGUUGAGUGGGAAGUCUCCUUAUUCAUCGAAUGCCGUUGGUCAUGUGUUCAAUCUCAUUCACUUUGUCGGAUGCUAUAUGGGUCAAGUCAGAUCCCUAAAUGCGACAGUUAUUGCCGCAUGUGCUCCUCAUGAGAUGUCUGUUCUAGGGGGCUAUCUAGGAGAGGAAUUCUUUGGGAAAGGAACAUUCGAGAGAAGGUUCUUCAGAGAUGAGAAAGAACUUCAAGAAUACGAGGCGGCUGAACUGACAAAGACUGACGUGGCAUUGGCAGACGAUGGAACUGUCAACUCUGACGAUGAGGACUACUUCUCCGGUGAAACCAGAAGUCCAGAGGCUGUUUAUACUCGAAUCAUGAUGAAUGGAGGUCGACUAAAGAGAUCGCAUAUACGGAGAUAUGUCUCAGUCAGUUCAAAUCAUCAAGCUCGUCCAAACUCAUUUGCUGAUUUUCUAAACAAGACAUAUUCGAACGACUCAUGAGGGGCUGAAUAACAGUGUGCCA
>EU293116 Rabies virus, isolate 9704ARG
ACGCUUAACAACAAAAUCAGAGAAGAAGUAGACAGUGUCGUCUACAAAGCAAAAAUGUAACACCUCUACAAUGGAUGCCGACAAGAUUGUAUUCAAAGUCAAUAAUCAGGUGGUCUCUCUAAAGCCUGAAAUUAUCGUGGAUCAGUAUGAGUACAAGUACCCGGCCAUAAAAGACUUGAAGAAGCCCAGUAUAACCUUAGGAAAAGCCCCUGACUUGAACAAAGCAUACAAAUCAGUUUUAUCCGGCAUGAAUGCAGCCAAGCUAGACCCUGGAGACGUGUGCUCUUAUCUGGCUGCCGCAAUGCAGUUCUUUGAGGGAGCAUGUCCUGACGACUGGACCAGUUACGGAAUCUUGAUAGCUCGAAAGGGAGAUAAGAUCACUCCGGAUUCUCUUGUGGACAUAAGACGUACUAAUGUGGAAGGAAAUUGGGCUCUGACAGGGGGCAUGGAGUUGACGAGGGACCCCACGGUUUCAGAGCAUGCAUCUUUGGUCGGUCUUCUCUUGAGUCUAUAUAGGUUGAGCAAAAUCUCUGGACAGAACACCGGCAAUUACAAGACAAACAUCGCAGAUAGAAUAGAACAAAUUUUUGAGACAGCCCCUUUUGUGAAGAUAGUAGAACAUCAUACUUUGAUGACAACCCACAAAAUGUGCGCCAACUGGAGUACUAUACCGAACUUUAGAUUUCUAGCUGGAGCCUAUGACAUGUUUUUCUCCCGGAUUGAACAUCUGUAUUCAGCGAUUAGAGUAGGCACAGUUGUCACUGCUUAUGAGGACUGCUCAGGACUGGUGUCGUUUACAGGGUUUAUCAAACAGAUAAAUCUCACUGCGAGAGAAGCACUACUAUAUUUCUUCCACAAAAACUUUGAAGAAGAAAUAAGAAGAAUGUUCGAGCCGGGGCAAGAGACUGCAGUUCCUCAUUCCUAUUUCAUCCAUUUUCGUUCCUUGGGCUUGAGCGGGAAAUCUCCGUACUCAUCAAAUGCAGUUGGCCACGUUUUCAACCUCAUUCACUUUGUCGGAUGUUAUAUGGGUCAAGUGAGAUCUUUGAAUGCAACAGUUAUUGCCACAUGUGCUCCGCAUGAGAUGUCUGUUCUUGGGGGUUAUUUGGGGGAGGAGUUCUUUGGAAAAGGGACUUUUGAGAGAAGAUUCUUCAGGGACGAGAAGGAGCUUCAGGAAUAUGAGGCAGCUGAAUUGACAAAGACUGAAAUGGCCUUGGCAGAUGACGGAACAGUCAAUUCUGAUGACGAAGACAACUUCUCUAGUGAAACCAGGAGUCCGGAAGCAGUUUACACUCGAAUCAUGAUGAAUGGAGGUAGACUAAAAAGAUCACACAUAAGAAGGUAUGUCUCAGUCAGCUCCAAUCAUCAAGCUCGCCCCAAUUCGUUCGCUGAGUUUUUAAACAAGACAUACUCGAGUGAUUCAUGAAGAGUUGAACAACAAGACUGUA
>EU293117 Mokola virus, isolate 86100CAM
ACGCUUAACAACAAAAUCAAAGAAGACAUAGACAGUAUCAGCGACCUAAACAAAAUGUAACACUCCUACAAUGGAGUCUGACAAGAUUGUGUUCAAGGUGAACAACCAAGUCGUUUCUUUGAAGCCCGAGGUCAUAUCGGAUCAAUAUGAGUAUAAAUAUCCUGCCAUCCUAGAUGGAAAGAAACCAGGGAUAACUUUAGGAAAAGCACCUGAUCUAAGCACCGCCUACAAGUCCAUCUUAUCAGGUAUGAAGUCUGCAAAGCUCGACCCAGACGAUGUUUGUUCUUACUUGGCAGCUGCUAUGCAUCUCUUCGAGGGGGUCUGUCCCGAGGACUGGGUCAGUUAUGGGAUUGUCAUUGCAAAGAAGGGGGAGAAGAUUAACCCUAGUGUGAUCGUUGAUAUAACCCGCACAAAUGUUGAGGGAAAUUGGGCUCAAGCGGGAGGAACUGAAGUGAUCAGAGACCCUACCACGGCAGAGCAUGCGUCAUUGGUUGGGCUGUUACUGUGUCUGUAUAGGUUAAGCAAGAUAGUUGGCCAAAACACUGCAAACUAUAAGACCAAUGUGGCUGACAGAAUGGAGCAAAUAUUCGAAACGGCUCCUUUUGCGAAGGUGGUAGAACAUCACACAUUGAUGACUACCCACAAGAUGUGUGCCAAUUGGAGCACUAUACCGAACUUCAGAUUCUUGGUAGGUACAUAUGAUAUGUUCUUUGCAAGAGUUGAGCACAUAUAUUCUGCUCUCAGAGUCGGAACAGUGGUGACUGCAUAUGAGGAUUGCUCUGGGUUGGUCUCUUUCACCGGGUUCAUCAAACAGAUCAAUCUAUCUCCUAGGGAUGCGCUGCUAUAUUUCUUUCAUAAAAACUUUGAGGGAGAGAUCAAGAGAAUGUUUGAACCAGGGCAAGAGACAGCAGUCCCCCAUUCAUACUUCAUUCAUUUCAGGGCACUCGGAUUGAGUGGCAAGUCCCCAUAUUCUUCCAAUGCUGUGGGUCAUACUUUCAAUCUAAUUCACUUUGUUGGAUGCUAUAUGGGUCAGAUCAGGUCUCUCAAUGCUACAGUGAUCCAAACAUGUGCACCCCACGAAAUGUCAGUCCUAGGAGGAUAUCUCGGAGAAGAGUUCUUUGGUAAAGGCACAUUCGAGAGGAGGUUUUUCAGGGAUGAGAAAGAAAUGCAAGAUUAUACAGAGUUGGAGGGGGCCAGAGUGGAAGCUUCACUGGCUGAUGAUGGGACUGUGGACUCAGAUGAGGAAGAUUUCUUCUCUGGAGAAACUAGAAGUCCUGAAGCAGUCUACAGUCGGAUAAUGAUGAAUAACGGCAAGCUAAAGAAAGUCCAUAUACGCAGGUAUAUAGCAGUGAGCUCUAAUCAUCAAGCCAGACCGAACUCUUUUGCCGAAUUCUUGAACAAGGUAUAUGCAGAUGGUUCUUAAUCUGAAGGUUUCUUGGGAGAUG
>EU293118 Mokola virus, isolate 86101RCA
ACGCUUAACAACAAAAUCAAAGAAGACAUAGACAGUAGCAGUGACCUAAACAAGAUGUAACACUCCUACAAUGGAGUCUGACAAGAUUGUGUUCAAGGUGAAUAAUCAAGUUGUGUCUUUGAAGCCUGAGGUCAUAUCUGAUCAAUAUGAGUAUAAAUAUCCUGCAAUUCUAGAUGGAAAGAAACCAGGGAUAACCUUGGGGAAGGCCCCCGAUUUAAAUACUGCUUAUAAGUCUAUCUUGUCAGGAAUGAAGGCUGCUAAGCUUGAUCCAGACGAUGUUUGCUCUUACUUGGCAGCUGCUAUGCCUCUGUUCGAGGGGGUUUGUCCUGAGGACUGGGUCAGUUAUGGGAUCGUCAUUGCAAAGAAGGGGGAGAAAAUCAACCCUAGCGUAAUCGUUGAUAUAGCUCGCACAAAUGUAGAAGGGAAUUGGGCUCAGGCCGGAGGAACUGAUGUGAUCAGAGACCCCACAACGGCAGAGCACGCGUCAUUGGUGGGAUUGUUGUUAUGUCUGUAUCGGUUGAGCAAGAUAGUUGGUCAGAAUACGGCAAAUUAUAAAACUAAUGUGGCUGACAGAAUGGAACAGAUAUUUGAAACUGCCCCUUUUGCAAAGGUGGUAGAACAUCACACAUUGAUGACCACCCAUAAAAUGUGCGCUAACUGGAGCACUAUACCCAACUUCAGGUUCUUGGUAGGUACAUAUGAUAUGUUCUUUGCAAGGGUUGAACAUAUAUAUUCAGCUCUCAGAGUCGGGACGGUGGUGACAGCAUAUGAAGAUUGCUCUGGAUUAGUCUCUUUCACAGGGUUUAUCAAACAGAUCAAUCUAUCUCCUAGAGAUGCACUGCUAUAUUUCUUUCAUAAAAACUUUGAGGGAGAGAUCAAGAGAAUGUUCGAGCCAGGACAAGAAACUGCUGUUCCCCAUUCAUACUUCAUUCAUUUCAGGUCACUUGGCUUGAGCGGCAAGUCCCCAUACUCCUCCAAUGCAGUAGGUCACACCUUCAAUUUGAUUCAUUUUGUGGGAUGCUAUAUGGGUCAAAUCAGGUCGCUAAAUGCGACGGUGAUACAAACAUGUGCACCUCAUGAGAUGUCAGUCCUAGGAGGAUAUCUGGGGGAAGAAUUCUUCGGGAAAGGCACUUUCGAGAGGAGGUUCUUCAGGGAUGAAAAAGAGAUGCAGGACUAUACAGAGCUGGAGGAGGCCAGAGUGGAAGCUUCACUUGCUGAUGAUGGGACUGUAGACUCAGAUGAGGAGGAUUUCUUCUCAGGAGAAACCAGAAGUCCAGAGGCAGUAUACAGCCGAAUAAUGAUGAACGGUGGCAAGUUGAAGAAAGUCCAUAUACGUAGGUAUAUAGCAGUGAGCUCUAAUCAUCAGGCGAGACCUAACUCUUUUGCCGAAUUUUUGAACAAGGUCUAUGCCGAUGGAUCAUAAUCAGAGGGCUUCUUAGAGGAUG
>EU293120 Duvenhage virus, isolate 94286SA
ACGCUUAACAACAAAAUCAUAAAAGGGGCAAACAUGUUCAUUUGUAUAACACAAAUGUAACACCCCUACAAUGGAUGCUGAAAGAAUUGUCUUUAAGGUCCGUAAUCAGCUAGUCUCUGUAAAACCAGAGGUCAUCUCUGAUCAGUAUGAGUACAAAUAUCCUGCUAUUACUGAUAAGAAGAAGCCUAGUAUCACACUUGGAAGGGCUCCGGACUUGAAGACAGCGUACAAGUCCAUCUUAUCGGGGAUGAAUGCCGCCAAGCUGGAUCCAGAUGACGUAUGUUCAUACUUAGCAGGUGCUAUGAUUUUGUUUGAGGGUGUGUGUCCCGAAGAUUGGGUUAGUUAUGGAAUCCACAUUGCCCGGAAAGGCGAUAAAAUAACCCCUGCUACGUUAGUUGACAUAGUUAGAACAAAUACAGAAGGUAACUGGGCUCAGACGGGGGGUCAGGAAUUAACUAGAGAUCCAACAAUCUCAGAACAUGCAUCAUUGGUAGGACUUUUACUUUGCCUAUAUAGGUUAAGCAAAAUUGUAGGACAGAACACAGGGAAUUAUAAGACGAAUGUGGCUGACCGGAUGGAACAGAUUUUUGAAACUGCUCCAUUCGUCAAGAUAGUCGAGCACCACACAUUAAUGACCACUCACAAAAUGUGUGCGAAUUGGAGCACAAUACCCAAUUUUAGAUUUCUUGCAGGAACAUAUGACAUGUUCUUCUCCAGGGUGGAUCAUUUGUACUCGGCUAUUAGGGUUGGGACGGUAGUUACUGCAUAUGAAGAUUGUUCAGGUUUAGUCUCCUUUACUGGGUUUAUCAAGCAGAUUAACUUGACCGCUAGAGAAGCCAUAUUAUACUUCUUUCACAAGAACUUUGAGGAGGAGAUCAAAAGAAUGUUUGAGCCCGGACAGGAGACUGCUGUGCCUCACUCCUACUUCAUCCACUUUAGAUCCUUAGGUCUUAGCGGCAAGUCUCCUUACUCCUCCAAUGCUGUCGGACAUGUGUUCAACUUGAUCCAUUUCGUAGGUUGUUACAUGGGUCAAAUCAGAUCAUUAAACGCUACAGUUAUCCAAAGUUGUGCCCCGCAUGAGAUGUCCGUAUUGGGAGGUUAUUUGGGAGAGGAAUUCUUCGGAAAGGGGACCUUUGAGAGACGAUUCUUUCGGGACGAGAAAGAGCUGCAAGACUAUGAAGAAGCAGAGGCCACUAAGAUUGAGGCUGCAUUGGCUGAUGAUGGAACUGUGAACUCCGACGAUGAAGACUUUUUCUCCGGAGAUACAAGAAGUCCAGAAGCUGUUUACACAAGGAUCAUGAUGAACGGAGGGCGAUUAAAGGGAGCACACAUAAGAAGGUACGUCUCUGUAAGUUCUAGUCACCAAGCAAGACCAAACUCCUUUGCAGAGUUCCUCAACAAGACCUACUCCAGUGACUCCAGAUAAGACUCUGCUCAAAGCAAAA
>EU623444 Duvenhage virus, isolate DUVVSA06
ACGCUUAACAACAAAAUCAUAAAAGGGGCAGACAUGUUCAUUUGUACAACACAAAUGUAACACCCCUACAAUGGAUGCUGAAAGAAUUGUCUUUAAGGUCCGUAAUCAGCUAGUCUCUGUAAAACCAGAGGUCAUCUCUGAUCAGUAUGAGUACAAAUAUCCUGCUAUUACUGAUAAGAAGAAGCCUAGUAUCACACUUGGAAGGGCUCCGGACUUGAAGACAGCAUACAAGUCCAUCCUGUCGGGGAUGAAUGCCGCCAAGCUAGAUCCAGAUGACGUAUGUUCAUACUUAGCAGGUGCUAUGAUUUUGUUUGAGGGUGUGUGUCCUGAAGAUUGGGUUAGUUAUGGAAUCCACAUUGCCCGGAAAGGCGAUAAAAUAACCCCUGCUAUGUUAGUUGACAUAGUUAGAACAAAUACAGAGGGUAACUGGGCUCAGACGGGAGGUCAGGAUUUAACUGGAGAUCCAACAAUCUCAGAACAUGCAUCUUUGGUAGGACUUUUACUUUGCCUAUAUAGGUUAAGCAAAAUUGUAGGACAGAACACAGGGAAUUAUAAGACGAAUGUGGCUGACCGGAUGGAACAGAUUUUUGAAACUGCUCCAUUUGUCAAGAUAGUCGAGCACCACACAUUAAUGACCACUCACAAAAUGUGUGCGAACUGGAGCACAAUACCCAAUUUUAGAUUUCUUGCAGGAACAUAUGACAUGUUCUUCUCCAGGGUGGAUCAUUUGUACUCGGCUAUUAGGGUUGGGACGGUAGUUACUGCAUAUGAAGAUUGUUCAGGUUUAGUCUCCUUUACUGGGUUUAUCAAGCAGAUUAACUUGACCGCUAGAGAAGCCAUAUUAUACUUCUUUCACAAGAACUUUGAGGAGGAGAUCAAAAGAAUGUUUGAGCCCGGACAGGAGACUGCUGUGCCUCACUCCUACUUUAUCCACUUUAGAUCCUUAGGUCUUAGCGGCAAAUCUCCUUACUCCUCCAAUGCUGUCGGACAUGUGUUCAACUUGAUCCAUUUUGUAGGUUGUUACAUGGGUCAAAUCAGAUCACUAAACGCUACAGUUAUCCAAAGUUGUGCCCCGCAUGAGAUGUCCGUAUUGGGAGGUUAUUUGGGAGAGGAAUUCUUCGGAAAGGGGACCUUUGAGAGACGAUUCUUUCGGGACGAGAAAGAGCUGCAAGACUAUGAAGAAGCAGAGGCCACUAAGAUUGAGGCUGCAUUGGCUGAUGAUGGAACUGUGAACUCCGACGAUGAAGACUUUUUCUCCGGAGAUACAAGAAGUCCAGAAGCUGUUUACACAAGGAUCAUGAUGAACGGAGGGCGGUUAAAGGGGGCACACAUAAGAAGGUACGUCUCUGUAAGUUCUAGUCACCAAGCAAGACCAAACUCCUUUGCAGAGUUCCUCAACAAGACCUACUCCAGUGACUCCAGAUAAGACUCUGCUCAAAGCAAAA
>EU626551 European bat lyssavirus 1 isolate 08120FRA
ACGCUUAACAACAAAAACAAAAAAGGGGUAGACACGUUCAUCGAUAGAACAGAAAUGUAACACCCCUACAAUGGAUGUUAACAAGGUUGUGUUUAAGGUCCAUAAUCAGCUGGUCUCAGUAAGACCUGAGGUGAUCUCUGAUCAGUAUGAGUAUAAGUACCCUGCUAUUAAAGAUAAGAAGAAACCAAGCAUCACUCUCGGAAAAGAUCCCGAUUUGAAAACAGCCUACAAGUCUAUCUUGUCAGGGAUGAAUGCUGCUAAAUUAGACCCAGAUGACGUCUGCUCUUAUUUAGCUGGAGCCAUGGUCUUGUUUGAGGGCAUCUGCCCGGAAGAUUGGACUAGUUACGGAAUCAACAUUGCGAAGAAAGGUGACAAGAUAACACCUGCUACGUUAGUGGACAUUCACAGGACGAACACUGAGGGCAACUGGGCUCAAACAGGAGGUCAAGAUCUCACUCGGGACCCUACGACACCUGAACAUGCAUCUCUGGUUGGACUUCUUCUUUGUCUUUAUAGGCUCAGUAAGAUAGUAGGACAGAAUACGGGGAACUAUAAGACCAAUGUGGCAGAUAGAAUGGAACAGAUCUUUGAGACUGCCCCAUUUGUCAAGAUUGUGGAACACCACACAUUGAUGACCACCCACAAGAUGUGUGCCAACUGGAGCACUAUACCUAAUUUUAGAUUCUUGGCAGGGGCUUAUGACAUGUUUUUUGCCAGAAUUGAGCACCUGUAUUCUGCAAUUCGGGUUGGGACAGUGGUUACUGCUUAUGAGGAUUGUUCGGGGUUGGUGUCUUUCACAGGGUUCAUCAAGCAAAUAAAUUUGACAGCCAGGGAGGCCAUAUUAUACUUCUUCCACAAGAACUUCGAGGAAGAGAUCAAGAGAAUGUUUGAGCCAGGGCAAGAAACAGCUGUUCCGCACUCGUAUUUCAUCCACUUCAGAUCACUUGGACUCAGUGGGAAGUCUCCUUACUCAUCCAAUGCGGUUGGGCAUGUGUUUAACCUGAUUCACUUUGUGGGUUGUUACAUGGGCCAAAUCAGAUCUUUAAAUGCCACUGUCAUUCAGAGUUGUGCACCCCAUGAAAUGUCAGUUUUGGGGGGUUAUCUAGGGGAGGAGUUUUUCGGGAAGGGGACAUUUGAAAGGCGGUUCUUCAGAGAUGAGAAAGAGCUACAGGAUUAUGAGGCAGCAGAAAGCACUAAGGUUGAUGUAGCAUUGGCAGAUGAUGGGACAGUGAAUUCGGAUGAUGAAGAUUUCUUUUCGGGAGACACGAGAAGCCCAGAGGCUGUAUACACCAGGAUUAUGAUGAACGGAGGGAGGUUAAAAAGGUCUCACAUAAAGAGAUAUGUCUCAGUGAGUGCAAAUCAUCAGGCCAGGCCUAAUUCCUUUGCAGAGUUUCUCAACAAGACAUAUUCUAGUGAUCCCAGAUAAUCCCCUGAUUAGAUAAAGG
>EU626552 European bat lyssavirus 1 isolate 07240FRA
ACGCUUAACAACAAAAACAAAAAAGGGGUAGACACGUUCAUCGAUAGAACAGAUAUGUAACACCUCUACAAUGGAUGUUAACAAGGUUGUGUUUAAGGUCCAUAAUCAGCUGGUCUCAGUAAGACCUGAGGUGAUCUCUGAUCAGUAUGAGUAUAAGUACCCUGCUAUUAAAGAUAAGAAGAAACCAAGCAUCACUCUCGGAAAAGAUCCCGAUUUGAAAACAGCCUACAAGUCUAUCUUGUCAGGGAUGAAUGCUGCUAAAUUAGACCCAGAUGACGUCUGCUCUUAUUUAGCUGGAGCCAUGGUCUUGUUUGAGGGCAUCUGCCCGGAAGAUUGGACUAGUUACGGAAUCAACAUUGCGAAGAAAGGUGACAAGAUAACACCUGCUACGUUAGUGGACAUUCACAGGACGAACACUGAGGGCAACUGGGCUCAAACAGGAGGUCAAGAUCUCACUCGGGACCCUACGACACCUGAACAUGCAUCUCUGGUUGGACUUCUUCUUUGUCUUUAUAGGCUCAGUAAGAUAGUAGGACAGAAUACGGGGAACUAUAAGACCAAUGUGGCAGAUAGAAUGGAACAGAUCUUUGAGACUGCCCCAUUUGUCAAGAUUGUGGAACACCACACAUUGAUGACCACCCACAAGAUGUGUGCCAACUGGAGCACUAUACCUAAUUUUAGAUUCUUGGCAGGGGCUUAUGACAUGUUUUUUGCCAGAAUUGAGCACCUGUAUUCUGCAAUUCGGGUUGGGACAGUGGUUACUGCUUAUGAGGAUUGUUCGGGGUUGGUGUCUUUCACAGGGUUCAUCAAGCAAAUAAAUUUGACAGCCAGGGAGGCCAUAUUAUACUUCUUCCACAAGAACUUCGAGGAAGAGAUCAAGAGAAUGUUUGAGCCAGGGCAAGAAACAGCUGUUCCGCACUCGUAUUUCAUCCACUUCAGAUCACUUGGACUCAGUGGGAAGUCUCCUUACUCAUCCAAUGCGGUUGGGCAUGUGUUUAACCUGAUUCACUUUGUGGGUUGUUACAUGGGCCAAAUCAGAUCUUUAAAUGCCACUGUCAUUCAGAGUUGUGCACCCCAUGAAAUGUCAGUUUUGGGGGGUUAUCUAGGGGAGGAGUUUUUCGGGAAGGGGACAUUUGAAAGGCGGUUCUUCAGAGAUGAGAAAGAGCUACAGGAUUAUGAGGCAGCAGAAAGCACUAAGGUUGAUGUAGCAUUGGCAGAUGAUGGGACAGUGAAUUCGGAUGAUGAAGAUUUCUUUUCGGGAGACACGAGAAGCCCAGAGGCUGUAUACACCAGGAUUAUGAUGAACGGAGGGAGGUUAAAAAGGUCUCACAUAAAGAGAUAUGUCUCAGUGAGUGCAAAUCAUCAGGCCAGGCCUAAUUCCUUUGCAGAGUUUCUCAACAAGACAUAUUCUAGUGAUCCCAGAUAAUCCCCUGAUUAGAUAAAGG
>FJ712193 Rabies virus, isolate D01
ACGCUUAACAACAAAAUCAUAGAAGAAGCAGACAGCGUCAUUUGUAAAGCAAAAAUGUAACACCCCUACAAUGGAUGCCGACAAGAUUGUGUUCAAAGUCAAUAAUCAGGUGGUCUCCUUGAAGCCAGAGAUUAUCGUUGAUCAAUAUGAAUAUAAGUACCCAGCUAUCAAAGAUCUGAAGAAACCCAGUAUCUCCCUAGGGAAGGCUCCCGACUUAAACAAGGCCUAUAAGUCAGUUCUGUCUGGUAUGAAUGCUGCCAAGCUUGAUCCUGAUGAUGUGUGUUCCUAUUUAGCAGCCGCAAUGCAAUUCUUUGAGGGAACAUGCCCUGAGGACUGGACCAGUUAUGGAAUAUUGAUUGCACGAAAGGGAGACAAGAUCACCCCUGAUUCCCUUGUUGAGAUAAAACGUACUGAUGUAGAAGGGAAUUGGGCCUUGACGGGAGGUAUGGAGCUGACGAGAGACCCCACAGUCUCGGAGCAUGCAUCUUUAGUCGGUUUACUCUUAAGUCUGUAUAGGUUGAGCAAAAUAUCUGGACAAAACACCGGCAACUACAAGACAAACAUUGCGGAUAGGAUAGAGCAGAUUUUUGAGACUGCCCCUUUUGUUAAGAUCGUGGAGCACCAUACUCUGAUGACAACUCACAAGAUGUGUGCCAACUGGAGUACCAUACCGAACUUCAGAUUCUUAGCUGGAACCUACGACAUGUUCUUCUCCCGGAUUGAACAUCUCUAUUCAGCUAUUAGAGUGGGUACUGUUGUCACUGCUUACGAAGAUUGCUCAGGACUGGUAUCAUUUACAGGGUUCAUAAAGCAAAUAAAUCUCACUGCAAGAGAAGCAAUACUAUAUUUCUUUCAUAAGAACUUUGAGGAAGAGAUAAGAAGAAUGUUCGAACCGGGGCAGGAGACUGCUGUUCCUCAUUCCUAUUUCAUCCAUUUCCGUUCGCUGGGCCUGAGUGGAAAGUCUCCCUACUCAUCAAAUGCAGUUGGUCACGUGUUCAAUCUCAUUCACUUUGUUGGAUGCUAUAUGGGUCAGGUCAGGUCUCUUAAUGCGACAGUUAUUGCCGCAUGUGCUCCCCAUGAAAUGUCUGUUCUUGGAGGCUAUUUGGGAGAGGAGUUCUUCGGAAAAGGGACGUUUGAAAGGAGAUUCUUCAGAGACGAGAAGGAACUUCAGGAGUAUGAGGCGGCUGAAUUGACGAAGACUGAUUUAGCAUUGGCAGAUGACGGGACUGUCAAUUCUGAUGAUGAGGACUAUUUCUCUGGUGAGACCAGGAGUCCUGAGGCUGUCUAUACUCGAAUCAUGAUGAAUGGAGGUCGACUAAAGAGAUCACAUAUAAGGAGAUAUGUUUCAGUCAGUUCCAAUCAUCAAGCCCGUCCAAACUCGUUUGCUGAGUUUCUAAAUAAAACGUAUUCUAGUGACUCAUAAAGAGUUGAAUAACAAGAUUGCG
>GU170202 Lagos bat virus, isolate KE576
ACGCUUAACAGCAAAAUCAGAGAAGAUAUAGACAUCCACAAUGGGAUACGCAAAAUGUAACACCCCUACAAUGGAUUCAGACAAGAUUGUGUUUAAAGUCCGCAAUCAGGUGGUGUCAGUUAAACCAGAAAUCAUUUCAGAUCAGUACGAGUAUAAAUACCCUGCAAUCACAGAUGGGAAAAAGCCCGGCAUUACACUGGGAAGGGCUCCAGACUUGAACACAGCAUACAAGUCAAUAUUGUCUGGAAUGAAGGCUGCCAAAUUAGACCCUGACGAUGUGUGUUCUUAUUUGGCUGCAGCCAUGCAACUUUUCGAAGGCAUCUGUCCAGAAGAUUGGGUGAGCUAUGGGAUCAUUAUAGCUAGGAAAGGAGAAACUAUAACUCCGAAUACUUUGAUAGACAUAACAAGGACAAAUGUAGAGGGUAAUUGGGCCCAAGCAGGUGGUACUGAUGUGAUUAGGGACCCAACAGUUGCAGAACAUGCAUCCCUUGUAGGACUUCUGCUGUGUCUUUAUAGACUUAGCAAGAUAGUAGGCCAAAAUACUGCCAAUUAUAAGACCAAUGUGGCAGACAGGAUGGAACAGAUUUUCGAGACUGCCCCUUUUGUGAAAAUUGUAGAACAUCACACUUUGAUGACCACACAUAAAAUGUGUGCAAACUGGUGUACAAUCCCGAAUUUCAGAUUCUUGGUUGGCACAUACGACAUGUUUUUUGCUCGAAUUGAACAUCUUUACUCUGCCCUCAGAGUAGGUACAGUGGUGACGGCUUAUGAAGACUGCUCAGGAUUGGUAUCUUUCACAGGCUUCAUCAAACAGAUUAAUUUGUCCGCAAGAGAUGCACUUCUUUAUUUCUUUCACAAAAACUUCGAGGAGGAGAUCAAGAGGAUGUUCGAACCAGGUCAGGAGACUGCAGUUCCUCACUCAUACUUCAUACAUUUCAGAGCUCUAGGCCUAAGUGGGAAGUCUCCUUACUCAUCGAAUGCAGUAGGUCACACUUUCAAUCUCAUCCAUUUUAUUGGAUGCUAUAUGGGUCAAAUUAGAUCUCUAAAUGCCACAGUUAUUCAGACGUGUGCGCCACAUGAGAUGUCUGUUUUAGGAGGAUAUCUAGGUGAGGAGUUCUUCGGGAAAGGAACUUUCGAACGUAGAUUCUUUAGAGAUGAGAAAGAAAUGCAAGAUUAUGCAGAAUUAGAGGGUGCAAAAGUCGAGGCUUCUCUUGCAGAUGAUGGGACUGUUGAUUCAGAUGACGAGGACUUCUUUUCAGGAGAAACGAGAAGUCCAGAAGCUGUUUACAGUCGGAUAAUGAUGAACAAUGGUAGAUUGAAGAAGUCACAUAUCAGAAGGUACGUUUCUGUGAGCUCUAAUCAUCAGGCGCGACCGAAUUCCUUUGCUGAGUUUCUCAACAAGGUAUAUUCUGAAAGUUCAUAACCUUGCUGUUCAAACUCAAAAG
>GU345747 Rabies virus, isolate J
ACGCUUAACAACAAAAUCAGAGAAGAAGCAGACAGCGUCACUUGCAAAACAAAAAUGUAACACCCCUACAAUGGAUGCCGACAAGAUUGUAUUCAAAGUCAAUAAUCAGGUGGUCUCCUUGAAGCCCGAGAUCAUUGUCGAUCAAUAUGAAUACAAAUACCCAGCCAUCAAAGAUUUGAAGAAGCCCAGCAUUACCUUGGGGAAGGCUCCAGACUUAAACAAGGCUUACAAGUCGGUCCUUUCUGGCAUGAAUGCUGCUAAGCUUGAUCCUGAUGAUGUGUGUUCUUACUUAGCAGCCGCAAUGCAAUUUUUUGAGGGAACAUGCCCUGAGGACUGGACCAGUUAUGGAAUCCUGAUUGCACGAAAAGGAGACAAGAUCACCCCUGAUUCCCUUGUAGAUAUAAAACGUACUGACGUAGAAGGGAAUUGGGCACUAACAGGAGGCAUGGAGUUGACGAGAGACCCCACUGUUGCUGAGCAUGCAUCUUUAGUCGGUCUUCUCUUAAGUCUGUAUAGGUUGAGCAAGAUAUCGGGACAAAACACCGGCAAUUACAAGACAAACAUCGCGGAUAGGAUAGAGCAGAUCUUUGAGACUGCCCCCUUUAUUAAGAUCGUGGAACAUCACACUCUGAUGACAACUCAUAAGAUGUGUGCCAACUGGAGCACCAUACCAAACUUCAGAUUUUUAGCUGGGACCUAUGAUAUGUUCUUCUCCCGGAUCGAGCAUCUGUAUUCAGCUAUUAGAGUAGGUACAGUUGUCACUGCUUAUGAAGACUGCUCAGGACUAGUAUCGUUUACGGGGUUCAUAAAGCAGAUAAAUCUCACCGCAAGGGAGGCAAUACUAUAUUUCUUCCACAAGAACUUUGAGGAAGAGAUAAGAAGAAUGUUCGAACCGGGGCAGGAGACUGCUGUUCCUCAUUCCUAUUUCAUUCACUUUCGCUCGUUAGGCCUGAGUGGAAAGUCUCCUUAUUCAUCUAAUGCAGUGGGUCACGUGUUCAAUCUCAUUCACUUUGUUGGAUGCUAUAUGGGUCAAGUCAGGUCUCUUAAUGCAACGGUUAUUGCCACAUGUGCUCCUCAUGAAAUGUCUGUUCUUGGAGGCUAUUUGGGAGAAGAGUUUUUUGGGAAGGGGACGUUUGAAAGAAGAUUCUUCAGAGACGAGAAAGAACUUCAAGAGUAUGAGGCGGCUGAAUUGACGAAGACUGAUGUGGCAUUGGCUGAUGAUGGGACCGUCAAUUCUGAUGACGAGGACUAUUUCUCCGGUGAGACCAGGAGCCCUGAGGCUGUCUAUACUCGAAUCAUGAUGAACGGAGGUCGAUUAAAGAGAUCACACAUAAGGAGAUAUGUUUCGGUCAGUUCCAACCACCAAGCCCGUCCAAAUUCGUUCGCCGAGUUUCUAAAUAAGACGUAUUCUAGUGACUCGUAAAGAGUUGAACAACCAGAUUGUG
>GU345748 Rabies virus, isolate SH06
ACGCUUAACAACAAAAUCAUAGAAGAAGCAGACAGCGUCAUUUGUAAAGCAAAAAUGUAACACCCCUACAAUGGAUGCCGACAAGAUUGUGUUCAAAGUCGACAAUCAGGUGGUCUCCUUGAAGCCAGAGAUUAUCGUUGAUCAAUAUGAAUAUAAGUACCCGGCUAUCAAAGAUCUGAAGAAACCCAGUAUCUCCCUAGGGAAGGCUCCCGACUUAAACAAGGCCUAUAAGUCAGUUCUGUCUGGUAUGAAUGCUGCCAAGCUUGAUCCUGAUGAUGUAUGUUCCUAUUUAGCAGCCGCAAUGCAAUUCUUUGAGGGAACAUGCCCUGAGGACUGGACCAGUUAUGGAAUAUUGAUUGCACGAAAGGGAGACAAGAUCACCCCUGAUUCCCUUGUUGAGAUAAAACGUACUGAUGUAGAAGGGAAUUGGGCCUUGACGGGAGGUAUGGAGCUGACGAGAGACCCCACAGUCUCGGAGCAUGCAUCUUUAGUCGGUUUACUCUUAAGUCUGUAUAGGUUGAGCAAAAUAUCUGGACAAAACACCGGCAACUACAAGACAAACAUUGCGGAUAGGAUAGAGCAGAUUUUUGAGACUGCCCCUUUUGUUAAGAUCGUGGAGCACCAUACUCUGAUGACAACUCACAAGAUGUGUGCCAACUGGAGUACCAUACCGAACUUCAGAUUCUUAGCCGGAACCUACGACAUGUUCUUCUCCCGGAUUGAACAUCUCUAUUCAGCUAUCAGAGUGGGUUCUGUUGUCACUGCUUACGAAGACUGCUCAGGACUGGUAUCCUUUACAGGGUUCAUAAAGCAAAUAAAUCUCACUGCAAGAGAAGCAAUACUAUAUUUCUUCCAUAGGAACUUUGAGGAAGAGAUAAGAAGAAUGUUCGAACCGGGGCAGGAGACUGCUGUUCCUCACUCCUAUUUCAUCCAUUUCCGUUCGCUGGGCCUGAGUGGAAAGUCUCCCUAUUCAUCAAAUGCAGUUGGUCACGUGUUCAAUCUCAUUCACUUUGUUGGAUGCUAUAUGGGUCAGGUCAGGUCUCUUAAUGCGACAGUUAUUGCCGCAUGUGCUCCCCAUGAAAUGUCUGUUCUUGGAGGCUAUUUGGGAGAGGAGUUCUUCGGAAAAGGGACGUUUGAAAGGAGAUUCUUCAGAGACGAGAAGGAACUUCAGGAGUAUGAGGCGGCUGAAUUGACGAAGACUGAUUUAGCAUUGGCAGAUGACGGGACUGUCAAUUCUGAUGAUGGGGACUAUUUCUCUGGUGAGACCAGGAGUCCUGAGGCUGUCUAUACUCGAAUCAUGAUGAAUGGAGGUCGACUAAAGAGAUCACAUAUAAGGAGAUAUGUUUCAGUCAGUUCCAAUCAUCAAGCCCGUCCAAACUCGUUUGCUGAGUUUCUAAAUAAAACGUAUUCUAGUGACUCAUAAAGAGUUGAUUAACAAGACUGCG
>HE802675 Rabies virus complete genome, viral cRNA, isolate Pk 23
ACGCUUAACGACAAAAUCAGAGAAGAAGCAGACAGCGUCAAUUGCAAAGCAAAAAUGUAACACCCCUACAAUGGAUGCCGACAAGAUUGUAUUCAAAGUCAAUAAUCAGGUGGUCUCUUUGAAGCCUGAGAUUAUCGUGGAUCAAUAUGAGUACAAGUACCCUGCUAUCAAGGACUUGAAGAAGCCUAGUAUUACCCUAGGGAAAGCCCCCGAUUUGAACAAAGCAUACAAGUCAGUUUUAUCAGGUUUGAAUGCUGCCAAGCUUGAUCCAGAUGAUGUAUGUUCCUACUUAGCAGCUGCGAUGCAGUUCUUUGAAGGGACAUGUCCUGAAGACUGGACCAGCUACGGGAUCUUGAUCGCGAGAAAAGGAGAUAAGAUCACCCCAGAUUCUCUUGUGGAGAUAAAGCGUACUGAUGUAGAAGGGAAUUGGGCUUUGACGGGAGGAAUGGAACUAACGAGGGACCCCACUGUUCCCGAGCAUGCGUCUUUAGUCGGUCUUCUCUUGAGUCUGUACAGGCUGAGCAAAAUAUCUGGGCAAAACACCGGUAACUAUAAGACAAAUAUUGCAGAUAGGAUAGAGCAGAUCUUUGAGACAGCCCCUUUUAUUAAAAUCGUGGAACACCAUACUCUGAUGACAACUCACAAAAUGUGUGCCAAUUGGAGUACUAUACCAAACUUCAGAUUCCUGGCAGGGACCUACGACAUGUUUUUCUCCCGGAUUGAGCACCUGUAUUCAGCGAUCAGAGUAGGCACGGUAGUCACUGCUUAUGAGGACUGCUCGGGGCUGGUGUCAUUCACUGGGUUCAUAAAGCAGAUAAAUCUCACUGCAAGGGAAGCAAUACUAUAUUUCUUCCACAAAAACUUCGAGGAAGAGAUAAGAAGAAUGUUUGAGCCGGGGCAAGAGACAGCUGUUCCUCACUCCUAUUUCAUUCACUUCCGUUCUCUGGGCUUGAGUGGGAAGUCCCCUUAUUCAUCAAAUGCAGUUGGUCAUGUGUUCAAUCUCAUUCACUUUGUUGGAUGCUACAUGGGGCAAGUAAGGUCCCUGAAUGCAACGGUCAUUGCGGGAUGUGCUCCUCAUGAGAUGUCUGUUUUAGGGGGCUACUUAGGGGAGGAGUUUUUCGGGAAAGGAACGUUCGAAAGGAGAUUCUUCAGAGAUGAAAAAGAACUUCAAGAAUAUGAGACGGCAGAAUUGACAAAGACUGACGUAGCGCUGGCAGAUGAUGGAACUGUCAAUUCGGAUGACGAGGACUACUUCUCCGGUGAAACCAGAAGCCCCGAAGCUGUUUAUGCUCGAAUCAUGAUGAACGGAGGCCGACUAAAGAGAUCGCACAUACGGAGAUAUGUUUCAGUCAGCUCCAAUCACCAAGCUCGUCCGAACUCAUUUGCCGAGUUUCUAAAUAAGACAUAUUCUAGUGACUCAUGAGAGGUUGAACAACGGAAUGCAG
>HE802676 Rabies virus complete genome, isolate Pk 24
ACGCUUUACGACAAAAUCAGAGAAGAAGCAGACAGCGUCAAUUGCAAAGCAAAAAUGUAACACCCCUACAAUGGAUGCCGAUAAGAUUGUAUUCAAAGUCAAUAAUCAGGUGGUCUCCUUGAAGCCUGAGAUUAUCGUGGAUCAAUAUGAGUACAAGUACCCUGCUAUCAAGGACUUGAAGAAGCCUAGUAUCACCCUAGGGAAAGCUCCCGAUUUGAACAAAGCAUACAAGUCAGUUUUAUCAGGCUUGAAUGCUGCCAAGCUUGAUCCUGAUGAUGUAUGUUCCUACUUAGCAGCUGCGAUGCAGUUCUUUGAAGGGACAUGUCCUGAAGACUGGACCAGCUACGGGAUCUUGAUCGCAAGAAAAGGAGAUAAGAUCACCCCGGAUUCUCUUGUGGAGAUAAAGCGUACUGAUGUAGAAGGGAAUUGGGCUUUGACGGGAGGAAUGGAACUGACGAGAGACCCCACUGUUCCCGAGCAUGCGUCUUUAGUCGGUCUUCUCUUGAGUCUGUACAGGCUGAGCAAAAUAUCUGGGCAAAACACCGGUAACUAUAAAACAAAUAUUGCAGAUAGGAUAGAGCAGAUCUUCGAGACAGCCCCUUUUAUUAAAAUCGUGGAACACCAUACUCUGAUGACAACUCACAAAAUGUGUGCCAAUUGGAGUACUAUACCAAACUUCAGAUUCCUGGCAGGGACCUACGACAUGUUUUUCUCCCGGAUUGAGCACCUGUAUUCAGCGAUCAGAGUAGGCACGGUAGUCACUGCUUAUGAGGACUGCUCGGGGCUGGUGUCAUUCACUGGGUUCAUAAAGCAGAUAAAUCUCACUGCAAGGGAAGCAAUACUAUAUUUCUUCCACAAAAACUUCGAGGAAGAGAUAAGAAGAAUGUUUGAGCCGGGGCAAGAGACAGCUGUUCCUCACUCCUAUUUCAUUCACUUCCGUUCUCUGGGCUUGAGUGGGAAGUCCCCUUAUUCAUCAAAUGCAGUUGGUCAUGUGUUCAAUCUCAUUCACUUUGUUGGAUGCUACAUGGGGCAAGUAAGGUCCCUGAAUGCAACGGUCAUUGCCGCAUGUGCUCCUCAUGAGAUGUCUGUUUUAGGGGGCUACUUAGGGGAGGAGUUUUUCGGGAAAGGAACGUUCGAAAGGAGAUUCUUCAGAGAUGAAAAAGAACUUCAAGAAUAUGAGACGGCAGAAUUGACAAAGACUGACGUAGCGCUGGCAGAUGAUGGAACUGUCAAUUCGGAUGACGAGGACUACUUCUCCGGUGAAACCAGAAGCCCCGAAGCUGUUUAUGCUCGAAUCAUGAUGAACGGAGGCCGACUAAAGAGAUCGCACAUACGGAGAUAUGUUUCAGUCAGCUCCAAUCACCAAGCUCGUCCGAACUCAUUUGCCGAGUUUCUAAAUAAGACAUAUUCUAGUGACUCAUGAGAGGUUGAACAACGGAAUGCAG
>JN609295 Rabies virus strain FJDRV
ACGCUUAACAACAAAACCAUAGAAGAAGCAGACAGCGUCAUUUGUAAAGCAAAAAUGUAACACCCCUACAAUGGAUGCCGACAAGAUUGUGUUCAAAGUCAAUAAUCAGGUGGUCUCCUUGAAGCCAGAGAUUAUCGUUGAUCAAUAUGAAUAUAAGUACCCGGCUAUCAAAGAUCUGAAGAAACCCAGUAUCUCCCUAGGGAAGGCUCCCGACUUAAACAAGGCCUAUAAGUCAGUUCUGUCUGGUAUGAACGCUGCCAAGCUUGAUCCUGAUGAUGUGUGUUCCUAUUUAGCAGCCGCAAUGCAAUUCUUUGAGGGAACAUGCCCUGAAGACUGGACCAGUUAUGGAAUAUUGAUUGCACGAAAGGGAGACAAGAUCACUCCUGAUUCCCUUGUUGAGAUAAAACGUACUGAUGUAGAAGGGAAUUGGGCCUUGACAGGAGGUAUGGAGCUGACGAGAGACCCCACAGUCUCGGAGCAUGCAUCUUUAGUCGGUUUACUCUUAAGUCUGUAUAGGUUGAGCAAAAUAUCGGGACAAAACACCGGCAACUACAAGACAAACAUUGCGGAUAGGAUAGAGCAGAUUUUUGAGACUGCCCCUUUUGUUAAGAUCGUGGAGCACCAUACUCUGAUGACAACUCACAAGAUGUGUGCCAACUGGAGUACCAUACCGAACUUCAGAUUCUUAGCUGGAACCUACGACAUGUUCUUCUCCCGGAUUGAACAUCUCUAUUCAGCUAUCAGAGUGGGUACUGUUGUCACUGCUUACGAAGAUUGCUCAGGACUGGUAUCAUUUACAGGGUUCAUAAAGCAGAUAAAUCUCACUGCAAGAGAAGCAAUACUAUAUUUCUUCCAUAAGAACUUUGAGGAAGAGAUAAGAAGAAUGUUCGAACCGGGGCAGGAGACCGCUGUUCCUCAUUCUUAUUUCAUCCAUUUCCGUUCGCUGGGCCUGAGUGGAAAGUCUCCCUAUUCAUCAAAUGCAGUUGGUCACGUGUUCAAUCUCAUUCACUUUGUUGGAUGCUAUAUGGGUCAGGUCAGGUCUCUUAAUGCGACAGUUAUUGCCGCAUGUGCUCCCCAUGAAAUGUCUGUUCUUGGAGGCUAUUUGGGAGAGGAGUUCUUCGGAAAAGGGACGUUUGAAAGGAGAUUCUUCAGAGACGAGAAGGAACUUCAGGAGUAUGAGGCGGCUGAAUUGACGAAGACUGAUUUAGCAUUGGCAGAUGACGGGACUGUCAAUUCUGAUGAUGAGGACUAUUUCUCUGGUGAGACCAGGAGUCCUGAGGCUGUCUAUACUCGAAUCAUGAUGAAUGGAGGUCGACUAAAGAGAUCACAUAUAAGGAGAUAUGUUUCAGUCAGUUCCAAUCAUCAAGCCCGUCCAAACUCGUUUGCUGAGUUUCUAAAUAAGACGUAUUCUAGUGACUCAUGAAGAGUUGAACAACAAGAUUGCG
>JN786877 Rabies virus, isolate QS-05
ACGCUUAACAACAAAAUCAGAGAAGAAGCAGACAGUGUCAUUUGCAAAGCAAAAAUGUAACACCCCUACAAUGGAUGCCGACAAGAUUGUAUUCAAAGUCAAUAAUCAGGUGGUUUCCUUGAAGCCAGAGAUUAUCGUGGAUCAGUAUGAGUACAAAUACCCAGCUAUCAAGGACUUGAAGAAACCUAGUAUAACUCUAGGGAAGGCUCCUGACCUGAAUAAAGCAUACAAGUCAGUCCUGUCUGGCAUGAACGCUGCCAAGCUUGAUCCUGAUGAUGUGUGUUCCUACUUGGCAGCUGCAAUGCAAUUCUUUGAGGGAUCCUGCCCUGAAGACUGGACCAGUUAUGGAAUCUUGAUUGCACGAAAAGGAGACAAGAUCACUCCUGAUUCUCUUGUAGAGAUAAAACGUACUGAUGUAGAAGGUAAUUGGGCACUGACGGGAGGUAUGGAAGUGACGAGAGACCCCACCGUUGCUGAGCAUGCAUCUUUAGUUGGUCUUCUCUUGAGUCUAUAUAGGUUGAGCAAAAUAUCGGGGCAAAACACUGGCAACUAUAAGACAAACAUUGCGGACAGGAUAGAGCAGAUUUUUGAGACUGCCCCCUUUGUAAAGAUCGUAGAACACCAUACUCUAAUGACAACUCACAAGAUGUGCGCUAAUUGGAGUACCAUACCGAACUUUAGAUUCUUAGCUGGAACCUACGACAUGUUUUUCUCUCGGAUUGAGCAUUUGUACUCAGCUAUAAGAGUGGGUACAGUUGUCACUGCUUAUGAAGACUGCUCAGGGUUGGUAUCGUUCACAGGGUUCAUAAAGCAGAUAAAUCUCACCGCGAGAGAGGCAAUCCUAUAUUUCUUCCACAAGAACUUUGAGGAAGAAAUAAGAAGAAUGUUUGAACCAGGGCAAGAAACUGCAGUCCCUCACUCCUAUUUCAUCCACUUCCGCUCAUUGGGCCUGAGUGGAAAGUCUCCCUAUUCAUCGAAUGCAGUUGGUCAUGUGUUCAAUCUCAUUCACUUUGUCGGAUGUUAUAUGGGUCAGGUCAGGUCUCUUAAUGCCACUGUUAUUGCCGCUUGUGCCCCCCAUGAAAUGUCAGUUCUCGGAGGCUAUUUGGGAGAGGAGUUCUUUGGAAAGGGGACGUUUGAAAGACGAUUCUUUAGGGACGAGAAGGAACUUCAGGAGUAUGAGGCAGCUGAGCUGAUGAAGACUGACGUAGCACUGGCAGACGACGGAACCGUCAAUUCUGAUGACGAGGAUUACUUCUCCGGUGAGACGAGGAGCCCGGAGGCUGUCUAUACUCGAAUCAUGAUGAAUGGAGGCCGACUAAAGAGGUCACACAUAAGGAGAUAUGUUGCCGUCAGUUCUAACCAUCAAGCCCGCCCAAACUCAUUUGCCGAGUUUCUAAGCAAGACAUAUUCAAGUGACUCGUAAAGAGUUGAACAACAAGAUUGAA
>JN986749 Duvenhage virus, isolate NL07
ACGCUUAACAACAAAAUCAGAGAAGGGGCAGACAUGUUCAUUUGUAUAACACAAAUGUAACACCCCUACAAUGGAUGCCGAAAGAAUUGUCUUUAAAGUCCGUAAUCAGCUAGUCUCUGUGAAACCGGAGGUCAUCUCAGAUCAGUAUGAGUAUAAGUAUCCUGCUAUUACUGACAAGAAGAAGCCAAGUAUCACACUUGGAAGGGCUCCAGAUUUAAAGACAGCAUACAAGUCCAUCCUAUCGGGAAUGAAUGCUGCAAAGCUGGACCCGGAUGACGUGUGUUCAUACCUAGCAGGUGCCAUGGUUUUAUUUGAGGGAGUGUGUCCCGAAGACUGGUUUAGUUAUGGGAUCCAUAUUGCCCGGAAAGGUGACAAAAUAACCCCGGCUACGUUAGUUGAUAUAGUUAGAACAAAUACAGAGGGUAACUGGGCUCAAACAGGAGGUCAAGACCUGACUAGAGAUCCAACUAUCUCCGAACAUGCAUCAUUGGUAGGACUCUUGCUCUGCCUAUAUAGGUUGAGCAAAAUCGUAGGACAAAAUACAGGGAAUUACAAGACGAAUGUGGCAGACAGGAUGGAACAGAUUUUUGAAACCGCCCCAUUUGUUAAGAUAGUCGAACACCACACCUUGAUGACCACUCACAAAAUGUGUGCCAAUUGGAGCACAAUACCCAAUUUUAGAUUUCUUGCAGGGACUUAUGACAUGUUUUUCUCUAGGGUGGACCAUUUGUACUCGGCGAUUAGGGUUGGGACGGUAGUCACUGCAUAUGAAGAUUGUUCAGGUUUAGUCUCCUUUACCGGGUUCAUCAAGCAGAUUAAUUUGACUGCCAGAGAAGCUAUAUUAUACUUCUUUCAUAAGAACUUUGAGGAGGAAAUCAAAAGAAUGUUUGAACCCGGACAGGAGACUGCUGUACCUCACUCUUAUUUCAUUCACUUCAGAUCCUUGGGUCUUAGCGGCAAGUCUCCUUACUCCUCCAAUGCUGUUGGACAUGUAUUCAACUUGAUUCAUUUUGUGGGUUGUUACAUGGGUCAAAUUAGAUCGUUAAACGCUACUGUCAUCCAAAGUUGUGCCCCACAUGAGAUGUCCGUGUUGGGAGGUUAUUUAGGAGAGGAAUUCUUCGGAAAGGGGACUUUUGAGAGACGGUUCUUUCGGGAUGAGAAAGAGCUACAAGACUAUGAAGAAGCAGAGGCCACUAAGAUUGAGGCUGCAUUGGCUGAUGAUGGAACUGUGAACUCUGACGACGAAGACUUUUUCUCCGGAGAUACACGAAGUCCAGAAGCUGUUUAUACAAGGAUCAUGAUGAAUGGGGGGCGGCUAAAAGGGGCACAUAUAAGAAGGUAUGUCUCUGUGAGUUCUAGUCACCAGGCAAGACCAAACUCCUUUGCAGAGUUCCUCAACAAGACCUAUUCUAGUGACUCCAGAUAAAACUCUGCCCCAGACUAAA
>JQ423952 Rabies virus, isolate BJ2011E
ACGCUUAACAACAAAACCAUAGAAGAAGCAGACAGCGUCAUUUGUAAAGCAAAAAUGUAACACCCCUACAAUGGAUGCCGACAAGAUUGUGUUCAAAGUCAAUAAUCAGGUGGUCUCCUUGAAGCCAGAGAUUAUCGUUGAUCAAUAUGAAUAUAAGUACCCAGCUAUCAAAGAUCUGAAGAAACCCAGUAUCUCCCUAGGGAAGGCUCCCGACUUAAACAAGGCCUAUAAGUCAGUUCUGUCUGGUAUGAAUGCUGCCAAGCUUGAUCCUGAUGAUGUGUGUUCCUAUUUAGCAGCCGCAAUGCAAUUCUUUGAGGGAACAUGCCCUGAGGACUGGACCAGUUAUGGAAUAUUGAUUGCACGAAAGGGAGACAAGAUCACCCCUGAUUCCCUUGUUGAGAUAAAACGUACUGAUGUAGAAGGGAAUUGGGCCUUGACGGGAGGUAUGGAGCUGACGAGAGACCCCACAGUCUCGGAGCAUGCAUCUUUAGUCGGUUUACUCUUAAGUCUGUAUAGGUUGAGCAAAAUAUCUGGACAAAACACCGGCAACUACAAGACAAACAUUGCGGAUAGGAUAGAGCAGAUUUUUGAGACUGCCCCUUUUGUUAAGAUCGUGGAGCACCAUACUCUGAUGACAACUCACAAGAUGUGUGCCAACUGGAGUACCAUACCGAACUUCAGAUUCUUAGCUGGAACCUACGACAUGUUCUUCUCCCGGAUUGAACAUCUCUAUUCAGCUAUCAGAGUGGGUACUGUUGUCACUGCUUACGAAGAUUGCUCAGGACUGGUAUCAUUUACAGGGUUCAUAAAGCAAAUAAAUCUCACUGCAAGAGAAGCAAUACUAUAUUUCUUCCAUAAGAACUUUGAGGAGGAGAUAAGAAGAAUGUUCGAACCGGGUCAGGAGACUGCUGUUCCUCAUUCCUAUUUCAUCCAUUUCCGUUCGCUGGGCCUGAGUGGAAAGUCUCCCUAUUCAUCAAAUGCGGUUGGUCACGUGUUCAAUCUCAUUCACUUUGUUGGAUGCUAUAUGGGUCAGGUUAGGUCUCUUAAUGCGACAGUUAUUGCCGCAUGUGCUCCCCAUGAAAUGUCUGUUCUUGGAGGCUAUUUGGGAGAGGAGUUCUUCGGAAAAGGGACGUUUGAAAGGAGAUUCUUCAGAGACGAGAAGGAACUUCAGGAGUAUGAGGCGGCUGAAUUGACGAAGACUGAUUUAGCAUUGGCAGAUGACGGGACUGUCAAUUCUGAUGAUGAGGACUAUUUCUCUGGUGAGACCAGGAGUCCUGAGGCUGUCUAUACUCGAAUCAUGAUGAAUGGAGGUCGACUAAAGAGAUCACAUAUAAGGAGAUAUGUUUCAGUCAGUUCCAAUCAUCAAGCCCGUCCAAACUCAUUUGCUGAGUUUCUAAAUAAAACGUAUUCUAGUGACUCAUAAAGAGUUGAAUAACAAGAUUGCG
>JQ647510 Rabies virus strain WH11
ACGCUUAACAACAAAAUCAUAGAAGAAGCAGACAGCGUCAUUUGUAAAGCAAAAAUGUAACACCCCUACAAUGGAUGCCGACAAGAUUGUGUUCAAAGUCAAUAAUCAGGUGGUCUCCUUGAAGCCAGAGAUUAUUGUUGAUCAAUAUGAAUAUAAGUACCCAGCUAUCAAAGAUCUGAAGAAACCCAGUAUCUCCCUAGGGAAGGCUCCCGACUUAAAUAAGGCCUAUAAGUCAGUUCUGUCUGGUAUGAAUGCUGCCAAACUUGAUCCUGAUGAUGUGUGUUCCUAUUUAGCAGCCGCAAUGCAAUUCUUUGAGGGAACAUGCCCUGAGGACUGGACCAGUUAUGGAAUAUUGAUUGCACGAAAGGGAGACAAGAUCACCCCCGAUUCCCUUGUUGAGAUAAAACGUACUGAUGUAGAAGGGAAUUGGGCCUUGACGGGAGGCAUGGAGCUGACGAGAGACCCUACAGUCUCGGAGCAUGCAUCUUUAGUCGGUUUACUCUUAAGUCUGUAUAGGUUGAGCAAAAUAUCGGGACAAAACACCGGCAACUACAAGACAAACAUUGCAGACAGGAUAGAGCAAAUUUUUGAGACUGCCCCUUUUGUUAAGAUCGUGGAGCACCAUACUCUGAUGACAACUCACAAGAUGUGUGCCAACUGGAGUACCAUACCGAACUUCAGAUUCCUAGCUGGAACCUACGACAUGUUCUUCUCCCGGAUUGAACAUCUCUAUUCAGCUAUCAGAGUGGGUACUGUUGUCACCGCUUACGAAGAUUGCUCAGGACUGGUAUCAUUUACAGGUUUCAUAAAACAAAUAAAUCUCACUGCAAGAGAGGCAAUACUAUAUUUCUUCCAUAAGAACUUUGAGGAAGAGAUAAGAAGAAUGUUCGAACCGGGGCAGGAGACUGCUGUUCCUCAUUCCUAUUUCAUCCAUUUCCGUUCGCUGGGCCUGAGUGGAAAGUCUCCUUAUUCAUCGAAUGCAGUUGGUCACGUGUUCAAUCUCAUUCACUUUGUUGGAUGCUAUAUGGGUCAGGUCAGGUCUCUUAAUGCGACAGUUAUUGCCGCAUGUGCUCCCCAUGAAAUGUCUGUUCUCGGAGGCUAUUUGGGAGAGGAGUUCUUCGGAAAAGGGACGUUUGAAAGGAGAUUCUUCAGAGACGAGAAGGAACUUCAAGAGUAUGAGGCGGCUGAAUUGACGAAGACUGAUUUAGCACUGGCAGAUGACGGGACUGUCAAUUCUGAUGACGAGGACUAUUUCUCUGGUGAGACCAGGAGUCCUGAGGCUGUCUAUACUCGAAUCAUGAUGAAUGGAGGUCGACUAAAGAGAUCACAUAUAAGGAGAUAUGUCUCAGUCAGUUCCAAUCACCAAGCCCGUCCAAACUCAUUUGCUGAGUUUCUAAAUAAAACGUAUUCUAGUGACUCAUAAAGAGUUGAAUAACAAGAUUGUG
>JQ685895 Rabies virus, isolate WA1185
ACGCUUAACGACAAAAUCAGAGAAGAAGUAGACAGUGUCGUUUACAGAGCGAAAAUGUAACACCCCUACAAUGGAUGCAGACAAGAUUGUAUUUAAAGUCAAGAAUCAGGUGGUCUCCUUGAAGCCUGAGAUCAUCGUGGACCAAUAUGAGUACAAGUACCCGGCAAUCAAAGACUCGAGGAAGCCCAGUAUAACCUUGGGAAAAGCCCCUGACUUGAACAAAGCAUACAAGUCAAUUUUGUCUGGCAUGAAUGCAGCCAAGCUCGACCCUGAUGAUGUAUGCUCUUAUCUAGCAGCUGCAAUGCAGUUCUUUGAGGGAGCGUGUCCCGAUGACUGGGUUAGCUACGGAAUCCUGAUAGCGCGGAGGGGCGACAAGAUCACCCCAAAUUCUCUUGUGGAUAUAAGACGUACUAAUGUGGAAGGGAAUUGGGCUCUAACAGGGGGUAUGGAGUUGACAAGGGAUCCCACUGUUCCAGAGCAUGCAUCCUUGGUUGGUCUUCUCCUAAGUUUGUAUAGGUUGAGCAAAAUAUCAGGACAGAACACUGGCAAUUACAAGACAAACAUUGCAGAUAGAAUAGAGCAAAUUUUCGAGACAGCCCCUUUUGUGAAGAUUGUGGAGCAUCAUACUUUGAUGACAACCCACAAAAUGUGCGCUAACUGGAGUACCAUACCGAACUUCAGAUUCCUAGCUGGGACCUAUGACAUGUUUUUCUCUCGGAUUGAACAUCUAUAUUCAGCAAUUAGGGUAGGCACAGUAGUCACUGCUUAUGAGGACUGUUCAGGGUUGGUGUCGUUUACAGGGUUUAUAAAGCAAAUAAAUCUCACUGCAAGGGAAGCGCUGCUAUACUUCUUCCACAAGAACUUCGAAGAAGAAAUAAGAAGGAUGUUUGAGCCGGGGCAGGAGACUGCAGUUCCUCACUCUUAUUUCAUCCAUUUUCGUUCGUUGGGCCUGAGCGGGAAAUCUCCAUAUUCAUCAAACGCAGUUGGUCACGUUUUCAACCUCAUUCACUUUGUUGGAUGUUACAUGGGUCAAGUGAGAUCUUUGAAUGCAACGGUUAUUGCUACAUGUGCCCCACAUGAGAUGUCUGUCCUUGGGGGUUACUUGGGGGAGGAGUUUUUUGGAAAAGGGACUUUUGAGAGAAGAUUCUUCAGGGACGAGAAGGAACUUCAGGAAUAUGAGGCAGCUGAACUGACCAAGACUGAAGUGGCUUUGGCAGAUGACGGAACCGUCAACUCUGAUGAUGAGGAUUACUUCUCUAGUGAAACCAGGAGUCCUGAGGCGGUUUACACCCGAAUCAUGAUGAAUGGAGGUAGAUUGAAAAGAUCACACAUAAGGAGAUAUGUCUCAGUCAGCUCCAAUCAUCAGGCUCGUCCCAAUUCAUUCGCUGAGUUUUUGAACAAGACAUACUCAAGUGAUUCUUAAAGAAUGGAACAACAGGAUUGUG
>JQ685899 Rabies virus, isolate A10-0515
ACGCUUAACAACAAAAUCAGAAAAGAAGCAGACAGCAUCAGUUGCAAAGCAAAUAUGUAACACCCCUACAAUGGAUACUGACAAGAUUGUCUUCAAAGUCAAUAAUCAUGUGGUCUCUUUGAAGCCUGAGAUUAUCGUGGAUCAAUAUGAGUACAAAUACCCUGCUAUCAAAGACCUGAAAAAGCCCUGCAUAACCCUAGGGAAAGCCCCUGACUUAAACAAGGCAUACAAGUCGGUUUUAUCAGGCAUGAAUGCUGCCAAACUUGAUCCCGAUGAUGUAUGCUCCUACUUGGCGGCUGCAAUGCAGUUCUUUGAGGGAACAUGUCCAGAAGAUUGGACCAGCUAUGGAAUCCUAAUUGCGCGAAAAGGGGACAAGAUCACCCCUGAUUCUCUAGUGGAGAUAAAGCGGACUGAUGUGGAGGGGAAUUGGGCUCUGACAGGAGGCAUGGAGUUGACAAGGGACCCCACUGUUUCUGAGCACGCAUCUUUAGUCGGUCUUCUCUUGAGUCUGUACAGGUUGAGCAAGAUAUCAGGACAAAACACCGGUAACUAUAAGACAAACAUUGCGGAUAGGAUAGAGCAGAUUUUCGAGACAGCCCCUUUUGUCAAGAUCGUGGAACACCAUACCUUAAUGACGACUCACAAGAUGUGUGCUAAUUGGAGUACUAUACCGAACUUCAGAUUUCUGGCCGGAACCUACGACAUGUUUUUCUCACGGAUUGAGCAUCUGUAUUCAGCCAUCAGGGUGGGCACAGUUGUAACCGCUUAUGAAGACUGCUCAGGGCUGGUGUCGUUUACAGGGUUCAUAAAGCAGAUCAAUCUCACCGCAAGAGAAGCAAUAUUAUAUUUCUUCCACAAAAACUUUGAAGAAGAGAUUAAAAGAAUGUUCGAGCCAGGACAGGAGACAGCUGUUCCUCACUCUUAUUUCAUUCACUUCCGUUCGCUAGGCUUGAGUGGGAAGUCUCCUUAUUCAUCGAAUGCCGUUGGUCAUGUGUUCAAUCUCAUCCACUUUGUUGGAUGCUAUAUGGGUCAAGUUAGAUCCCUAAAUGCAACGGUUAUUGCUGCAUGUGCCCCUCAUGAGAUGUCUGUUCUAGGGGGAUAUUUGGGAGAGGAAUUCUUCGGGAAGGGUACAUUUGAAAGGAGGUUCUUCAGAGAUGAAAAAGAGCUUCAGGAAUAUGAGGCGGCUGAACUGACAAAGACUGACGUGGCACUGGCAGAUGAUGGAACUGUCAACUCCGACGACGAGGAUUACUUCUCCGGUGAGGCCAGAAGUCCAGAAGCUGUCUAUGCUCGAAUCAUGAUGAAUGGAGGUAGGCUAAAGAGAUCGCACGUACGGAGAUAUGUCUCAGUCAGUUCCAAUCAUCAAGCCCGUCCGAACUCAUUUGCUGAGUUUCUAAACAAGACGUAUUCUAGUGAUUCAUAAGGGGUUGAAUGACAAGGUGCCA
>JQ685901 Rabies virus, isolate RAC
ACGCUUAACAACAAAAUCAGAGAAGAAGUAGACAGUAUCAUCUACAAAAAGAAAAUGUAACACCUCUACAAUGGAUACCGACAAAAUUGUAUUCAAAGUCAAUAAUCAGGUUGUCUCUCUAAAACCUGAAAUUAUUGUAGAUCAAUAUGAGUACAAAUACCCGGCGAUCAAAGACUUAAAAAAGCCCAGUAUCUCCCUGGGAAAGGCUCCUGAUUUGAACAAGGCGUAUAAGUCAAUUUUGUCCGGCAUGAAUGCAGCUAAGCUCGACCCUGAUGAUGUGUGCUCUUACUUGGCAGCUGCAAUGCAAUUCUUUGAAGGAACAUGUCCAGAAGACUGGACUAGCUAUGGAAUCUUGAUUGCAAGGAAAGGAGACAAGAUAACUCCAAACUCUCUCGUAGACAUAAAACGUACAGAUGUAGAAGGGAACUGGGCUCUAACAGGAGGAAUGGAGUUGACUAGGGAUCCCACCAUUCCAGAACAUGCAUCUUUGGUUGGUCUUCUCUUGAGUUUGUAUCGAUUGAGCAAAAUAUCCGGACAGAACACAGGCAAUUACAAGACAAAUAUCUCUGAUCGUAUAGAACAGAUUUUUGAGACGGCCCCCUUUGUUAAGAUAGUGGAACAUCACACUUUAAUGACAACUCACAAAAUGUGCGCUAACUGGAGCACCAUACCGAACUUUAGAUUCCUGGCCGGAACUUAUGACAUGUUUUUCUCUCGGAUUGAACAUUUAUAUUCAGCAAUCAGAGUGGGUACAGUUGUCACUGCUUACGAGGACUGCUCAGGGCUGGUAUCGUUUACAGGGUUUAUCAAGCAGAUAAACCUUACAGCAAAGGAAGCAAUACUUUAUUUCUUCCACAAGAAUUUUGAGGGAGAGAUAAGAAGAAUGUUUGAGCCGGGACAGGAAACUGCAGUCCCUCACUCCUAUUUCAUCCAUUUCCGGUCUUUAGGCCUGAGUGGGAAAUCUCCAUAUUCGUCAAGUGCAGUUGGUCACGUGUUCAACCUCAUUCACUUUGUUGGAUGCUAUAUGGGUCAAGUGAGGUCUUUGAAUGCAACGGUUAUUGCCACAUGUGCUCCACAUGAGAUGUCUGUUCUCGGGGGUUAUUUGGGGGAGGAGUUCUUUGGCAAGGGGACUUUUGAGAGAAGAUUCUUCAGGGAUGAGAAGGAACUUCAGGAUUAUGAAGCAGCAGAGUUGACAAAGACUGAGGUCGCUCUGGCAGACGACGGAACAGUCAAUUCUGACGACGAAGACUACUUCUCUGGUGAAACCAGGAGUCCAGAGGCGGUCUAUACUCGGAUCAUGAUCAAUGGGGGCCGACUCAAAAGAUCACAUAUAAGAAGGUAUGUAUCAGUCAGUUCCAAUCAUCAAGCUCGCCCUAAUUCAUUUGCUGAAUUUCUAAACAAGACAUAUUCUAACGAUCCAUAAGGAGUCGAACUUCAAGAUUGUC
>JQ685903 Rabies virus, isolate CA04148
ACGCUUAACAACAAAAUCAGAGAAGAAGUAGACAGUGUCGUCUACAAAGCAAAAAUGUAACACCCCUACAAUGGAUGCCGACAAGAUUGUAUUCAAAGUCAAUAAUCGGGUGGUCUCUCUGAAGCCUGAAAUUAUAGUGGAUCAAUAUGAGUACAAGUACCCGGCUAUCAAGGACUUGAAAAAGCCCAGUAUAACCUUAGGAAAAGCCCCUGACUUGAACAAAGCAUACAAAUCAGUGUUGUCCGGCAUGAAUGCAGCCAAGCUUGACCCUGAUGAUGUAUGCUCUUAUCUAGCAGCCGCAAUGCAGUUCUUUGAGGGAGCAUGUCCUGAUGACUGGACCAGCUAUGGAAUCCUGAUAGCACGGAAGGGAGACAAGAUCACCCCAAAUUCUCUUGUGGACAUAAAACGUACCAAUGUGGAAGGGAAUUGGGCUCUAACAGGGGGCAUGGAGUUGACGAGGGACCCCACUGUUUCGGAGCAUGCAUCUUUGGUUGGUCUUCUCUUGAGUCUGUAUAGGUUGAGCAAAAUAUCAGGACAGAAUACCGGCAAUUAUAAGACAAACAUCGCAGAUAGGAUAGAGCAGAUUUUCGAAACAGCCCCUUUUGUAAAGAUCGUAGAACAUCAUACUCUGAUGACAACUCACAAGAUGUGCGCUAACUGGAGUACAAUACCGAACUUCAGAUUCCUAGCCGGGACCUAUGACAUGUUUUUCUCCCGGAUUGAACAUCUGUAUUCAGCGAUUAGAGUAGGCACAGUUGUCACUGCUUAUGAGGACUGCUCAGGGUUGGUAUCAUUUACAGGGUUUAUAAAGCAAAUAAAUCUCACAGCGAGAGAAGCACUACUAUAUUUCUUCCACAAGAACUUUGAAGAAGAGAUAAGAAGAAUGUUUGAGCCGGGGCAAGAGACUGCAGUUCCUCACUCCUAUUUCAUCCAUUUUCGUUCGUUGGGCCUGAGCGGGAAAUCUCCGUACUCCUCAAAUGCAGUUGGUCAUGUGUUCAACCUCAUUCACUUUGUUGGAUGUUAUAUGGGUCAAGUGAGAUCUCUGAAUGCAACAGUGAUUGCCACAUGUGCCCCGCACGAGAUGUCUGUUCUUGGGGGUUAUUUGGGAGAGGAGUUUUUUGGGAAAGGGACUUUUGAAAGAAGAUUCUUCAGGGACGAGAAAGAACUUCAGGAAUAUGAAGCAGCUGAAUUAACGAAGACUGAAGUAGCCCUGGCGGAUGACGGAACCGUCAAUUCUGAUGACGAGGACUACUUCUCUAGUGAGACCAGGAGUCCGGAGGCAGUUUACACUCGAAUCAUGAUGAAUGGAGGCAGACUGAAAAGAUCACACAUCAGGAGGUAUGUCUCAGUCAGCUCCAAUCAUCAAGCUCGCCCCAACUCAUUCGCAGAGUUUUUAAACAAGACAUACUCGAAUGAUUCGUAAAAAGUUGAACAACAAGAUUGUA
>JQ685905 Rabies virus, isolate FL385
ACGCUUAACAACAAAAUCAGAGAAGAAGUAGACAGUGUCGUCUACAAAGCAAAAAUGUAACACCUCUACAAUGGAUGCCGACAAGAUUGUAUUCAAGGUCAAUAAUCAGGUGGUCUCUCUGAAGCCUGAAAUUAUCGUGGACCAAUAUGAGUACAAGUACCCGGCUAUCAAAGACCUGAAGAAGCCCAGUAUAACCUUAGGAAAAGCUCCUGAUUUGAACAAAGCAUACAAAUCAAUUUUAUCUGGCAUGAAUGCAGCCAAACUCGACCCUGAUGAUGUAUGCUCCUAUCUGGCUGCUGCCAUGCAGUUCUUUGAGGGAUCAUGUCCCGAUGACUGGACCAGCUAUGGAAUCCUGAUAGCUCGGAAGGGAGAUAAGAUCACCCCGGAUUCUCUUGUGGACAUAAGGCGUACUAAUGUGGAAGGGAAUUGGGCUUUAACAGGGGGUAUGGAGUUGACAAGGGACCCCACUGUUUCAGAACAUGCAUCUCUGGUUGGCCUUCUCUUGAGUUUAUAUAGGUUGAGCAAAAUUUCUGGACAGAAUACCGGCAAUUACAAGACAAACAUCGCGGAUAGAAUAGAGCAAAUUUUCGAGACAGCUCCCUUUACAAAGAUCGUAGAACAUCAUACUCUGAUGACGACCCACAAAAUGUGUGCCAACUGGAGCACUAUACCAAACUUCAGAUUCCUAGCCGGAACUUAUGACAUGUUUUUCUCCCGGAUUGAACAUCUGUAUUCAGCGAUUAGAGUAGGCACAGUUGUCACUGCUUAUGAGGAUUGCUCAGGACUGGUGUCAUUUACAGGGUUUAUAAAGCAAAUCAAUCUUACUGCGAGAGAAGCACUAUUAUAUUUCUUUCACAAAAACUUUGAAGAAGAAAUAAGAAGAAUGUUUGAGCCUGGGCAAGAGACUGCUGUUCCUCAUUCCUAUUUCAUCCAUUUUCGUUCAUUGGGCUUGAGUGGGAAAUCUCCGUACUCAUCCAAUGCAGUUGGUCACGUGUUCAACCUCAUUCACUUUGUUGGAUGUUAUAUGGGUCAUGUGAGAUCUCUGAAUGCAACAGUGAUUGCGACAUGUGCCCCUCAUGAGAUGUCUGUUCUUGGGGGCUAUUUGGGAGAGGAGUUUUUUGGAAAAGGAACUUUUGAAAGGAGAUUCUUCAGGGACGAGAAGGAGCUUCAGGAAUAUGAGGCAGCUGAAUUGACAAAAGCUGACACGGCCUUGGCAGAUGAUGGGACAGUCAAUUCUGACGAUGAGGACUACUUCUCCAGUGAAACCAGGAGUCCAGAGGCAGUUUACACUAGGAUCAUGAUGAAUGGAGGUAGACUAAAAAGAUCACACAUAAGGAGAUAUGUCUCAGUCAGCUCUAAUCAUCAAACUCGCCCUAACUCGUUUGCUGAAUUUUUAAACAAGACAUAUUCGAGUGACUCUUAAAGAGUUGAACAACAAGAUGGUA
>JQ685910 Rabies virus, isolate TX5960
ACGCUUAACGACAAAAUCAGAGAAGAGGUAGACAGUGUCGUUUACAGAGCAAAAAUGUAACACCCCUACAAUGGAUGCCGACAAGAUUGUAUUUAAAGUCAAGAAUCAGGUGGUCUCCUUGAAGCCUGAGAUCAUUGUGGACCAAUAUGAAUACAAGUACCCGGCAAUCAAGGACUCGAGGAAGCCCAGUAUAACCUUAGGAAAAGCCCCUGACUUAAACAAAGCAUACAAGUCAAUUUUGUCUGGCAUGAAUGCAGCCAAGCUCGAUCCUGACGAUGUAUGCUCUUAUCUAGCAGCUGCAAUGCAGUUCUUCGAGGGAGCAUGUCCCGAUGACUGGAUUAGCUACGGAAUCCUGAUAGCACGGAAAGGCGACAAGAUCACCCCCGGCUCUCUUGUGGAUAUAAGACGUACCAAUGUAGAGGGGAGUUGGGCUCUGACAGGGGGUAUGGAGUUGACAAGAGAUCCCACUGUUCCAGAGCAUGCAUCCUUGGUCGGUCUUCUCUUGAGUUUGUAUAGGUUGAGCAAAAUAUCAGGACAGAACACUGGCAAUUACAAGACAAACAUAGCAGACAGAAUAGAGCAAAUUUUCGAGACAGCCCCUUUUGUCAAGAUUGUAGAGCAUCAUACUUUGAUGACAACCCACAAAAUGUGCGCCAACUGGAGUACCAUACCGAACUUCAGAUUCUUAGCCGGAACCUAUGACAUGUUCUUCUCCCGGAUUGAACAUCUGUAUUCAGCAAUUAGGGUAGGCACAGUAGUUACUGCUUAUGAGGACUGCUCAGGGUUGGUGUCUUUUACAGGGUUCAUAAAGCAAAUAAAUCUCACUGCAAGAGAAGCGCUGCUAUACUUCUUCCACAAGAACUUCGAAGAUGAAAUAAGAAGGAUGUUUGAGCCGGGGCAGGAAACUGCAGUUCCUCACUCUUAUUUCAUCCAUUUUCGCUCAUUAGGCCUGAGCGGGAAGUCUCCAUACUCAUCGAAUGCGGUUGGUCAUGUUUUCAACCUCAUUCACUUUGUUGGAUGUUACAUGGGCCAAGUGAGAUCUCUGAAUGCAACGGUUAUUGCUACAUGUGCCCCACAUGAGAUGUCUGUUCUUGGGGGUUACUUAGGGGAGGAGUUUUUUGGAAAAGGGACUUUUGAGAGAAGAUUCUUCAGGGAUGAGAAGGAACUUCAAGAAUAUGAAGCAGCUGAACUGACCAAGACAGAAGUGGCUUUGGCAGAUGACGGAACCGUCAACUCUGAUGAUGAGGACUACUUCUCAAGUGAGACCAGGAGUCCUGAGGCGGUUUAUACCCGAAUCAUGAUGAAUGGAGGUAGAUUGAAAAGACCACACAUAAGGAGGUAUGUCUCAGUCAGCUCCAAUCAUCAGGCACGUCCUAACUCAUUCGCUGAAUUUUUGAACAAGACAUACUCAAGUGAUUCUUAAAGAGUAGAGCAACGAGAUGGUA
>JQ685921 Rabies virus, isolate FL1078
ACGCUUAACAACAAAAUCAGAGAAGAAGUAGACAGUGUCGUCUACAAAGCAAAAAUGUAACACCUCUACAAUGGAUGCCGACAAGAUUGUAUUUAAAGUCAAUAAUCAGGUGGUUUCUCUGAAGCCUGAAAUUAUCGUGGAUCAAUAUGAGUACAAGUACCCUGCCAUCAAGGACCUGAAGAAGCCCAGUAUAACCUUAGGAAAAGGCCCUGAUUUAAACAAAGCAUACAAGUCAAUCUUAUCCGGCAUGAAUGCAGCCAAACUUGACCCUGAUGAUGUAUGCUCUUAUCUGGCAGCUGCAAUGCAGUUCUUUGAAGGAGCAUGUCCUGAAGACUGGACUAGCUAUGGAAUCCUGAUUGCACGGAAGGGAGACAAGAUAACCCCAAAUUCUCUUGUGGACAUAAAACGUACUCAUGUGGAAGGGAAUUGGGCUCUGACAGGGGGUAUGGAGUUGACAAGGGACCCCACUGUUGCAGAACAUGCAUCUCUGGUCGGUCUUCUCUUGAGUCUGUAUAGGUUGAGCAAAAUAUCCGGCCAAAACACCGGCAAUUACAAGACGAACAUUGCAGAUAGAAUAGAGCAGAUUUUCGAGACGGCUCCUUUUGUAAAGAUUGUAGAACAUCAUACUCUGAUGACAACCCACAAAAUGUGCGCUAACUGGAGUACCAUACCAAACUUUAGAUUUCUAGCCGGAACCUACGACAUGUUUUUCUCCCGGAUUGAACAUCUGUAUUCAGCAAUUAGAGUGGGAACAGUUGUCACUGCUUAUGAGGACUGCUCAGGGUUGGUAUCGUUUACGGGGUUUAUUAAACAAAUAAAUCUCACUGCAAGAGAAGCAAUACUAUAUUUCUUCCACAAGAAUUUCGAAGAGGAGAUAAGAAGGAUGUUUGAGCCGGGGCAAGAGACUGCUGUUCCUCACUCUUAUUUCAUCCAUUUUCGCUCAUUGGGCUUGAGUGGGAAAUCUCCAUAUUCAUCAAAUGCAGUUGGUCAUGUGUUCAACCUCAUUCACUUUGUCGGAUGUUAUAUGGGUCAGGUUAGAUCCUUAAAUGCAACGGUUAUUGCCACAUGUGCCCCGCAUGAAAUGUCUGUUCUUGGGGGUUAUUUAGGAGAGGAGUUUUUUGGGAAGGGGACUUUUGAGAGAAGAUUCUUCAGGGACGAGAAAGAACUUCAGGAAUAUGAAGCAGCUGAAUUGACGAAGACUGAGGUAGCCUUGGCAGAUGAUGGAACAGUCAAUUCUGAUGACGAGGACUACUUCUCCAGUGAAACCAGGAGUCCAGAAGCGGUUUAUACUCGAAUCAUGAUGAAUGGAGGCAGACUCAAAAGGUCACACAUAAGGAGAUUUGUCUCAGUUAGCUCCAAUCAUCAAGCUCGCCCUAAUUCAUUCGCUGAGUUUUUAAACAAGACAUACUCGAGUGAUUCUUAAGGAGCAGAACAUUAGAAUUGUG
>JQ685922 Rabies virus, isolate TN186
ACGCUUAACGACAAAAUCAGAGAAGAAGUAGACAGUGUCGUUUACAGAGCAAAAAUGUAACACCCCUACAAUGGAUGCCGACAAGAUUGUAUUUAAAGUCAAGAAUCAGGUGGUCUCCUUGAAACCUGAAAUCAUCGUGGACCAAUAUGAGUACAAGUACCCGGCAAUCAAAGACUCGAGGAAGCCCAGUAUCACCUUAGGAAAAGCCCCUGACUUGAACAAAGCAUACAAAUCAAUUUUGUCUGGCAUGAAUGCAGCCAAGCUCGACCCUGAUGAUGUAUGCUCUUAUCUAGCAGCUGCAAUGCAGUUCUUUGAGGGAGCAUGUCCCGAUGACUGGGUCAGCUACGGAAUCAUGAUAGCGCGGAGGGGAGACAAGAUCACUCCAAAUUCUCUUGUGGAUAUAAGACGUACUAAUGUGGAAGGCAAUUGGGCUCUCACAGGGGGUAUGGAGUUGACAAGGGAUCCCACUGUUCCAGAGCAUGCAUCCUUGGUUGGUCUUCUCUUGAGUUUGUAUAGGUUGAGCAAAAUAUCAGGACAGAACACUGGCAAUUACAAGACAAACAUUGCAGAUAGAAUAGAGCAAAUUUUCGAGACAGCCCCUUUUGUGAAGAUUGUGGAGCAUCAUACUUUGAUGACAACCCACAAAAUGUGCGCUAACUGGAGUACCAUACCAAACUUCAGAUUCCUAGCUGGAACCUAUGACAUGUUUUUCUCUCGGAUUGAACAUCUAUAUUCAGCAAUUAGGGUAGGCACAGUAGUCACUGCUUAUGAGGACUGUUCAGGGUUGGUGUCGUUUACAGGGUUUAUAAAGCAAAUAAAUCUCACUGCAAGAGAAGCGCUGCUAUACUUCUUCCACAAAAACUUCGAAGAAGAAAUAAGAAGGAUGUUUGAGCCGGGGCAGGAGACUGCAAUUCCUCACUCUUAUUUCAUCCAUUUUCGCUCGUUGGGCCUGAGCGGGAAAUCUCCAUACUCAUCAAAUGCAGUUGGUCACGUUUUCAACCUCAUUCACUUUGUUGGAUGUUACAUGGGUCAAGUGAGAUCUUUGAAUGCAACUGUUAUUGCCACAUGUGCCCCACAUGAGAUGUCUGUCCUUGGAGGUUAUUUGGGGGAGGAGUUUUUUGGAAAAGGGACUUUUGAGAGAAGAUUCUUCAGGGACGAGAAGGAACUUCAAGAAUAUGAGGCUGCUGAACUGACCAAGACUGAAGUGGCUUUGGCAGAUGACGGAACCGUCAACUCUGAUGAUGAGGACUACUUCUCUAGUGAGACCAGGAGUCCUGAGGCAGUUUACACCCGAAUCAUGAUGAAUGGAGGUAGAUUGAAAAGAUCACACAUAAGGAGGUAUGUCUCAGUCAGCUCCAAUCAUCAGGCUCGUCCCAAUUCAUUCGCUGAGUUUUUGAACAAGACAUACUCAAGUGAUUCUUAAAGAGUAGAACAACAGGAUUGUG
>JQ685929 Rabies virus, isolate MEXSK3644
ACGCUUAACAACAAAAUCACAGAAGAAGUAGACAGGAUCGUCUGCAAAACGAAAAUGUAACACCCCUACAAUGGAUGCCGACAAGAUUGUGUUCAAGAUCAAUAAUCAAAUUGUCUCUCUGAAGCCCGAAAUUAUUGUCGACCAAUAUGAGUACAAGUACCCAGCCAUCAAAGACCUAAAAAAGCCUAGUAUAACCUUAGGGAAGGCCCCCGACUUGAACAAAGCAUACAAGUCAAUUUUGUCUGGUAUGAAUGCAGCUAAGCUUGACCCCGACGAUGUAUGCUCUUAUUUAGCAGCCGCAAUGCAAUUUUUUGAAGGAACAUGUCCUGAGGACUGGACCAGCUAUGGAAUUUUGAUUGCAAGGCAGGGAGAUAAAAUUACUCCAAAUUCUCUUGUGGAUAUAAAACGUACUGAUGUAGAAGGGAAUUGGGCUCUAACAGGGGGCUUGGAGUUGACUAGGGACCCCACCACUUCAGAACAUGCAUCCUUGGUAGGUCUUCUCUUGAGUCUGUACAGAUUGAGCAAAAUAUCUGGUCAGAACACCGGAAAUUACAAGACAAAUAUCGCAGAUCGUAUAGAGCAGAUCUUCGAGACGGCCCCAUUUGUGAAAGUCGUAGAACAUCAUACUUUAAUGACAACUCACAAAAUGUGUGCUAACUGGAGCACCAUACCGAACUUCAGAUUCUUAGCUGGAACUUACGACAUGUUUUUCUCCCGGAUUGAACAUCUGUAUUCGGCAAUUAGAGUGGGUACAGUCGUCACUGCUUAUGAGGACUGCUCAGGGUUGGUGUCGUUUACAGGUUUUAUAAAGCAAAUAAACCUCACGGCAAGAGAGGCAAUACUCUAUUUCUUCCACAAGAACUUUGAAGAAGAGAUAAGGAGGAUGUUUGAACCGGGACAAGAGACCGCAGUUCCUCACUCCUAUUUCAUCCACUUCCGGUCUUUGGGCCUGAGUGGGAAAUCUCCAUAUUCAUCGAAUGCAGUAGGACACGUGUUCAAUCUCAUUCAUUUUGUUGGAUGUUAUAUGGGUCAAGUGAGGUCUUUGAACGCCACAGUUAUUGCAACAUGUGCUCCACAUGAGAUGUCUGUUCUUGGAGGUUAUCUGGGGGAGGAGUUCUUUGGAAGAGGGACCUUUGAAAGAAGAUUCUUUAGAGACGAGAAAGAACUUCAGGAAUACGAGGCAGCAGAGUUGACAAAGACUGAAGCCGCUCUGGCAGAUGACGGAACAGUCGACUCUGACGACGAAGACUACUUUUCUGGUGAGACCAGGAGUCCUGAGGCAGUCUAUACUCGGAUCAUGAUGAAUGGAGGCCGACUCAAAAGAUCGCACAUAAGAAGAUAUGUCUCAGUCAGUUCCAAUCAUCAAGCCCGCCCCAACUCGUUCGCUGAGUUUCUAAACAAGACAUACUCGAGCGAUUCUUAGAAGGCAGAAUUGCAAACCCGUC
>JQ685945 Rabies virus, isolate SM6709
ACGCUUAACAACAAAAUCAGAGAAGAAGUAGACAGUGUCGUCUACAAAGCAAAAAUGUAACACCCCUACAAUGGAUGCCGACAAGAUUGUAUUCAAAGUCAAUAAUAAGGUGGUCUCUCUGAAGCCUGAAAUUAUCGUGGACCAGUAUGAGUACAAGUACCCGGCUAUCAAGGACUUAAAGAAGCCCAGUAUAACCUUAGGAAAAACCCCUGACUUGAACAAAGCAUACAAAUCAGUUUUAUCUGGCAUGAAUGCAGCCAAACUCGACCCUGAUGAUGUAUGCUCUUAUCUAGCAGCCGCAAUGCAGUUCUUUGAGGGAGCAUGUCCUGAUGACUGGACCAGCUACGGAAUCCUGAUAGCACGGAGGGGAGACAAGAUCACCCCAAAUUCUCUUGUGGACAUAAAACGCACCGACGUGGAAGGGAAUUGGGCUCUAACAGGAGGUAUGGAGUUAACGAGAGACCCCACUGUUUCGGAGCAUGCAUCUUUGGUUGGUCUUCUCUUGAGUCUGUAUAGGUUGAGCAAAAUAUCUGGACAGAACACCGGCAAUUACAAGACAAACAUCGCAGAUAGGAUAGAGCAGAUUUUCGAAACAGCCCCUUUUGUAAAGAUCGUAGAACAUCAUACUUUGAUGACAACCCACAAAAUGUGCGCUAACUGGAGUACCAUACCGAACUUCAGAUUCCUAGCCGGGACCUAUGACAUGUUUUUCUCCCGGAUUGAACAUCUAUAUUCAGCGAUUAGAGUGGGCACAGUUGUCACUGCUUAUGAGGACUGCUCAGGGUUGGUGUCAUUUACAGGGUUUAUAAAGCAAAUAAAUCUCACUGCGAGAGAAGCACUACUAUAUUUCUUCCACAAGAACUUUGAAGAAGAGAUAAGAAGAAUGUUUGAGCCGGGGCAAGAGACUGCAGUUCCUCACUCCUAUUUCAUCCAUUUCCGUUCGUUGGGCCUGAGCGGGAAAUCUCCGUACUCAUCAAAUGCAGUUGGUCAUGUGUUCAACCUCAUUCACUUUGUUGGAUGUUAUAUGGGUCAGGUGAGAUCUCUGAAUGCAACAGUGAUUGCCACAUGUGCCCCACAUGAGAUGUCUGUUCUGGGGGGUUAUUUGGGGGAGGAGUUUUUUGGAAAAGGGACUUUUGAGAGAAGGUUCUUCAGGGACGAGAAAGAACUUCAGGAAUAUGAGGCAGCUGAAUCAACUAAGACUGAAGUAGCCUUGGCUGAUGACGGAACCGUCAAUUCUGAUGACGAGGACUACUUCUCUAGUGAGACCAGGAGUCCGGAGGCAGUCUACACUCGAAUCAUGAUGAAUGGAGGUAGACUGAAAAGAUCACACAUAAGGAGGUAUGUCUCAGUCAGCUCCAAUCAUCAAGCUCGCCCCAACUCAUUCGCCGAGUUUUUAAACAAGACAUACUCGAGUGAUUCGUAAAAAGUUGAACAACAAGAUUGUA
>JQ685952 Rabies virus, isolate A02-2971
ACGCUUAACAACAAAAUCAGAGAAGAAGUAGACAGUAUCGUCUACAAAGCAAAAAUGUAACACCCCUACAAUGGAUGCCGACAAGAUUGUAUUCAAAGUCAAUAAUCAGGUGGUUUCUCUGAAACCUGAAAUUAUUGUAGAUCAAUAUGAAUACAAGUACCCGGCCAUCAAAGACUUGAAGAAGCCCAGUAUAACCUUAGGAAAAGCCCCUGACUUGAACAAGGCAUACAAGUCAAUUUUAUCCGGCAUGAAUGCAGCCAAGCUCGACCCUGAUGAUGUUUGCUCUUAUCUAGCAGCUGCAAUGCAGUUCUUUGAUGGAGUAUGUCCUGAUGACUGGACCAGCUAUGGAAUCCUGAUUGCACGGAAGGGAGACAAGAUCACCCCGGAUUCUCUUGUGGACAUAAGACGUACUCAUGUAGAAGGGAAUUGGGCUCUAACAGGGGGUAUGGAGUUGACAAGGGACCCCACUGUUUCGGAGCAUGCAUCUUUAGUCGGUCUUCUCUUGAGUCUGUAUAGGUUGAGCAAAAUAUCUGGACAGAACACCGGCAAUUACAAGACAAACAUCGCAGAUAGAAUAGAGCAGAUUUUCGAGACGGCCCCCUUUGUAAAGAUUGUAGAACAUCAUACCUUGAUGACAACCCACAAAAUGUGUGCUAACUGGAGUACCAUACCGAACUUCAGAUUCCUGGCAGGAGCCUAUGACAUGUUUUUCUCUCGGAUUGAACAUUUGUAUUCAGCAAUUAGAGUGGGAACAGUCGUCACUGCUUAUGAGGACUGCUCAGGGUUGGUGUCGUUUACAGGGUUCAUCAAGCAAAUAAAUCUCACUGCAAGAGAAGCAAUACUAUAUUUCUUCCACAAAAACUUCGAGGAAGAGAUAAGAAGAAUGUUUGAGCCGGGGCAGGAAACCGCAGUUCCUCACUCCUAUUUCAUCCAUUUCCGUUCAUUGGGCCUGAGUGGAAAAUCUCCGUAUUCAUCCAAUGCAGUUGGUCACGUGUUCAACCUCAUUCACUUUGUUGGAUGUUAUAUGGGUCAAGUGAGAUCUUUGAAUGCAACGGUCAUUGCCACAUGUGCCCCGCAUGAGAUGUCUGUUCUGGGGGGUUAUUUGGGGGAAGAGUUUUUUGGAAAAGGAACUUUUGAGAGAAGAUUCUUUAGAGACGAGAAGGAGCUUCAGGAAUAUGAGGCAGCUGAAUUAACGAAGACUGAAUUAGCCUUGGCAGAUGACGGAACAGUCAAUUCCGACGAUGAGGACUAUUUCUCUAGUGAGACUCGGAGUCCAGAAGCUGUUUAUACUCGAAUUAUGAUGAAUGGAGGCAGGCUAAAAAGAUCACACAUAAGGAGAUAUGUCUCAGUUAGUUCCAAUCAUCAGGCUCGCCCCAAUUCAUUCGCUGAGUUUCUAAACAAGACAUACUCGAGUGAUUCGUAAAAGGUUGAACAACAGGAUUGUG
>JQ685953 Rabies virus, isolate 3645DR
ACGCUUAACAACAAAAUCAAAGAAGAAAUAGACAGUGUCGUCUACAAAGCAAAAAUGUAACACCCCUACAAUGGAUGCCGACAAGAUUGUAUUCAAGGUCAAUAAUCAGGUGGUCUCUCUGAAGCCUGAAAUUAUUGUGGACCAAUAUGAGUACAAGUAUCCGGCUAUCAAGGACCUGAAGAAGCCCAGUAUAACCUUAGGAAAAGCUCCUGAUUUGAGCAAAGCAUACAAAUCAAUUUUAUCUGGCAUGAAUGCAGCCAAACUCGACCCUGAUGAUGUAUGCUCUUAUCUGGCUGCCGCAAUGCAGUUCUUUGAGGGAUCCUGCCCCGAUGACUGGACUAGCUAUGGAAUCCUGAUAGCUAGGAGGGGAGAUAAGAUCACCCCGGCUUCUCUCGUGGACAUAAAACGUACUGAUGUGGAAGGGAAUUGGGCUCUAACAGGGGGCAUGGAGUUGACAAGGGAUCCUACUGUUUCAGAGCAUGCAUCUCUGGUUGGUCUUCUUUUGAGUUUAUAUAGGUUGAGCAAAAUCUCUGGACAGAACACCGGCAAUUACAAGACAAACAUUGCGGAUAGAAUAGAGCAAAUUUUCGAGACAGCCCCCUUUGCAAAGAUAGUAGAACAUCAUACUUUGAUGACGACCCACAAAAUGUGCGCUAACUGGAGUACCAUCCCAAACUUCAGAUUUCUGGCUGGAACUUACGACAUGUUUUUCUCCCGGAUUGAACAUCUAUAUUCAGCGAUUAGAGUGGGCACAGUUGUCACUGCUUAUGAGGAUUGCUCAGGACUAGUGUCAUUUACAGGGUUUAUAAAGCAAAUAAAUCUCACCGCGAGAGAAGCAUUAUUGUAUUUCUUCCACAAGAACUUUGAAGAAGAAAUAAGAAGAAUGUUUGAGCCUGGACAAGAGACUGCUGUUCCUCAUUCUUAUUUUAUCCAUUUUCGGUCAUUGGGCCUGAGUGGAAAAUCUCCGUACUCAUCCAAUGCAGUUGGUCAUGUGUUCAACCUCAUUCACUUUGUCGGAUGUUAUAUGGGUCAGGUGAGAUCUUUAAAUGCAACAGUGAUUGCAACAUGUGCCCCGCAUGAGAUGUCUGUUCUCGGGGGCUAUUUGGGAGAGGAGUUUUUCGGAAAAGGAACUUUUGAAAGGAGAUUCUUCAGGGACGAGAAGGAGCUUCAGGAAUAUGAGGCAGCUGAAUUAACAAGAGCUGAGACGGCCCUGGCAGAUGACGGGACAGUCAAUUCUGAUGAUGAAGACUACUUCUCCAGUGAAACCAGGAGUCCAGAGGCAGUUUACACUCGAAUCAUGAUGAAUGGAGGUAGACUAAAAAGAUCACACAUAAGGAGGUAUGUCUCAGUCAGCUCUAAUCAUCAAACUCGCCCUAACUCGUUUGCUGAAUUUUUAAACAAGACAUACUCGAGUGACUCGUGAGGAACUGAACAACAAGAUUGCA
>JQ685954 Rabies virus, isolate MEXSK13938
ACGCUUAACAACAAAAUCACAGAAGAAGUAGACAGGAUCGUCUGCAAAACGAAAAUGUAACACCCCUACAAUGGAUACCGACAAGAUUGUGUUUAAGAUCAAUAAUCAAAUUGUUUCUCUGAAGCCCGAAAUUAUUGUCGACCAAUAUGAGUACAAGUACCCAGCUAUCAAAGACCUAAAAAAGCCUAGUAUAACCUUAGGGAAGGCCCCCGACUUGAACAAAGCAUACAAGUCAAUUUUAUCUGGUAUGAAUGCAGCUAAGCUUGACCCCGACGAUGUAUGCUCUUAUUUAGCAGCCGCAAUGCAAUUCUUUGAAGGAACAUGCCCGGAGGACUGGACCAGCUAUGGAAUUUUGAUUGCAAGGCAGGGAGAUAAAAUUACUCCAAAUUCUCUUGUGGAUAUAAAACGUACUGAUGUAGAAGGGAACUGGGCUCUAACAGGGGGCUUGGAGUUGACUAGGGACCCCACCAUUUCAGAACAUGCAUCCUUGGUAGGUCUUCUCUUGAGUCUGUACAGAUUGAGCAAAAUAUCUGGUCAGAACACCGGAAAUUACAAGACAAAUAUCGCAGAUCGUAUAGAGCAGAUCUUCGAGACGGCCCCCUUUGUGAAAGUCGUAGAACAUCAUACUUUAAUGACAACUCACAAAAUGUGUGCUAACUGGAGCACCAUACCAAACUUCAGAUUCUUAGCUGGAACUUACGACAUGUUUUUCUCCCGGAUUGAACAUCUGUAUUCGGCAAUUAGAGUGGGUACAGUCGUCACUGCUUAUGAGGACUGCUCAGGGUUGGUGUCGUUUACAGGUUUUAUAAAGCAAAUAAACCUCACGGCAAGAGAGGCAAUACUCUAUUUCUUCCACAAGAACUUUGAAGAGGAGAUAAGAAGGAUGUUUGAACCGGGACAAGAGACCGCAGUUCCUCACUCCUAUUUCAUCCACUUCCGGUCUUUGGGCCUAAGUGGGAAAUCUCCAUAUUCAUCGAAUGCAAUAGGGCACGUGUUCAAUCUCAUUCAUUUUGUUGGAUGUUAUAUGGGUCAAGUGAGGUCUUUGAACGCCACAGUUAUUGCAACAUGUGCCCCACAUGAAAUGUCUGUUCUUGGAGGUUAUCUGGGGGAGGAGUUCUUCGGAAGAGGGACCUUUGAAAGAAGAUUCUUUAGAGACGAGAAGGAACUUCAGGAAUACGAGGCAGCAGAGUUGACAAAGACUGAAGCCGCUCUGGCAGAUGACGGAACAGUCGACUCUGACGACGAAGACUACUUUUCUGGUGAGACCAGGAGUCCUGAGGCAGUCUAUACUCGGAUCAUGAUGAAUGGAGGCCGACUCAAAAGAUCGCACAUAAGAAGAUAUGUCUCAGUCAGUUCCAAUCACCAAGCCCGCCCCAACUCGUUCGCUGAGUUUCUAAACAAGACAUACUCGAGCGAUUCUUAGAAGGCCGAAUUGCAAAGCCGUC
>JQ685963 Rabies virus, isolate Coati-3639
ACGCUUAACAACAAAAUCAGAGAAGAAGUAAACAGUGUCGUCUACAAAGCAAAAAUGUAACACCCCUACAAUGGAUACCGACAAGAUUGUAUUCAAGGUCAAUAAUCAGGUGGUUUCUCUGAAGCCUGAAAUUAUCGUUGACCAAUAUGAGUACAAGUACCCGGCUAUCAAAGACCUGAAGAAGCCCAGUAUAACCUUGGGAAAGGCUCCUGAUUUGAACAAGGCAUACAAAUCAGUCCUAUCUGGCAUGAAUGCAGCCAAACUUGACCCUGAUGAUGUAUGCUCUUAUCUGGCAGCUGCCAUGCAGUUCUUUGAGGGAUCAUGUCCUGAUGACUGGACCAGCUAUGGAAUCCUGAUAGCUCGGAGGGGAGAUAAGAUCACCCCAGAUUCUCUUGUGGACAUAAAACGUACUAAUGUGGAAGGAAAUUGGGCCCUAACAGGGGGCAUGGAGUUGACAAGGGACCCUACUGUUGCAGAACAUGCAUCUCUGGUUGGCCUUCUCUUAAGUUUAUAUAGGUUAAGCAAAAUUUCUGGACAGAACACCGGCAAUUACAAGACAAACAUCGCAGAUAGAAUAGAGCAGAUUUUCGAGACAGCCCCCUUUGUAAAGAUCGUAGAACAUCACACUCUGAUGACAACCCACAAAAUGUGCGCUAAUUGGAGUACCAUACCAAACUUCAGAUUCCUGGCUGGAACUUAUGACAUGUUUUUCUCCAGGAUUGAACAUCUGUAUUCAGCAAUUAGAGUGGGCACAGUUGUAACUGCUUAUGAAGACUGCUCAGGAUUGGUGUCAUUUACAGGGUUUAUAAAGCAGAUAAAUCUUACUGCGAGGGAAGCACUAUUAUAUUUCUUCCACAAAAACUUUGAGGAGGAGAUAAGGAGAAUGUUCGAGCCUGGGCAAGAGACUGCUGUUCCUCAUUCCUAUUUCAUCCAUUUUCGUUCGUUGGGCUUGAGUGGGAAAUCUCCAUACUCAUCCAAUGCAGUUGGUCACGUGUUCAACCUCAUUCACUUUGUUGGAUGUUAUAUGGGUCAGGUGAGAUCUUUGAAUGCAACAGUGAUCGCUACAUGUGCCCCACAUGAGAUGUCCGUUCUUGGGGGCUAUCUGGGAGAGGAGUUUUUUGGAAAAGGAACUUUUGAAAGAAGAUUCUUCAGGGACGAGAAGGAACUUCAAGAAUAUGAGGCAGCUGAAUUGACAAAAGCUGACACAGCCUUGGCAGAUGACGGAACAGUCAAUUCCGACGAUGAGGACUACUUCUCCAAUGAAACUAGGAGUCCAGAAGCAGUUUACACUCGAAUCAUGAUGAAUGGAGGUAGACUAAAAAGAUCACACAUAAGGAGGUAUGUCUCAGUCAGCUCUAAUCAUCAAACUCGUCCCAACUCGUUUGCCGAAUUUUUAAACAAGACAUAUUCGAGUGACUCGUGAAGAGCCGAACAGCGAGAUUGUA
>JQ685965 Rabies virus, isolate A02-2972
ACGCUUAACAACAAAAUCAGAGAAGAAGUAGACAGUAUCGUCUACAAAGCAAAAAUGUAACACCCCUACAAUGGAUGCCGACAAGAUUGUAUUCAAAGUCAAUAAUCAGGUGGUUUCUCUGAAACCUGAAAUUAUUGUAGAUCAAUAUGAAUACAAGUACCCGGCCAUCAAAGACUUGAAGAAGCCCAGUAUAACCUUAGGAAAAGCCCCUGACUUGAACAAGGCAUACAAGUCAAUUUUAUCCGGCAUGAAUGCAGCCAAGCUCGACCCUGAUGAUGUUUGCUCUUAUCUAGCAGCUGCAAUGCAGUUCUUUGAUGGAGUAUGUCCAGAUGACUGGACCAGCUAUGGAAUCCUGAUUGCACGGAAGGGAGACAAGAUCACCCCGGAUUCUCUUGUGGACAUAAGACGUACUCAUGUAGAAGGGAAUUGGGCUCUAACAGGGGGUAUGGAGUUGACAAGGGACCCCACUGUUUCGGAGCAUGCAUCUUUAGUCGGUCUUCUCUUGAGUCUGUAUAGGUUGAGCAAAAUAUCUGGACAGAACACCGGCAAUUACAAGACAAACAUCGCAGAUAGAAUAGAGCAGAUUUUCGAGACGGCCCCCUUUGUAAAGAUUGUAGAACAUCAUACCUUGAUGACAACCCACAAAAUGUGUGCUAACUGGAGUACCAUACCGAACUUCAGAUUCCUGGCCGGAGCCUAUGACAUGUUUUUCUCUAGGAUUGAACAUUUGUAUUCAGCAAUUAGAGUGGGAACAGUCGUCACUGCUUAUGAGGACUGCUCAGGGUUAGUGUCGUUUACAGGGUUCAUCAAGCAAAUAAAUCUCACUGCAAGAGAAGCAAUACUAUAUUUCUUCCACAAGAACUUUGAGGAAGAGAUAAGAAGAAUGUUUGAGCCGGGGCAGGAAACCGCAGUUCCUCACUCCUAUUUCAUCCAUUUCCGUUCAUUGGGCCUGAGUGGAAAAUCUCCGUAUUCAUCCAAUGCAGUUGGUCACGUGUUCAACCUCAUUCACUUUGUUGGAUGUUAUAUGGGUCAAGUGAGAUCUUUGAAUGCAACGGUCAUUGCCACAUGUGCCCCGCAUGAGAUGUCUGUUCUGGGGGGUUAUUUGGGGGAAGAGUUUUUUGGAAAAGGAACUUUUGAGAGAAGAUUCUUUAGAGACGAGAAGGAGCUUCAGGAAUAUGAGGCAGCUGAAUUAACGAAGACUGAAUUAGCCUUGGCAGAUGAUGGAACAGUCAAUUCCGACGAUGAGGACUACUUCUCUAGUGAGACUCGGAGUCCAGAAGCUGUUUAUACUCGAAUUAUGAUGAAUGGAGGCAGGCUAAAAAGAUCACACAUAAGGAGAUAUGUCUCAGUUAGUUCCAAUCAUCAAGCUCGCCCUAAUUCAUUCGCUGAGUUUCUAAACAAGACAUACUCAAAUGAUUCGUAAAAGGUUGAACAACAGGAUUGUG
>JQ685971 Rabies virus, isolate AZ3003
ACGCUUAACGACAAAAUCAGAAAAGAAGUAGACAGUAUCGUCUACAAAGCAAAAAUGUAACACCCCUACAAUGGAUGCCGACAAGAUUGUAUUUAAAGUCAAUAAUCAGGUGGUUUCUCUAAAGCCUGAGAUUAUCGUUGAUCAAUAUGAGUACAAGUACCCGGCUAUCAAGGACUUGAAGAAGCCCAGUAUAACCUUAGGAAAAGCCCCUGAUUUGAACAAAGCAUACAAGUCAAUUUUAUCCGGUAUGAAUGCAGCCAAGCUUGACCCAGAUGAUGUAUGUUCUUAUCUGGCAGCUGCAAUGCAGUUCUUUGAGGGAGCAUGCCCUGAUGACUGGACCAGCUAUGGAAUCCUGAUUGCACGGAGGGGAGACAAGAUCACUCCAGAUUCUCUUGUAGACAUAAAACGUACUCAUGUGGAAGGGAAUUGGGCUCUAACAGGGGGUAUGGAGUUGACGAGAGAUCCUACCGUCUCGGAGCAUGCGUCUUUAGUUGGUCUUCUCUUGAGUCUGUAUAGGUUGAGCAAGAUAUCUGGACAAAACACCGGCAACUACAAAACAAACAUCGCGGAUAGAAUAGAGCAGAUUUUCGAGACGGCCCCCUUUGUAAAGAUCGUGGAACAUCAUACUUUGAUGACAACCCACAAGAUGUGCGCUAACUGGAGUACCAUACCGAACUUCAGAUUCCUAGCUGGGACUUACGAUAUGUUUUUCUCCCGGAUUGAACAUCUGUAUUCAGCAAUUAGAGUGGGCACAGUUGUCACUGCUUACGAGGACUGCUCAGGGCUGGUAUCGUUUACAGGGUUUAUAAAGCAAAUAAAUCUCACUGCAAGAGAGGCAAUACUGUAUUUCUUCCACAAGAACUUCGAGGAAGAGAUAAGAAGAAUGUUUGAGCCGGGGCAAGAAACCGCAGUUCCUCACUCCUAUUUCAUCCAUUUUCGUUCGUUGGGCCUGAGUGGGAAAUCUCCGUAUUCAUCAAAUGCAGUCGGUCACGUGUUCAACCUCAUUCACUUUGUUGGAUGUUAUAUGGGUCAAGUGAGAUCUUUAAAUGCAACAGUCAUUGCCACAUGUGCCCCGCAUGAGAUGUCUGUUCUUGGGGGUUAUCUGGGGGAGGAGUUUUUUGGAAAAGGGACUUUUGAAAGAAGAUUCUUCAGGGAUGAGAAAGAACUUCAGGAACAUGAGGCAGCUGAAUUAACGAAGAUUGAAGUGGCCUUGGCAGAUGACGGAACAGUCAAUUCUGAUGACGAGGACUACUUCUCUAGUGAGACCAGGAGUCCAGAGGCAGUUUAUACCCGAAUCAUGAUGAAUGGAGGUAGACUAAAAAGAUCACACAUAAGGAGAUAUGUCUCAGUUAGUUCCAAUCAUCAAGCUCGCCCUAAUUCAUUCGCUGAGUUUCUAAACAAGACAUACUCGAGUGAUUCGUGAAUAGUUGAACAACAGAGUUGUA
>JQ685975 Rabies virus, isolate MEXSK3636
ACGCUUAACAACAAAAUCAGAGAAGAAGCAGACAGCGUCAGUUGCAAAGCAAAAAUGUAACACCCCUACAAUGGAUACCGACAAAAUUGUGUUCAAAGUCAAUAAUCAGGUGGUCUCUUUGAAGCCUGAGAUUAUCGUGGAUCAAUAUGAGUACAAGUACCCUGCCAUCAAAGAUUUGAAAAAGCCUUGUAUAACUCUAGGAAAAGCCCCCGACUUAAACAAAGCAUACAAAUCGGUUUUAUCCGGCAUGAAUGCCGCCAAACUUGAUCCUGAUGAUGUAUGCUCCUACUUGGCAGCAGCAAUGCAGUUCUUUGAGGGGACAAGUCCAGAAGACUGGACCAGCUAUGGAAUUCUGAUUGCACGACAAGGAGACAAGAUCACCCCAGACUCUCUAGUGGAGAUAAAGCGUACUGAUGUAGAGGGGAACUGGGCUCUUACAGGAGGCAUGGAACUGACAAGGGACCCCACUGUCUCUGAACAUGCAUCUUUAGUCGGUCUCCUCCUGAGUCUGUACAGGUUGAGCAAAAUAUCAGGACAGAACACUGGUAACUAUAAGACAAACAUUGCGGAUAGGAUGGAGCAGAUUUUUGAGACAGCCCCUUUUGUUAAGAUCGUAGAACACCAUACCCUGAUGACAACUCACAAGAUGUGUGCUAAUUGGAGUACUAUACCGAACUUCAGAUUUUUGGCCGGAACCUACGACAUGUUUUUCUCACGGAUUGAGCAUCUGUAUUCGGCAAUCAGAGUGGGCACAGUUGUCACCGCUUAUGAAGACUGCUCAGGACUGGUGUCGUUUACAGGGUUCAUAAAGCAGAUCAAUCUCACUGCAAGAGAAGCAAUACUAUAUUUCUUCCACAAGAACUUUGAGGAGGAGAUAAGAAGAAUGUUCGAGCCAGGGCAGGAGACAGCUGUUCCUCACUCUUAUUUCAUUCACUUCCGUUCACUAGGCUUGAGCGGGAAGUCUCCUUAUUCAUCAAAUGCCGUUGGUCAUGUGUUCAAUCUCAUUCACUUCGUCGGAUGCUACAUGGGUCAAGUCAGAUCUCUAAAUGCGACGGUUAUUGCUACAUGUGCCCCUCAUGAGAUGUCUGUUCUAGGGGGCUAUUUGGGAGAGGAAUUUUUUGGAAAAGGGAUGUUUGAAAGAAGGUUCUUCAGAGAUGAGAAGGAGCUUCAAGAAUAUGAGGCGGCUGAACUGACAAAGACUGAUGUGGCACUGGCAGAUGACGGGACUGUCAACUCCGAUGACGAGGACUAUUUCUCCGGUGAAACCAGAAGCCCAGAAGCUGUCUAUACUCGAAUCAUGAUGAAUGGAGGUCGACUAAAGAGAUCGCAUAUACGAAGAUAUGUUUCAGUCAGUUCCAAUCAUCAAGCCCGUCCAAACUCAUUCGCAGAGUUUCUAAACAAGACGUAUUCGAGUGACUCAUAGGGAGUUAAAUGACAAGGUGCCG
>JQ944704 Rabies virus, isolate 184VNO
ACGCUUAACAACAAAAUCAGAGAAGAAACAGACAGCGUCAGUUGCAAAACAAAAAUGUAACACCCCUACAAUGGAUGCCGACAAGAUUGUAUUCAAAGUCAAUAAUCAGGUGGUCUCUUUGAAGCCUGAGAUUAUAGUGGAUCAAUAUGAGUACAAGUACCCUGCUAUCAAAGAUUUGAAAAAGCCCUGUAUAACCCUAGGGAAAGCCCCCGACUUGAACAAAGCAUACAAGUCAGUUCUAUCAGGCAUGAAUGCAGCCAAGCUUGAUCCUGAUGAUGUAUGUUCCUACUUGGCAGCAGCAAUGCAGUUCUUUGAGGGGACGUGUCCGGAGGACUGGACCAGCUAUGGAAUCUUGAUUGCACGAAAAGGAGACAAGAUCACCCCAGACUCUCUGGUAGAAAUAAAGCGUACUGGUGUAGAAGGAAAUUGGGCUCUGACAGGAGGCAUGGAACUGACAAGGGACCCCACUGUCUCUGAACAUGCGUCUUUAGUCGGUCUUCUCUUGAGUCUGUAUAGGUUGAGCAAAAUAUCAGGACAAAACACUGGUAACUAUAAAACAAACAUCGCAGAUAGGAUAGAGCAGAUUUUCGAGACAGCUCCUUUUGUUAAAAUUGUGGAACACCAUACUUUAAUGACAACUCACAAAAUGUGUGCUAAUUGGAGUACUAUACCGAAUUUCAGAUUUUUAGCCGGGACCUAUGACAUGUUUUUCUCCCGGAUUGAGCAUCUAUACUCGGCGAUCAGAGUGGGUACGGUUGUCACUGCUUAUGAAGACUGUUCAGGUCUGGUAUCGUUUACUGGGUUCAUAAAGCAGAUCAAUCUCACCGCAAGAGAAGCGAUACUAUACUUUUUCCACAAGAACUUUGAGGAAGAGAUAAGAAGAAUGUUCGAGCCAGGGCAGGAGACAGCUGUUCCUCACUCCUAUUUCAUUCACUUCCGUUCACUAGGCUUGAGCGGGAAGUCUCCUUACUCAUCAAAUGCCGUUGGUCAUGUGUUCAAUCUCAUUCACUUUGUUGGAUGCUAUAUGGGUCAAGUCAGAUCUCUAAAUGCAACAGUUAUUGCCGCAUGUGCUCCUCAUGAGAUGUCUGUUCUAGGGGGCUAUCUGGGAGAGGAAUUCUUCGGGAAAGGAACAUUCGAAAGAAGAUUCUUUAGAGAUGAGAAAGAACUUCAAGAGUACGAGGCAGCUGAACUGACAAAGACUGAUGUGGCAUUGGCCGAUGAUGGAACUGUCAACUCUGACGAUGAAGACUACUUCUCCGGCGAAACCAGAAGUCCAGAAGCUGUUUAUACUCGAAUCAUGAUGAAUGGAGGUCGACUAAAGAAAUCGCAUAUACGGAGGUAUGUCUCAGUCAGUUCAAAUCAUCAAGCUCGUCCAAACUCAUUCGCUGAAUUUCUGAACAAGACAUAUUCGAACGACUCAUAAGAAGUUGAAUAACAGUGUGUCA
>JQ944705 Rabies virus, isolate 1350KRA
ACGCUUAACAACAAAAUCAAAGAAGAAGCAGACAGCGUCAAUUGUAAAGCAAAAAUGUAACACCCCUACAAUGGAUGCCGACAAGAUUGUCUUCAAAGUCAAUAAUCAGGUGGUCUCCUUGAAGCCUGAGAUUAUAGUGGAUCAAUAUGAGUACAAGUACCCUGCUAUCAGAGAUUCGAAAAAGCCCUGUAUAACCCUAGGGAAAGCCCCCGACUUAAACAAGGCAUACAAGUCAGUUUUAUCAGGCAUGAAUGCUGCCAAACUAGAUCCUGAUGAUGUAUGUUCCUACUUGGCAGCAGCAAUGCAGUUCUUUGAGGGGACGUGUCCGGAAGACUGGACCAGCUAUGGAAUCUUGAUUGCACGAAAAGGAACCAAGAUCACCCCGGAUUCUCUGGUGGAAAUAAAGCGUACUGAUGUGGAAGGAAAUUGGGCUCUGACAGGAGGCAUGGAAUUGACUAGGGACCCUACUGUCUCUGAACAUGCGUCUCUGGUCGGUCUUCUCUUGAGUCUGUAUAGGUUGAGCAAAAUAUCAGGACAAAACACUGGUAACUAUAAAACAAACAUCGCAGAUAGGAUAGAACAGAUUUUCGAGACCGCCCCUUUUGUUAAAAUCGUGGAGCACCAUACUUUAAUGACAACUCACAAAAUGUGUGCUAAUUGGAGUACUAUACCGAAUUUCAGAUUUUUGGCCGGAACCUACGACAUGUUUUUCUCCCGGAUUGAGCAUCUAUAUUCAGCAAUCAGAGUGGGCACGGUUGUUACUGCUUAUGAAGACUGUUCAGGUCUGGUAUCGUUUACUGGGUUCAUAAAGCAGAUCAAUCUCACCGCAAGAGAAGCAAUACUAUACUUCUUCCACAAGAACUUUGAGGAAGAGAUAAGAAGAAUGUUUGAGCCAGGGCAGGAGACAGCUGUUCCUCACUCCUAUUUCAUUCACUUCCGUUCACUGGGCUUGAGCGGGAAGUCUCCUUAUUCAUCGAAUGCUGUUGGUCAUGUGUUCAAUCUCAUUCACUUUGUUGGAUGCUAUAUGGGUCAAGUCAGAUCCCUAAAUGCAACAGUUAUUGCCGCAUGUGCUCCUCAUGAGAUGUCUGUUCUAGGGGGCUAUCUGGGAGAAGAAUUCUUCGGUAAAGGAACAUUCGAGAGAAGAUUCUUCAGAGAUGAGAAAGAACUUCAAGAAUACGAGGCAGCUGAACUGACAAAGACUGACGUGGCAUUGGCAGAUGAUGGGACUGUCCACUCUGACGAUGAGGACUACUUCUCCGGUGAAACCAGAAGUCCAGAAGCUGUUUAUACUCGAAUCAUGAUGAAUGGAGGUCGACUAAAGAGAUCGCAUAUAAGGAGAUAUGUCUCAGUCAGUUCAAAUCAUAAAGCUCGUCCAAACUCAUUUGCUGAGUUUCUAAACAAGACGUAUUCGAAUGACUCUUAAGGAGUUGAAUAACAGUGUGCCA
>JQ944706 Rabies virus, isolate 1352KRA
ACGCUUAACAACAAAAUCAGAGAAGAAGCAGACAGCGUCAGUUGCAAAGCAAAAAUGUAACACCCCUACAAUGGAUGCCGACAAGAUUGUAUUCAAAGUCAAUAAUCAGGUGGUAUCCUUGAAGCCUGAGAUUAUCGUGGAUCAAUAUGAGUACAAGUACCCUGCCAUCAAAGAUUUGAAGAAGCCCUGUAUAACCCUAGGGAAAGCCCCCGACUUAAACAAAGCAUACAAGUCAGUUUUAUCAGGCAUGAAUGCCGCCAAACUUGAUCCUGAUGAUGUAUGUUCCUACUUGGCAGCAGCAAUGCAGUUCUUUGAGGGGACGUGUCCGGAAGACUGGACCAGCUAUGGAAUCCUGAUUGCACGAAAAGGAGACAAGAUCACCCCAGAUUCUCUGGUGGAAAUAAAACGUACUGAUGUAGAAGGGAAUUGGGCUCUGACAGGAGGCAUGGAACUGACAAGGGACCCCACUGUCUCUGAGCAUGCGUCUUUAGUCGGUCUUCUCUUGAGUCUGUAUAGGUUGAGCAAAAUAUCAGGACAAAACACCGGUAACUAUAAAACAAACAUUGCAGAUAGGAUAGAGCAGAUUUUCGAGACAGCCCCUUUUGUUAAAAUCGUGGAACACCACACUCUAAUGACAACUCACAAAAUGUGUGCUAAUUGGAGUACUAUACCGAAUUUCAGAUUUUUGGCCGGAACCUAUGACAUGUUUUUCUCCCGGAUUGAGCAUCUAUAUUCAGCAAUCAGGGUGGGCACAGUUGUUACUGCUUAUGAAGACUGUUCAGGGCUGGUAUCGUUUACUGGGUUCAUAAAGCAGAUCAAUCUCACCGCAAGAGAGGCAAUUCUAUACUUCUUCCACAAGAACUUUGAGGAAGAGAUAAGAAGAAUGUUCGAGCCAGGGCAGGAGACCGCUGUUCCUCACUCUUAUUUCAUUCACUUCCGCUCAUUAGGCUUGAGUGGGAAGUCUCCUUAUUCAUCGAAUGCCGUUGGUCAUGUGUUCAAUCUCAUUCACUUUGUUGGAUGCUAUAUGGGUCAAGUCAGAUCCCUAAAUGCAACAGUUAUUGCCGCAUGUGCUCCUCAUGAGAUGUCUGUUCUAGGGGGCUAUCUGGGAGAGGAAUUCUUCGGGAAAGGAACAUUUGAAAGAAGAUUCUUUAGAGAUGAGAAAGAACUUCAAGAAUACGAGGCGGCUGAACUGACAAAGACUGACGUGGCGUUGGCAGAUGAUGGAACGGUUAACUCUGAUGAUGAGGACUACUUCUCCGGUGAAACCAGAAGUCCAGAAGCUGUUUAUACUCGAAUCAUGAUGAAUGGAGGUCGACUGAAGAGAUCGCAUAUACGAAGAUAUGUCUCAGUCAGUUCCAAUCAUCAAGCCCGUCCCAACUCGUUUGCCGAGUUUCUAAACAAAACAUACUCGAGUGACUCAUAAGGAGUUGAUUAACAGGAUGCCA
>JQ944707 Rabies virus, isolate 1410KOM
ACGCUUAACAACAAAAUCAGAGAAAAAGCAGACAGCGUCAAUUGCAAAGCAAAAAGGUAACACCCCUACAAUGGAUGCCGACAAGAUUGUAUUCAAAGUCAAUAAUCAGGUGGUCUCUUUGAAGCCUGAGAUUAUCGUGGAUCAAUAUGAGUACAAGUACCCUGCUAUUAAGGACUUGAAGAAGCCCAGUAUCACCCUAGGGAAGGCCCCCGAUUUGAACAAGGCAUACAAGUCAGUUUUAUCAGGCUUGAAUGCUGCCAAGCUUGAUCCUGAUGACGUAUGUUCCUACUUAGCAGCUGCAAUGCAGUUCUUCGAGGGGACGUGUCCCGAAGACUGGACCAGCUAUGGGAUCCUGAUUGCACGGAAAGGAGAUAAGAUCACCCCAGAUUCUCUGGUGGAGAUAAAGCGUACCGGUGUAGAAGGGAAUUGGGCUUUGACGGGAGGGAUGGAACUGACGAGGGACCCCACUGUUCCAGAGCAUGCGUCUUUAGUCGGUCUUCUCUUGAGCCUGUAUAGACUAAGCAAAAUAUCUGGGCAAAACACCGGUAACUAUAAGACAAACAUUGCAGAUAGGAUAGAGCAGAUCUUCGAGACAGCCCCCUUUAUUAAGAUCGUGGAGCAUCAUACUCUGAUGACAACUCACAAGAUGUGUGCCAACUGGAGUACUAUACCAAACUUCAGAUUCCUGGCAGGGACCUACGACAUGUUUUUCUCCCGGAUUGAGCAUCUGUAUUCAGCAAUCAGAGUAGGUACGGUAGUCACUGCUUAUGAGGACUGCUCGGGGCUGGUAUCAUUUACCGGGUUCAUAAAACAGAUAAAUCUCACUGCAAGGGAAGCAAUACUAUAUUUCUUCCACAAAAACUUCGAGGAAGAGAUAAGAAGAAUGUUUGAGCCAGGACAAGAGACAGCUGUUCCUCACUCCUAUUUCAUUCACUUUCGUUCACUGGGCUUGAGUGGGAAGUCCCCUUAUUCAUCAAAUGCAGUUGGUCAUGUGUUCAAUCUCAUCCACUUUGUCGGAUGCUAUAUGGGACAAGUGAGAUCUCUGAAUGCAACGGUCAUUGCUGCAUGUGCUCCUCAUGAAAUGUCUGUUUUAGGAGGCUAUUUGGGGGAGGAGUUUUUCGGGAAGGGGACGUUUGAGAGGAGAUUCUUCAGAGAUGAGAAGGAACUUCAAGAAUAUGAGACGGCUGAAUUGACAAAGACUGACACUGCACUGGCAGAUGAUGGAACUGUCAAUUCGGAUGACGAGGACUACUUCUCCGGGGAAACCAGAAGCCCUGAGGCUGUUUAUGCCCGAAUCAUGAUGAACGGGGGCAGACUAAAGAGAUCGCACAUACGGAGAUAUGUCUCAGUCAGCUCAAAUCACCAAGCUCGUCCAAACUCAUUUGCUGAGUUUCUAAACAAGACGUAUUCUAGUGACUCGUAAAUAGUUGAAUAACGGAACACAA
>JQ944708 Rabies virus, isolate 1564NNO
ACGCUUAACAACAAAAUCAGAGAAGAAGCAGACAGCGUCAGUUGCAAAACAAAAAUGUAACACCCCUACAAUGGAUGCCGACAAGAUUGUAUUCAAAGUCAAUAAUCAGGUGGUCUCUUUGAAGCCUGAGAUCAUCGUGGAUCAAUAUGAGUACAAGUACCCUGCUAUCAAAGACUUGAAAAAGCCCUGUAUAACCCUGGGGAAAGCCCCCGACUUAAACAAAGCAUACAAGUCAGUUUUAUCAGGCAUGAAUGCAGCCAAACUUGAUCCUGAUGAUGUAUGUUCCUACUUGGCAGCAGCAAUGCAGUUCUUUGAGGGGACGUGUCCGGAGGACUGGACCAGCUAUGGAAUCUGGAUUGCAAGAAAAGGAGACAAGAUCACCCCGGGUUCUCUUGUGGAAAUAAAGCGUACUGAUGUAGAAGGAAAUUGGGCUCUGACAGGAGGCAUGGAGCUGACAAGGGACCCCACUGUAUCUGAACAUGCGUCUUUAGUCGGUCUUCUCUUGAGUCUGUACAGGUUGAGCAAAAUAUCAGGACAAAACACUGGUAACUAUAAAACAAACAUCGCAGAUAGGAUAGAGCAGAUUUUCGAGACCGCUCCUUUUGUUAAGAUCGUGGAACACCAUACUCUAAUGACAACUCACAAAAUGUGUGCUAAUUGGAGUACUAUACCGAACUUCAGAUUCUUGGCCGGGACCUACGACAUGUUUUUCUCCCGGGUUGAGCAUCUAUAUUCAGCAAUCAGAGGGGGCACGGUCGUCACCGCUUAUGAAGACUGUUCAGGUCUGGUAUCGUUUACCGGGUUUAUAAAGCAGAUCAAUCUCACAGCGAGAGAAGCAAUACUAUACUUCUUCCAUAAGAACUUUGAGGAAGAGAUAAGAAGAAUGUUCGAGCCAGGGCAGGAGACAGCUGUUCCUCACUCCUAUUUCAUUCAUUUCCGUUCACUAGGUUUGAGUGGGAAGUCUCCUUAUUCAUCGAAUGCUGUUGGUCAUGUGUUUAAUCUCAUUCACUUUGUUGGAUGCUAUAUGGGUCAAGUCAGAUCCCUAAAUGCAACAGUUAUUGCCGCAUGUGCUCCCCAUGAGAUGUCUGUUUUAGGGGGCUAUCUGGGAGAGGAAUUCUUCGGGAAAGGAACAUUCGAGAGAAGAUUCUUCAGAGAUGAGAAGGAACUUCAAGAAUAUGAGGCGGCUGAACUGACAAAGACUGACGCAGCAUUGGCAGAUGAUGGAACUGUCAACUCUGACGAUGAAGACUACUUCUCCGGGGAAACCAGAAGUCCAGAGGCUGUUUACACUCGAAUCAUGAUGAACGGAGGUCGACUAAAGAGAUCGCAUAUACGGAGAUAUGUCUCAGUCAGUUCAAAUCAUCAAGCUCGUCCAAACUCAUUUGCAGAAUUUCUAAACAAGACAUAUUCGAACGACUCAUAAGGAGUUGAACAACAGUGUGCCA
>JQ970481 Rabies virus strain CJS0621D
ACGCUUAACAACAAAAUCAUAGAAGAAGCAGACAGCGUCAUUUAUAAAGCAAAAAUGUAACACCCCUACAAUGGAUGCCGACAAGAUUGUGUUCAAAGUCAAUAAUCAGGUGGUCUCCUUGAAGCCAGAGAUUAUCGUUGAUCAAUAUGAAUAUAAGUACCCAGCUAUCAAAGAUCUGAAGAAACCCAGUAUCUCCCUAGGGAAGGCUCCCGACUUAAACAAGGCCUAUAAGUCAGUUCUGUCUGGUAUGAAUGCUGCCAAGCUUGAUCCUGAUGAUGUGUGUUCCUAUUUAGCAGCCGCAAUGCAAUUCUUUGAGGGAACAUGCCCUGAGGACUGGACCAGUUAUGGAAUAUUGAUUGCACGAAAGGGAGACAAGAUCACCCCUGAUUCCCUUGUUGAGAUAAAACGUACUGAUGUAGAAGGGAAUUGGGCCUUGACGGGAGGUAUGGAGCUGACGAGAGACCCCACAGUCUCGGAGCAUGCAUCUUUAGUCGGUUUACUCUUAAGUCUGUAUAGGUUGAGCAAAAUAUCUGGACAAAACACCGGCAACUACAAGACAAACAUUGCGGAUAGGAUAGAGCAGAUUUUUGAGACUGCCCCUUUUGUUAAGAUCGUGGAGCACCAUACUCUGAUGACAACUCACAAGAUGUGUGCCAACUGGAGUACCAUACCGAACUUCAGAUUCUUAGCUGGAACCUACGACAUGUUCUUCUCCCGGAUUGAACAUCUCUAUUCAGCUAUCAGAGUGGGUACUGUUGUCACUGCUUACGAAGAUUGCUCAGGACUGGUAUCAUUUACAGGGUUCAUAAAGCAAAUAAAUCUCACUGCAAGAGAAGCAAUACUAUAUUUCUUCCAUAAGAACUUUGAGGAAGAGAUAAGAAGAAUGUUCGAACCGGGUCAGGAGACUGCUGUUCCUCAUUCCUAUUUUAUCCAUUUCCGUUCGCUGGGCCUGAGUGGAAAGUCUCCCUAUUCAUCAAAUGCAGUUGGUCACGUGUUCAAUCUCAUUCACUUUGUUGGAUGCUAUAUGGGUCAGGUCAGGUCUCUUAAUGCGACAGUUAUUGCCGCAUGUGCUCCCCAUGAAAUGUCUGUUCUUGGAGGCUAUUUGGGAGAGGAGUUCUUCGGAAAAGGGACGUUUGAAAGGAGAUUCUUCAGAGACGAGAAGGAACUUCAGGAGUAUGAGGCGGCUGAAUUGACGAAGACUGAUUUAGCAUUGGCAGAUGACGGGACUGUCAAUUCUGAUGAUGAGGACUAUUUCUCUGGUGAGACCAGGAGUCCUGAGGCUGUCUAUACUCGAAUCAUGAUGAAUGGAGGUCGAUUAAAGAGAUCACAUAUAAGGAGAUAUGUUUCAGUCAGUUCCAAUCAUCAAGCCCGUCCAAACUCGUUUGCUGAGUUUCUAAAUAAAACGUAUUCUAGUGACUCAUAAAGAGUUGAAUAACAAGAUUGCG
>JX088694 Rabies virus strain GD-SH-01
ACGCUUAACAACAAAAUCAGAGAAGAAGCAGACAGUGUCAUUUGCAAAACAAAAAUGUAACACCCCUACAAUGGAUGCCGACAAGAUUGUAUUCAAAGUCAAUAAUCAGGUGGUCUCCCUGAAGCCUGAGAUUAUUGUGGAUCAAUAUGAGUACAAAUAUCCAGCCAUCAAAGACUCGAAGAAACCCAGUAUCACUCUAGGGAAAGCUCCUGACUUAAACAAAGCAUACAAGUCAGUCCUGUCUGGCAUGAAUGCUGCCAAGCUUGAUCCGGAUGAUGUGUGCUCCUACUUAGCAGCUGCAAUGCAAUUCUUCGAGGGGACAUGCCCCGAAGACUGGAAUAGCUACGGGAUCUUGAUUGCACGAAAAGGAGACAAAAUCACCCCUGACUCUCUUGUAGACAUAAAACGUACUGAUGUAGAAGGGAAUUGGGCUCUGACGGGGGGUAUGGAGUUGACGAGAGACCCCACUGUGUCUGAGCAUGCAUCUUUAGUUGGUCUUCUCUUGAGUCUUUAUAGGUUGAGCAAAAUAUCGGGACAAAACACAGGCAACUACAAGACAAACAUUGCGGACAGGAUAGAGCAGAUUUUUGAGACUGCUCCUUUCGUCAAGAUCGUAGAACACCACACUCUGAUGACAACUCACAAGAUGUGCGCCAACUGGAGUACCAUACCGAACUUCAGAUUCUUAGCUGGAACCUACGACAUGUUUUUCUCCCGGAUUGAACAUCUGUAUUCAGCUAUUAGAGUAGGAACAGUUGUCACUGCUUAUGAAGACUGCUCAGGGCUAGUAUCGUUUACGGGGUUUAUAAAGCAAAUAAAUCUCACCGCAAGGGAGGCAAUACUAUAUUUCUUCCACAAGAACUUUGAGGAAGAGAUAAGAAGAAUGUUCGAGCCAGGGCAAGAGACUGCUGUUCCUCAUUCCUAUUUCAUCCACUUCCGUUCACUAGGCCUAAGUGGAAAGUCACCAUACUCAUCAAAUGCGGUUGGUCACGUGUUCAAUCUCAUUCACUUUGUCGGAUGCUAUAUGGGUCAAGUCAGAUCCCUUAAUGCAACAGUUAUUGCCGCAUGUGCCCCCCAUGAGAUGUCUGUUCUGGGGGGCUACUUGGGAGAGGAGUUUUUUGGGAAGGGGACGUUUGAAAGAAGAUUCUUCAGAGAUGAGAAAGAACUUCAAGAGUAUGAGGCAGCUGAGUUGAAUAAGACUGACUUAGCACUGGCAGACGACGGAACCGUCAACUCUGAUGACGAGGACUAUUUCUCCGGUGAAACCAGGAGUCCGGAAGCUGUCUAUACUCGAAUCAUGAUGAACGGAGGUCGACUAAAGAGAUCGCACAUAAGGAGAUACGUUUCUGUCAGCUCUAAUCAUCAAGCCCGUCCAAACUCAUUUGCUGAGUUUCUAAACAAGACAUAUUCUAGUGACUCUUAAAGAAUUGAACAACGAGAUUGAA
>JX442979 Irkut virus, isolate IRKV-THChina12
ACGCUUAACAACCAAAUCACAAAAGGGGUAGACAUGUUCAUCUGUAGAACAGAAAUGUAACACCCCUAAAAUGGAUUCUGACCGAAUUGUCUUCAAAGUUCAUAAUCAGCUGGUUUCUCUAAGGCCAGAGGUUAUUUCUGAUCAGUAUGAAUACAAAUACCCUGCAAUUGUGGAUAAAAAGAAACCUAGUAUCACCCUGGGAAAAGCCCCCGAUCUGAAUACAGCAUACAAGUCAAUCCUAUCUGGGAUGAAUGCUGCCAAGCUUGAUCCUGAUGAUGUGUGUUCUUAUUUGGCUGCGGCAAUGGUAUACUUCGAAGGAAUAUGUCCAGAAGACUGGACUAGCUACGGGAUAAACAUUGCCAGAAAAGGAGAUAAGAUAACUCCUGCAGUCCUAGUUGAUAUACAAAGGACAAACACAGAAGGGAACUGGGCUCAAGCUGGAGGACAAGACCUCACUAGAGACCCAACAACACCAGAGCAUGCGUCUUUAGUCGGGCUCCUCUUGUGUCUAUACAGACUAAGCAAGAUAGUUGGACAAAACACCGGGAAUUACAAGACCAAUGUGGCAGAGAGAAUGGAGCAGAUCUUUGAGACUGCACCAUUUGUCAAAAUUGUGGAACAUCACACCUUAAUGACCACCCACAAAAUGUGUGCAAAUUGGAGCACAAUACCAAACUUCAGAUUUCUAGCAGGGGUGUAUGACAUGUUCUUUUCAAGAAUCGAGCACCUGUACUCAGCAAUUCGUGUGGGAACAGUUGUGACUGCGUAUGAAGACUGCUCUGGGCUGGUGUCAUUUACCACGUUUAUCAGACAAAUUAACUUAACUGCUAGAGAUGCUGUUUUGUACUUCUUUCACAAGAACUUCGAAGAGGAGAUCAAGAGAAUGUUCGAGCCUGGUCAAGAGACUGCAGUUCCUCACUCAUAUUUCAUUCAUUUCAGGUCCCUAGGGCUGAGUGGUAAGUCUCCUUACUCAUCUAAUGCAGUGGGUCAUACAUUUAAUCUGAUCCACUUUGUCGGGUGUUACAUGGGUCAGGUCAGAUCUCUCAAUGCCACUGUCAUACAAAGUUGUGCUCCACACGAGAUGUCUGUGUUAGGAGGAUAUCUGGGAGAGGAGUUCUUUGGGAGAGGAACCUUUGAAAGACGAUUCUUCAGGGAUGAGAAGGAGCUGCAGGACUAUGAAGCCGCCGAAGCGACCAAAAUAGAUUUAGCGUUGGAGGAUGAUGGAACCGUGAACUCAGAUGAUGAAGACUUCUUCUCCGGAGAGACUAGAAGCCCUGAAGCAGUUUACUCCAGAAUCAUGAUGAGUGGGGGAAGGCUCAAAAAGUCCCACAUUAAGAGGUACAUCUCAGUCAGCUCAAACCAUCAGGCUAGACCCAACUCCUUUGCAGAGUUUCUCAACAAGACCUAUGCCAGUGAUACAAGGUAAACCCAUUUAUCUAUCAAGA
>JX901139 Lagos bat virus, isolate KE476
ACGCUUAACAGCAAAAUCAGAGAAGAUAUAGACAUCCACAAUGGGAUACGCAAAAUGUAACACCCCUACAAUGGAUUCAGACAAGAUUGUGUUUAAAGUCCGCAAUCAGGUGGUGUCAGUUAAACCAGAAAUCAUUUCAGAUCAGUAUGAGUAUAAAUACCCUGCAAUCACAGAUGGGAAAAAGCCCGGCAUUACACUGGGAAGGGCUCCAGACUUGAACACAGCAUACAAGUCAAUAUUGUCUGGAAUGAAGGCUGCCAAGUUAGACCCUGACGAUGUGUGUUCUUAUUUGGCUGCAGCCAUGCAACUUUUCGAAGGCGUCUGUCCAGAAGAUUGGGUGAGCUAUGGGAUCAUUAUAGCUAGGAAAGGAGAAACUAUAACUCCGAAUACUUUGAUAGACAUAACAAGGACAAAUGUAGAGGGUAAUUGGGCCCAAGCAGGUGGUACUGAUGUGAUUAGGGACCCAACAGUUGCAGAACAUGCAUCCCUUGUAGGACUUCUGCUGUGUCUUUAUAGACUUAGCAAGAUAGUAGGCCAAAAUACUGCCAAUUAUAAGACCAAUGUGGCGGACAGGAUGGAACAGAUUUUCGAGACUGCCCCUUUUGUGAAGAUUGUAGAACAUCACACUUUGAUGACCACACAUAAAAUGUGUGCAAACUGGUGUACAAUCCCGAAUUUCAGAUUCUUGGUUGGCACAUACGACAUGUUUUUUGCUCGAAUUGAACAUCUUUACUCUGCCCUCAGAGUAGGUACAGUGGUGACGGCUUAUGAAGAUUGCUCAGGAUUGGUAUCUUUCACAGGCUUCAUCAAACAGAUUAAUUUGUCCGCAAGAGAUGCACUUCUUUAUUUCUUUCACAAAAACUUCGAGGAGGAGAUCAAGAGGAUGUUCGAACCAGGUCAGGAGACUGCAGUUCCUCACUCAUACUUCAUACAUUUCAGAGCUCUAGGCCUCAGUGGGAAGUCUCCUUACUCAUCUAAUGCAGUAGGUCACACUUUCAAUCUCAUCCAUUUUAUUGGAUGUUAUAUGGGUCAAAUUAGAUCUCUAAAUGCCACAGUUAUUCAGACGUGUGCGCCACACGAGAUGUCUGUCUUAGGAGGAUAUCUAGGUGAAGAGUUCUUCGGGAAAGGAACUUUCGAACGUAGAUUCUUUAGAGAUGAGAAAGAAAUGCAAGAUUAUGCAGAAUUAGAGGGUGCAAAAGUCGAGGCUUCUCUUGCAGAUGAUGGGACUGUUGAUUCAGAUGACGAGGACUUCUUUUCAGGAGAAACAAGAAGUCCAGAAGCUGUUUACAGUCGGAUAAUGAUGAACAAUGGUAGAUUGAAGAAGUCACAUAUUAGAAGGUACGUUUCUGUGAGCUCUAAUCAUCAGGCGCGACCGAAUUCCUUUGCUGAGUUUCUCAACAAGGUGUACUCUGAAAGUUCAUAACCUUGCUGUUUAAACUCAAAAA
>KC169986 Rabies virus strain GXHXN
ACGCUUAACAACAAAAUCAUAGAAGAAGCAGACAGCGUCAUUUGUAAAGCAAAAAUGUAACACCCCUACAAUGGAUGCCGACAAGAUUGUGUUCAAAGUCAAUAAUCAGGUGGUCUCCUUGAAGCCAGAGAUUAUCGUUGAUCAAUAUGAAUAUAAGUACCCAGCUAUCAAAGAUCUGAAGAAACCCAGUAUCUCCCUAGGGAAGGCUCCCGACUUAAACAAGGCCUAUAAGUCAGUUCUGUCUGGUAUGAACGCUGCCAAGCUUGAUCCUGAUGAUGUGUGUUCCUAUUUAGCAGCCGCAAUGCAAUUCUUUGAGGGAACAUGUCCUGAGGACUGGACCAGUUAUGGAAUAUUGAUUGCACGAAAGGGAGACAAGAUCACCCCCGAUUCCCUUGUUGAGAUAAAACGUACUGAUGUAGAAGGGAAUUGGGCCUUGACGGGAGGUAUGGAGCUGACGAGAGACCCCACAGUCUCUGAGCAUGCAUCUUUAGUCGGUUUACUCUUAAGUCUGUAUAGGUUGAGCAAAAUAUCGGGACAGAACACUGGCAACUACAAGACAAACAUUGCGGAUAGGGUAGAGCAGAUUUUUGAGACUGCCCCUUUUGUUAAGAUCGUGGAGCACCAUACUCUGAUGACAACUCACAAGAUGUGUGCCAAUUGGAGUACCAUACCGAACUUCAGAUUCUUAGCUGGAACCUAUGACAUGUUCUUCUCCCGGAUUGAACAUCUCUAUUCAGCUAUCAGAGUGGGUACUGUUGUCACUGCUUAUGAAGAUUGCUCAGGACUGGUAUCAUUCACAGGGUUCAUAAAGCAGAUAAAUCUCACUGCAAGAGAGGCAAUACUAUAUUUCUUCCAUAAGAACUUUGAGGAAGAGAUAAGAAGAAUGUUCGAACCGGGGCAGGAGACUGCUGUUCCUCAUUCCUAUUUCAUCCAUUUCCGUUCUCUGGGCCUGAGUGGAAAGUCUCCUUAUUCAUCAAAUGCAGUUGGUCACGUGUUCAAUCUCAUUCACUUUGUUGGAUGCUAUAUGGGUCAGGUCAGGUCUCUUAAUGCGACAGUUAUUGCCGCAUGUGCUCCCCAUGAAAUGUCUGUUCUUGGAGGCUAUUUGGGAGAGGAGUUCUUCGGAAAAGGGACGUUUGAAAGGAGAUUCUUCAGAGACGAGAAGGAACUCCAGGAGUAUGAGGCGGCUGAAUUGACGAAGACCGAUUUAGCAUUGGCAGAUGACGGGACUGUCAAUUCUGAUGACGAGGACUAUUUCUCUGGUGAGACCAGGAGUCCUGAGGCUGUCUAUACUCGAAUCAUGAUGAAUGGAGGUCGACUAAAGAGAUCACAUAUAAGGAGAUAUGUUUCAGUUAGUUCCAAUCAUCAAGCCCGUCCAAACUCGUUUGCUGAGUUUCUAAAUAAAACAUAUUCUAGUGACUCAUAAAAAGUUGAAUAACAAGAUUGCG
>KC196743 Rabies virus, isolate DRV-NG11
ACGCUUAACAACAAAAUCAGAGAAGAAGCAGACAGCGUCAUUUGCAAAGCAAAAAUGUAACACCCCUACAAUGGAUGCCGACAAGAUUGUAUUCAAAGUCAAUAAUCAGGUGGUUUCCUUGAAGCCAGAGAUUAUUGUGGAUCAAUAUGAGUACAAAUACCCUGCUAUCAAAGACUUGAAGAAGCCCAGUAUAACCUUAGGGAAAGCCCCCGAUUUAAACAAAGCAUACAAGUCAGUUUUAUCAGGCAUGAAUGCUGCCAAGCUUGAUCCUGACGAUGUAUGUUCCUAUUUGGCAGCUGCGAUGCAGCUCUCUGAAGGGACAUGUCCUGAAGACUGGACCAGCUAUGGAAUCUUGAUUGCAAGAAAGGGAGACAAGAUUACCCCAGAUUCUCUUGUGGAGAUCAAGCGUACAGAUAUAGAAGGAAACUGGGCUCUAACAGGAGGUAUGGAAUUGACGAGAGACCCCACGGUUUCUGAACAUGCAUCCUUAGUCGGUCUGCUCUUGAGUCUGUAUAGGUUGAGCAAAAUAUCAGGACAAAACACAGGCAACUACAAGACAAACAUUGCAGAUCGGAUAGAGCAGAUUUUUGAGACAGCCCCUUUCGUUAAAAUUGUGGAACAUCAUACCCUGAUGACAACUCAUAAAAUGUGCGCUAAUUGGAGUACCAUACCGAACUUCCGAUUCUUGGCCGGAACAUACGACAUGUAUUUCUCCCGGAUUGAGCAUCUAUAUUCAGCUAUCAGAGUGGGCACAGUAGUCACUGCUUAUGAAGAUUGCUCUGGGCUGGUGUCGUUCACAGGGUUCAUAAAGCAGAUAAAUCUCACUGCAAGAGAAGCAAUACUAUAUUUCUUCCACAAGAACUUUGAAGAAGAGAUACGAAGAAUGUUCGAGCCAGGGCAAGAGACUGCGGUUCCUCACUCCUAUUUCAUUCACUUCCGCUCGUUGGGUCUGAGCGGGAAGUCCCCGUAUUCGUCAAAUGCAGUAGGUCAUGUAUUCAAUCUCAUUCACUUUGUUGGAUGUUAUAUGGGUCAGGUCAGGUCCUUAAAUGCGACGGUCAUUGCUGCAUGUGCUCCUCAUGAGAUGUCUGUCCUAGGGGGUUAUCUAGGGGAAGAGUUUUUUGGAAAGGGCACAUUUGAAAGAAGAUUCUUUAGAGACGAAAAAGAACUCCAAGAAUAUGAGGCAGCUGAAUUGACGAAGACUGAUGUGGCACUGGCAGAUGACGGAACCGUCAACUCUGAUGAUGAGGAUUACUUUUCCGGUGAGACCAGGAGUCCUGAAGCCGUUUAUACUCGGAUCAUGAUGAACGGAGGGCGACUAAAGAGAUCUCACAUAAGGAGAUAUGUUUCAGCCAGUUCCAAUCAUCAAGCUCGCCCAAACUCAUUUGCUGAGUUUCUAAACAAAACAUAUUCUAGUGACUCAUAAAGAGUUGAAUCACAGGAUUCUA
>KC595280 Rabies virus, isolate Rus(Lipetsk)8052f_2011
ACGCUUAACAACAAAAUCAUAGAAGAAGCAGACAGCGUCAAUUGUAAAGCAAAAAUGUAACACCCCUACAAUGGAUGCCGACAAGAUUGUCUUCAAAGUCAACAAUCAGGUGGUCUCUUUGAAGCCUGAGAUUAUAGUGGAUCAAUAUGAGUACAAGUACCCUGCUAUCAAAGAUUUGAAGAAGCCCUGUAUAACCCUAGGGAAAGCCCCCGACUUAAACAAAGCAUACAAGUCAGUUUUAUCAGGCAUGAAUGCUGCCAAACUGGAUCCUGAUGAUGUAUGUUCCUACUUGGCAGCAGCGAUGCAGUUCUUUGAGGGGACGUGUCCGGAAGACUGGACCAGCUAUGGAAUCUUGAUUGCACGAAAAGGAACCAAGAUCACCCCGGAUUCUCUGGUGGAAAUAAAGCGUACUGAUGUGGAAGGAAAUUGGGCUCUGACAGGAGGCAUGGAAUUGACUAGGGACCCCACUGUCUCUGAACAUGCGUCUUUGGUCGGUCUUCUCUUGAGUCUGUAUAGGUUGAGCAAAAUAUCAGGACAAAACACUGGUAACUAUAAAACAAACAUCGCAGAUAGGAUAGAGCAGAUUUUCGAGACCGCCCCUUUUGUUAAAAUCGUGGAGCACCAUACUCUAAUGACAACUCACAAAAUGUGUGCUAAUUGGAGUACUAUACCGAAUUUCAGAUUUUUGGCCGGAACCUACGACAUGUUUUUCUCCCGGAUUGAGCAUCUAUAUUCAGCAAUCAGAGUGGGCACGGUUGUUACUGCUUAUGAAGACUGUUCAGGUCUGGUAUCGUUUACCGGGUUCAUAAAGCAGAUCAAUCUCUCCGCAAGAGAAGCACUACUAUACUUCUUCCACAAGAACUUUGAGGAAGAGAUAAGAAGAAUGUUUGAGCCUGGGCAGGAGACAGCUGUUCCUCACUCCUAUUUCAUUCACUUCCGUUCACUAGGCUUGAGCGGAAAGUCUCCUUACUCAUCAAAUGCUGUCGGUCAUGUGUUCAAUCUCAUUCACUUUGUUGGAUGCUAUAUGGGUCAAGUCAGAUCCCUAAAUGCAACAGUUAUUGCCGCAUGUGCUCCUCAUGAGAUGUCUGUUCUAGGGGGCUAUCUGGGAGAAGAAUUCUUCGGGAAAGGAACGUUCGAGAGAAGAUUCUUCAGAGAUGAGAAAGAACUUCAAGAAUACGAGGCGGCUGAACUGACAAAGACUGACGUGGCACUGGCAGAUGAUGGGACUGUCCACUCUGACGAUGAGGACUACUUCUCCGGUGAAACCAGAAGUCCAGAAGCUGUUUAUACUCGAAUCAUGAUGAAUGGAGGUCGACUAAAGAGAUCGCAUAUACGGAGAUAUGUCUCAGUCAGUUCAAAUCAUCAAGCUCGUCCAAACUCAUUUGCUGAGUUUCUAAACAAGACGUAUUCGAACGAUUCUUAAGGAGUUGAAUAACAGUGUGCUA
>KC595281 Rabies virus, isolate Rus(Lipetsk)8053c_2011
ACGCUUAACAACAAAAUCAUAGAAGAAGCAGACAGCGUCAAUUGUAAAGCAAAAAUGUAACACCCCUACAAUGGAUGCCGACAAGAUUGUCUUCAAAGUCAAUAAUCAGGUGGUCUCUUUGAAGCCUGAGAUUAUAGUGGAUCAAUAUGAGUACAAGUACCCUGCUAUCAAAGAUUUGAAAAAGCCCUGUAUAACCCUAGGGAAAGCCCCCGACUUAAACAAAGCAUACAAGUCAGUUUUAUCAGGCAUGAAUGCUGCCAAACUAGAUCCUGAUGAUGUAUGUUCCUACUUGGCAGCAGCAAUGCAGUUCUUUGAGGGGACGUGUCCGGAAGACUGGACCAGCUAUGGAAUCUUGAUUGCACGAAAAGGAACCAAGAUCACCCCGGAUUCUCUGGUGGAAAUAAAGCGUACUGAUGUGGAAGGAAAUUGGGCUCUGACAGGAGGCAUGGAAUUGACUAGGGACCCCACUGUCUCUGAACAUGCGUCUUUGGUCGGUCUUCUCUUGAGUCUGUAUAGGUUGAGCAAAAUAUCAGGACAAAACACUGGUAACUAUAAAACAAACAUCGCAGAUAGGAUAGAGCAGAUUUUCGAGACCGCCCCUUUCGUUAAAAUCGUGGAGCACCAUACUCUAAUGACAACUCACAAAAUGUGUGCUAAUUGGAGUACUAUACCGAAUUUCAGAUUUUUGGCCGGAACCUACGACAUGUUUUUCUCCCGGAUUGAGCAUCUAUAUUCAGCAAUCAGAGUGGGCACGGUUGUUACUGCUUAUGAAGACUGUUCAGGUCUGGUAUCGUUUACUGGGUUCAUAAAGCAGAUCAAUCUCACCGCAAGAGAAGCAAUACUAUACUUCUUCCACAAGAACUUUGAGGAAGAGAUAAGAAGAAUGUUUGAGCCAGGGCAGGAGACAGCUGUUCCUCACUCCUAUUUCAUUCACUUCCGUUCACUAGGCUUGAGCGGGAAGUCUCCUUAUUCAUCGAAUGCUGUCGGUCAUGUGUUCAAUCUCAUUCACUUUGUUGGAUGCUAUAUGGGUCAAGUCAGAUCCCUAAAUGCAACAGUUAUUGCCGCAUGUGCUCCUCAUGAGAUGUCUGUUCUAGGGGGCUAUCUGGGAGAAGAAUUCUUCGGGAAAGGAACAUUCGAAAGAAGAUUCUUCAGAGAUGAGAAAGAACUUCAAGAAUACGAGGCAGCUGAACUGACAAAGACUGACGUGGCAUUGGCAGAUGAUGGGACUGUCCACUCUGACGAUGAGGACUACUUCUCCGGUGAAACCAGAAGUCCAGAAGCUGUUUAUACUCGAAUCAUGAUGAAUGGAGGUCGACUAAAGAGAUCGCAUAUACGGAGAUAUGUCUCAGUCAGUUCAAAUCAUCAAGCUCGUCCAAACUCAUUUGCUGAGUUUCUAAACAAAACGUAUUCGAACGACUCUUAAGGAGUUGAACAACAGUGUGCUA
>KC595282 Rabies virus, isolate Rus(Lipetsk)8054f_2011
ACGCUUAACAACAAAAUCAUAGAAGAAGCAGACAGCGUCAAUUGUAAAGCAAAAAUGUAACACCCCUACAAUGGAUGCCGACAAGAUUGUCUUCAAAGUCAAUAAUCAGGUGGUCUCUUUGAAGCCUGAGAUUAUAGUGGAUCAAUAUGAGUACAAGUACCCUGCUAUCAAAGAUUUGAAAAAGCCCUGUAUAACCCUAGGGAAAGCCCCCGACUUAAACAAAGCAUACAAGUCAGUUUUAUCAGGCAUGAAUGCUGCCAAACUAGAUCCUGAUGAUGUAUGUUCCUACUUGGCAGCAGCAAUGCAGUUCUUUGAGGGGACGUGUCCGGAAGACUGGACCAGCUAUGGAAUCUUGAUUGCACGAAAAGGAACCAAGAUCACCCCGGAUUCUCUGGUGGAAAUAAAGCGUACUGAUGUGGAAGGAAAUUGGGCUCUGACAGGAGGCAUGGAAUUGACUAGGGACCCCACUGUCUCUGAACAUGCGUCUUUGGUCGGUCUUCUCUUGAGUCUGUAUAGGUUGAGCAAAAUAUCAGGACAAAACACUGGUAACUAUAAAACAAACAUCGCAGAUAGGAUAGAGCAGAUUUUCGAGACCGCCCCUUUCGUUAAAAUCGUGGAGCACCAUACUCUAAUGACAACUCACAAAAUGUGUGCUAAUUGGAGUACUAUACCGAAUUUCAGAUUUUUGGCCGGAACCUACGACAUGUUUUUCUCCCGGAUUGAGCAUCUAUAUUCAGCAAUCAGAGUGGGCACGGUUGUUACUGCUUAUGAAGACUGUUCAGGUCUGGUAUCGUUUACUGGGUUCAUAAAGCAGAUCAAUCUCACCGCAAGAGAAGCAAUACUAUACUUCUUCCACAAGAACUUUGAGGAAGAGAUAAGAAGAAUGUUUGAGCCAGGGCAGGAGACAGCUGUUCCUCACUCCUAUUUCAUUCACUUCCGUUCACUAGGCUUGAGCGGGAAGUCUCCUUAUUCAUCGAAUGCUGUCGGUCAUGUGUUCAAUCUCAUUCACUUUGUUGGAUGCUAUAUGGGUCAAGUCAGAUCCCUAAAUGCAACAGUUAUUGCCGCAUGUGCUCCUCAUGAGAUGUCUGUUCUAGGGGGCUAUCUGGGAGAAGAAUUCUUCGGGAAAGGAACAUUCGAAAGAAGAUUCUUCAGAGAUGAGAAAGAACUUCAAGAAUACGAGGCAGCUGAACUGACAAAGACUGACGUGGCAUUGGCAGAUGAUGGGACUGUCCACUCUGACGAUGAGGACUACUUCUCCGGUGAAACCAGAAGUCCAGAAGCUGUUUAUACUCGAAUCAUGAUGAAUGGAGGUCGACUAAAGAGAUCGCAUAUACGGAGAUAUGUCUCAGUCAGUUCAAAUCAUCAAGCUCGUCCAAACUCAUUUGCUGAGUUUCUAAACAAAACGUAUUCGAACGACUCUUAAGGAGUUGAACAACAGUGUGCUA
>KC595283 Rabies virus, isolate Rus(Lipetsk)8057f_2011
ACGCUUAACAACAAAAUCAUAGAAGAAGCAGACAGCGUCAAUUGUAAAGCAAAAAUGUAACACCCCUACAAUGGAUGCCGACAAGAUUGUCUUCAAAGUCAAUAAUCAGGUGGUCUCUUUGAAGCCUGAGAUUAUAGUGGAUCAAUAUGAGUACAAGUACCCUGCUAUCAAAGAUUUGAAAAAGCCCUGUAUAACCCUAGGGAAAGCCCCCGACUUAAACAAAGCAUACAAGUCAGUUUUAUCAGGCAUGAAUGCUGCCAAACUAGAUCCUGAUGAUGUAUGUUCCUACUUGGCAGCAGCAAUGCAGUUCUUUGAGGGGACGUGUCCGGAAGACUGGACCAGCUAUGGAAUCUUGAUUGCACGAAAAGGAACCAAGAUCACCCCGGAUUCCCUGGUGGAAAUAAAGCGUACUGAUGUGGAAGGAAAUUGGGCUCUGACAGGAGGCAUGGAAUUGACUAGGGACCCCACUGUCUCUGAACAUGCGUCUUUGGUCGGUCUUCUCUUGAGUCUGUAUAGGUUGAGCAAAAUAUCAGGACAAAACACUGGUAACUAUAAAACAAACAUCGCAGAUAGGAUAGAGCAGAUUUUCGAGACCGCCCCUUUCGUUAAAAUCGUGGAGCACCAUACUCUAAUGACAACUCACAAAAUGUGUGCUAAUUGGAGUACUAUACCGAAUUUCAGAUUUUUGGCCGGAACCUACGACAUGUUUUUCUCCCGGAUUGAGCAUCUAUAUUCAGCAAUCAGAGUGGGCACGGUUGUUACUGCUUAUGAAGACUGUUCAGGUCUGGUAUCGUUUACUGGGUUCAUAAAGCAGAUCAAUCUCACCGCAAGAGAAGCAAUACUAUACUUCUUCCACAAGAACUUUGAGGAAGAGAUAAGAAGAAUGUUUGAGCCAGGGCAGGAGACAGCUGUUCCUCACUCCUAUUUCAUUCACUUCCGUUCACUAGGCUUGAGCGGGAAGUCUCCUUAUUCAUCGAAUGCUGUCGGUCAUGUGUUCAAUCUCAUUCACUUUGUUGGAUGCUAUAUGGGUCAAGUCAGAUCCCUAAAUGCAACAGUUAUUGCCGCAUGUGCUCCUCAUGAGAUGUCUGUUCUAGGGGGCUAUCUGGGAGAAGAAUUCUUCGGGAAAGGAACAUUCGAAAGAAGAUUCUUCAGAGAUGAGAAAGAACUUCAAGAAUACGAGGCAGCUGAACUGACAAAGACUGACGUGGCAUUGGCAGAUGAUGGGACUGUCCACUCUGACGAUGAGGACUACUUCUCCGGUGAAACCAGAAGUCCAGAAGCUGUUUAUACUCGAAUCAUGAUGAAUGGAGGUCGACUAAAGAGAUCGCAUAUACGGAGAUAUGUCUCAGUCAGUUCAAAUCAUCAAGCUCGUCCAAACUCAUUUGCUGAGUUUCUAAACAAAACGUAUUCGAACGACUCUUAAGGAGUUGAACAACAGUGUGCUA
>KC762941 Rabies virus, isolate JX09-17(fb)
ACGCUUAACAACAAAACCAUAGAAGAAGCAGACAACGUCAUUUGUAAAGCAAAAAUGUAACACCCCUACAAUGGAUGCCGACAAGAUUGUGUUCAAAGUCAAUAAUCAGGUGGUCUCCUUGAAGCCAGAGAUUAUCGUUGAUCAAUAUGAAUAUAAGUACCCAGCUAUCAAAGAUCUGAAGAAGCCCAGUAUCUCCCUAGGGAAGGCUCCCGACUUAAACAAGGCCUAUAAGUCAGUUCUGUCUGGUAUGAAUGCUGCCAAACUUGAUCCUGAUGAUGUGUGUUCCUAUUUAGCAGCCGCAAUGCAAUUCUUUGAGGGAACAUGCCCUGAGGACUGGACCAGUUAUGGAAUAUUGAUUGCACGAAAGGGAGAUAAGAUCACCCCCGAUUCCCUUGUUGAGAUAAAACGUACUGAUGUAGAAGGGAAUUGGGCCUUGACGGGAGGUAUGGAGCUGACGAGAGACCCCACAGUCUCGGAGCAUGCAUCUUUAGUCGGUUUACUCUUAAGUCUGUAUAGGUUGAGCAAAAUAUCGGGACAAAACACCGGCAAUUACAAGACAAACAUUGCGGAUAGGAUAGAGCAGAUUUUUGAGACUGCCCCUUUUGUUAAGAUCGUGGAGCACCAUACUUUGAUGACAACUCACAAAAUGUGUGCCAACUGGAGUACCAUACCGAACUUCAGAUUCUUGGCUGGAACCUAUGACAUGUUCUUCUCCCGGAUUGAACAUCUCUAUUCAGCUAUCAGAGUGGGUACUGUUGUCACUGCUUACGAAGAUUGCUCAGGACUGGUAUCAUUUACAGGGUUCAUAAAGCAGAUAAAUCUCACUGCAAGAGAGGCAAUACUAUAUUUCUUCCAUAAGAACUUCGAGGAAGAGAUAAGAAGAAUGUUCGAACCGGGGCAGGAGACUGCUGUUCCUCAUUCAUAUUUCAUCCAUUUCCGCUCGCUGGGCCUGAGUGGAAAGUCUCCUUAUUCAUCAAAUGCAGUUGGUCACGUGUUCAAUCUCAUUCACUUUGUUGGAUGCUAUAUGGGUCAGGUCAGGUCUCUUAAUGCGACAGUUAUUGCCGCAUGUGCUCCCCAUGAAAUGUCUGUUCUUGGAGGCUAUUUGGGGGAGGAGUUCUUCGGAAAAGGGACGUUUGAAAGGAGAUUCUUCAGAGACGAGAAGGAACUUCAGGAGUAUGAGGAGGCUGAAUUGACGAAGACUGAUUUAGCAUUGGCAGAUGACGGGACUGUCAAUUCUGAUGACGAGGACUAUUUCUCUGGUGAGACUAGGAGUCCUGAGGCUGUCUAUACUCGAAUCAUGAUGAAUGGAGGUCGACUAAAGAGAUCACAUAUAAGGAGAUAUGUUUCAGUCAGUUCCAAUCAUCAAGCCCGUCCAAACUCAUUUGCGGAGUUUCUAAAUAAAACGUAUUCUAGCGACUCAUAAAGAGUUGAACAACAAGAUUGCG
>KF154997 Rabies virus, isolate RV437
ACGCUUAACAACAAAAUCAGAGAAGAAACAGACAGCGUCAGUUGCAAAGCAAAAAUGUAACACCCCUACAAUGGAUGCCGACAAGAUUGUAUUCAAAGUCAAUAAUCAGGUGGUCUCUUUGAAGCCUGAGAUUAUAGUGGAUCAAUAUGAGUACAAGUACCCUGCUAUCAAAGAUUUGAAAAAGCCCUGUAUAACCCUAGGGAAAGCCCCCGACUUAAACAAAGCAUACAAGUCAGUUCUAUCAGGCAUGAAUGCAGCCAAGCUUGAUCCUGAUGAUGUAUGUUCCUACUUGGCAGCGGCAAUGCAGUUCUUUGAGGGGACGUGUCCAGAGGACUGGACCAGCUAUGGAAUCUUGAUUGCACGAAAAGGAGACAAGAUCACCCCAGACUCUCUGGUAGAAAUAAAGCGUACUGGUGUAGAAGGAAAUUGGGCUCUGACAGGAGGCAUGGAACUGACAAGGGACCCCACUGUCUCUGAACAUGCGUCUUUAGUCGGUCUUCUCUUGAGUCUGUAUAGGUUGAGCAAAAUAUCAGGACAAAACACUGGUAACUAUAAAACAAACAUCGCAGAUAGGAUAGAGCAGAUUUUCGAGACAGCUCCUUUUGUUAAAAUUGUGGAACACCAUACUUUAAUGACAACUCACAAAAUGUGUGCUAAUUGGAGUACUAUACCGAAUUUCAGAUUUUUAGCCGGGACCUAUGACAUGUUUUUCUCCCGGAUUGAGCAUCUAUAUUCGGCAAUCAGAGUGGGUACGGUUGUCACUGCUUAUGAGGACUGUUCAGGUCUGGUAUCGUUUACUGGGUUCAUAAAGCAGAUCAAUCUCACCGCAAGAGAAGCAAUACUAUACUUCUUCCACAAGAACUUUGAGGAAGAGAUAAGAAGAAUGUUCGAGCCAGGGCAGGAGACAGCUGUUCCUCACUCCUAUUUCAUUCACUUCCGUUCACUAGGCUUGAGCGGGAAGUCUCCUUAUUCAUCAAAUGCCGUUGGUCAUGUGUUCAAUCUCAUUCACUUUGUUGGAUGCUAUAUGGGUCAAGUCAGAUCUCUAAAUGCAACAGUUAUUGCCGCAUGUGCUCCUCAUGAGAUGUCUGUUCUAGGGGGCUAUCUGGGAGAGGAAUUCUUCGGGAAAGGAACAUUCGAAAGAAGAUUCUUUAGAGAUGAGAAAGAACUUCAAGAGUACGAGGCAGCUGAACUGACAAAGACUGAUGUGGCAUUGGCCGAUGAUGGAACUGUCAACUCUGACGAUGAAGACUACUUCUCCGGCGAAACCAGAAGUCCGGAAGCUGUUUAUACUCGAAUCAUGAUGAAUGGAGGUCGACUAAAGAAAUCGCAUAUACGGAGGUAUGUCUCAGUCAGUUCAAAUCAUCAAGCUCGUCCAAACUCAUUCGCUGAGUUUCUGAACAAGACAUAUUCGAACGACUCAUAAGAAGUUGAAUAACAGUGUGUCA
>KF154998 Rabies virus, isolate RV2324
ACGCUUAACAACAAAAUCAUAGAAGAAGCAGACAGCGUCAGUUGCAAAACAAAAAUGUAACACCCCUACAAUGGAUGCCGACAAGAUUGUAUUCAAAGUCAAUAAUCAGGUGGUCUCUUUGAAGCCUGAGAUUAUCGUGGAUCAAUAUGAGUACAAGUACCCUGCUAUCAAAGAUCUGAAAAAGCCCUGUAUAACCCUAGGGAAAGCCCCUGACUUAAACAAAGCAUACAAGUCAGUUUUGUCGGGCAUUAAUGCCGCCAAGCUUGACCCUGAUGAUGUAUGCUCCUACUUGGCAGCGGCAAUGCAGCUCUUUGAGGGGACAUGUCCGGAAGACUGGACCAGCUAUGGAAUCCUGAUUGCAAGAAAAGGAGACAAGAUCACCCCAGAUUCCCUCGUGGAGAUAAAGCGUACGGAUGUAGAAGGGAGUUGGGCUAUGACAGGAGGUAUGGAACUGACCAGGGACCCUACUGUCUCUGAGCAUGCGUCUUUAGUCGGUCUUCUCUUGAGUCUGUAUAGGUUGAGCAAAAUAUCAGGGCAAAACACCGGUAACUAUAAGACAAACAUUGCAGAUAGGAUAGAGCAGAUUUUUGAGACUGCCCCUUUUGUCAAAAUUGUGGAACACCAUACUCUAAUGACGACUCACAAAAUGUGUGCCAAUUGGAGUACUAUACCGAACUUCAGAUUCUUGGCCGGAACAUACGACAUGUUCUUCUCCCGAAUUGAGCAUCUAUAUUCAGCGAUCAGAGUGGGCACAGUUGUCACUGCUUAUGAAGACUGCUCAGGGCUGGUAUCGUUUACAGGGUUCAUAAAGCAGAUCAAUCUCACUGCAAGAGAAGCAAUACUAUACUUCUUCCACAAGAACUUUGAAGAGGAGAUAAGAAGGAUGUUUGAGCCAGGGCAGGAGACAGCUGUUCCCCACUCUUAUUUCAUUCACUUCCGUUCACUAGGCUUGAGUGGGAAGUCUCCCUAUUCAUCAAAUGCCGUCGGUCAUGUUUUCAAUCUCAUUCACUUUGUGGGAUGCUAUAUGGGUCAAGUCAGAUCUCUAAAUGCGACAGUUAUUGCUGCAUGCGCUCCUCAUGAGAUGUCGGUUCUAGGGGGCUAUCUAGGAGAGGAGUUCUUCGGGAAAGGAACAUUCGAAAGAAGAUUCUUCCGAGAUGAGAAAGAACUUCAAGAACACGAGGCAGCUGAACUGACAAAGACUGACUUGGCACUGGCGGAUGACGGAACUGUCAAUUCUGACGAUGAGGACUACUUCUCCGGUGAAACCAGAAGUCCAGAAGCUGUUUAUACUCGAAUCAUGAUGAACGGAGGCCGGCUAAAGAGAUCGCAUAUACGGAGAUAUGUCUCAGUCAGUUCCAAUCAUCAAGCCCGUCCAAACUCAUUCGCGGAGUUUCUAAACAAGACAUAUUCAAGUGACUCAUAAGGAGUUAGAUAAUAAGGUGCCG
>KF154999 Rabies virus, isolate RV2417
ACGCUUAACAACAAAAUCAGAGAAGAAGCAGACAGCAUCAUUUGCAAAACAAAAAUGUAACACCCCUACAAUGGAUGCCGAUAAGAUUGUAUUCAAAGUCAAUAAUCAGGUGGUCUCCUUGAAGCCCGAGAUUAUUGUAGAUCAGUAUGAGUACAAGUACCCGGCUAUCAAGGACCUGAAGAAACCCAGCAUAACCCUAGGGAAAGCUCCUGACCUAAACAAAGCAUACAAGUCUGUCUUAUCGGGCAUGAAUGCUGCCAAGCUUGAUCCUGAUGAUGUGUGCUCCUAUUUGGCAGCUGCAAUGCAGCUUUUCGAGGGAUCCUGUCCGGAAGACUGGACCAGCUACGGAAUCCUGAUUGCACGAAAAGGGGACAAGAUCACUCCAGAUUCUCUUGUGGAGAUAAAACGUACUGAUGUAGAGGGGAAUUGGGCUCUGACAGGAGGAAUGGAGUUGACGAGGGACCCCACUGUUUCUGAGCAUGCAUCUUUAGUUGGUCUUCUUUUGAGUCUGUAUCGGCUGAGCAAAAUAUCGGGGCAGAACACCGGCAACUACAAAACAAACAUUGCAGAUAGGAUAGAGCAAAUUUUCGAGACAGCCCCUUUCGUCAAGAUCGUGGAACACCACACUUUAAUGACAACUCACAAGAUGUGUGCUAACUGGAGUACCAUACCGAACUUCAGAUUCUUGGCUGGAACCUACGACAUGUUUUUCUCCCGGAUUGAGCAUCUAUAUUCAGCGAUUAGAGUAGGCACAGUUGUCACUGCUUAUGAAGACUGCUCAGGGCUGGUAUCGUUUACAGGGUUCAUAAAGCAAAUAAAUCUUACUGCGAGAGAAGCGAUACUGUAUUUCUUCCACAAGAACUUUGAGGAGGAGAUAAGGAGAAUGUUUGAGCCAGGUCAGGAGACCGCCGUUCCUCACUCUUAUUUCAUCCACUUUCGUUCAUUGGGCUUGAGCGGGAAGUCCCCGUAUUCAUCAAAUGCAGUUGGCCACGUGUUUAAUCUCAUCCACUUUGUUGGAUGUUAUAUGGGUCAAGUCAGGUCUCUUAAUGCAACGGUUAUUGCUGCAUGCGCUCCUCAUGAGAUGUCUGUUCUUGGGGGAUAUUUGGGGGAGGAGUUUUUUGGAAAAGGGACAUUCGAAAGAAGAUUCUUCAGAGAUGAGAAAGAACUCCAAGAAUACGAGGCAGCUGAAUUGACCAAGACUGACAUUGCUUUGGCUGAUGACGGAACCGUUAACUCUGAUGAUGAGGAUUACUUCUCUGGUGAAACCAGGAGUCCUGAAGCUGUUUAUACUCGGAUCAUGAUGAAUGGAGGCCGAUUAAAAAGAUCACACAUCAGGAGAUAUGUUUCAGUCAGUUCCAAUCAUCAAGCCCGCCCAAACUCAUUCGCUGAGUUUCUAAACAAGACAUACUCUAACGACUCAUGAGGAGUUGAACGACAAGAUUGCA
>KF155000 Rabies virus, isolate RV2516
ACGCUUAACGACAAAAUCAGAGAAGAAGCAGACAGCGUCAGUUGCAAAGCAAAAAUGUAACACCCCUACAAUGGAUGCCGACAAGAUUGUAUUCAAAGUCAACAAUCAGGUGGUCUCUUUGAAACCUGAGAUUAUCGUGGAUCAAUAUGAGUACAAGUACCCCGCUAUCAAAGAUUUGAAGAAGCCCUGUAUAACCCUAGGGAAAGCCCCCGACUUAAACAAAGCAUACAAGUCAGUUUUAUCAGGCAUGAAUGCCGCCAAACUUGAUCCUGAUGAUGUAUGUUCCUACCUGGCAGCAGCAAUGCAGUUCUUUGAGGGGACGUGUCCGGAAGACUGGACCAGCUAUGGAAUCCUGAUUGCACGAAAAGGAGACAAGAUCACCCCAGAUUCUCUGGUGGAAAUAAAACGUACUGAUGUAGAAGGGAAUUGGGCUUUGACAGGAGGCAUGGAACUGACAAGGGACCCCACUGUCUCUGAGCAUGCGUCUUUAGUCGGUCUUCUCUUGAGUCUGUAUAGGUUGAGCAAAAUAUCAGGACAAAACACCGGUAACUAUAAAACAAACAUUGCAGAUAGGAUAGAGCAGAUUUUCGAGACAGCCCCUUUUGUUAAGAUCGUGGAACACCACACUCUAAUGACAACUCACAAAAUGUGUGCUAAUUGGAGUACUAUACCGAAUUUCAGAUUUUUGGCCGGAACCUACGACAUGUUUUUCUCCCGGAUUGAGCAUCUAUAUUCAGCAAUCAGGGUGGGCACAGUUGUUACUGCUUAUGAAGACUGUUCAGGGCUGGUAUCGUUUACUGGGUUCAUAAAGCAGAUCAAUCUCACCGCAAGAGAGGCAAUUCUAUACUUCUUCCACAAGAACUUUGAGGAAGAGAUAAGAAGAAUGUUCGAGCCAGGGCAGGAAACCGCUGUUCCUCACUCUUAUUUCAUUCACUUCCGUUCAUUAGGCUUGAGUGGGAAGUCUCCUUAUUCAUCGAAUGCCGUUGGUCAUGUGUUCAAUCUCAUUCACUUUGUUGGAUGCUAUAUGGGUCAAGUCAGAUCCCUAAAUGCAACAGUUAUUGCCGCAUGUGCUCCUCAUGAGAUGUCUGUUCUAGGGGGCUAUCUGGGAGAGGAAUUCUUCGGGAAAGGAACAUUUGAAAGAAGAUUCUUUAGAGAUGAGAAAGAACUUCAAGAAUACGAGGCGGCUGAACUGACAAAGACUGACGUGGCGUUGGCAGAUGAUGGAACGGUUAACUCUGAUGAUGAGGACUACUUCUCCGGUGAAACCAGAAGUCCAGAAGCUGUUUAUACUCGAAUCAUGAUGAAUGGAGGUCGACUAAAGAGAUCGCAUAUACGAAGAUAUGUCUCAGUCAGUUCCAAUCAUCAAGCUCGUCCAAACUCGUUUGCCGAGUUUCUAAACAAAACAUAUUCGAGUGACUCAUAAGGAGUUGAAUAACAGGGUGCCG
>KF155001 Rabies virus, isolate RV2627
ACGCUUAACAACAAAAUCAGAGAAGAAGCAGACAGCGUCAAUUGUAAAGCAAAAAUGUAACACCCCUACAAUGGAUGCCGACAAGAUUGUAUUCAAAGUUAAUAAUCAGGUGGUCUCUUUGAAGCCUGAGAUUAUCGUGGAUCAAUAUGAAUACAAGUACCCUGCUAUCAAAGAUUUGAAAAAGCCAUGUAUAACCCUAGGAAAAGCCCCCGACUUGAACAAGGCAUACAAAUCAGUUUUAUCAGGUAUGAAUGCCGCCAAACUUGAUCCCGAUGAUGUAUGUUCCUACCUGGCAGCAGCAAUGCAGUUCUUUGAGGGGACAUGUCCAGAAGAUUGGACCAGCUAUGGAAUCCUGAUUGCACGAAAAGGAGACAAGAUCACCCCAGAUUCUCUGGUGGAAAUAAAGCGUACUGAUGUAGAAGGGAACUGGGCUCUGACAGGAGGCAUGGAACUGACAAGGGACCCCACUGUCUCUGAGCACGCAUCUUUAGUCGGUCUUCUCCUGAGUCUGUAUAGGUUGAGCAAAAUAUCAGGACAAAACACCGGUAACUAUAAAACAAACAUUGCAGAUAGGAUAGAGCAGAUUUUCGAGACGGCCCCUUUUAUUAAAAUCGUGGAGCAUCAUACACUAAUGACAACUCACAAAAUGUGUGCUAAUUGGAGUACUAUACCGAAUUUCAGAUUUUUGGCCGGAACUUACGACAUGUUUUUCUCUCGGAUUGAGCAUCUAUAUUCAGCAAUCAGAGUAGGCACAGUUGUUACUGCGUAUGAAGACUGUUCAGGGCUGGUAUCGUUUACUGGGUUCAUAAAGCAGAUCAAUCUCACCGCAAGAGAAGCAAUAUUAUACUUCUUCCAUAAGAACUUUGAAGAAGAGAUAAGAAGAAUGUUUGAGCCAGGGCAGGAGACAGCUGUUCCUCACUCUUAUUUCAUUCACUUCCGUUCACUAGGCUUGAGUGGGAAGUCUCCUUAUUCAUCGAACGCCGUUGGUCAUGUGUUCAAUCUCAUUCACUUUGUUGGAUGCUAUAUGGGUCAAGUCAGAUCCCUGAAUGCAACAGUUAUUGCCGCGUGUGCUCCGCAUGAGAUGUCUGUUCUAGGGGGCUAUCUGGGAGAGGAAUUCUUCGGGAAAGGAACAUUCGAAAGAAGAUUCUUCAGAGAUGAGAAAGAACUUCAAGAAUACGAGGCGGCUGAACUGACAAAGACUGACGUGGCAUUGGCAGAUGAUGGAACUGUCAACUCUGAUGACGAGGACUACUUCUCCGGUGAAACCAGAAGUCCAGAAGCUGUUUAUACUCGAAUCAUGAUGAAUGGAGGUCGACUAAAAAGAUCGCAUAUACGGAGAUAUGUCUCAGUCAGUUCCAAUCAUCAAGCCCGUCCAAACUCAUUCGCCGAGUUUCUAAACAAGACAUAUUCGAGUGACUCAUAAGGAGUUAAAUAACAAGGUGCCG
>KF155002 Rabies virus, isolate RV2772
ACGCUUAACAACAAAAUCAGAGAAGAAGCAGAAAGUGUCAGUUGUAAAGCAAAAAUGUAACACCCCUACAAUGGAUGCCGACAAGAUUGUAUUCAAAGUCAAUAACCAGGUGGUCUCUUUGAAGCCUGAGAUUAUCGUGGAUCAAUAUGAGUACAAGUACCCUGCUAUCAAAGAUUUGAAAAAGCCCUGUAUAACCCUAGGGAAGGCCCCCGACUUGAACAAAGCAUACAAAUCAGUUCUGUCAGGCAUGAAUGCCGCCAAACUAGAUCCCGAUGAUGUAUGUUCCUACCUGGCAGCAGCAAUGCAGUUCUUUGAGGGGACAUGUCCGGAAGACUGGACCAGCUAUGGGAUCCUGAUCGCAAGGAAAGGAGACAAGAUCACCCCGGACUCUCUAGUGGAGAUAAAGCGUACUGAUGUAGAAGGGAACUGGGCUCUGGCAGGAGGCAUGGAACUGACAAGGGACCCCACUGUCUCUGAGCAUGCAUCUUUAGUCGGUCUUCUCUUGAGUCUGUAUAGGUUGAGCAAAAUAUCAGGACAAAACACCGGUAACUAUAAGACAAACAUUGCAGAUAGGAUCGAGCAGAUUUUUGAGACAGCCCCUUUUAUUAAAAUCGUGGAGCACCAUACCCUAAUGACAACUCACAAAAUGUGUGCUAACUGGAGUACUAUACCAAAUUUCAGAUUUUUGGCCGGAACCUACGACAUGUUUUUCUCCCGGAUUGAACAUCUGUAUUCAGCAAUCAGAGUGGGCACAGUUGUUACUGCUUAUGAAGACUGUUCAGGGCUGGUAUCGUUUACUGGGUUCAUAAAGCAGAUCAAUCUCACCGCGAAGGAAGCAAUACUAUAUUUCUUCCAUAAGAACUUUGAGGAAGAGAUAAGAAGAAUGUUCGAGCCAGGGCAGGAAACAGCUGUCCCUCACUCCUAUUUCAUUCACUUCCGUUCACUAGGCUUGAGUGGGAAGUCACCUUAUUCAUCGAAUGCCGUUGGUCAUGUGUUCAAUCUCAUCCACUUUGUUGGAUGUUAUAUGGGUCAAGUCAGAUCCCUAAAUGCAACGGUUAUUGCCGCAUGUGCUCCUCAUGAGAUGUCUGUUCUAGGGGGCUACCUGGGGGAGGAAUUCUUCGGGAAAGGGACAUUCGAAAGAAGAUUCUUCAGAGAUGAGAAAGAACUUCAAGAAUACGAGGCGGCUGAGCUGACAAAGACUGACGUGGCAUUGGCAGAUGAUGGAACUGUCAAUUCUGACGAUGAGGACUACUUCUCCGGGGAAACCAGAAGUCCAGAAGCUGUCUAUACCAAGAUAAUGAUGAAUGGAGGUCGACUAAAGAGAUCGCAUAUACGGAGAUAUGUCUCAGUCAGUUCUAAUCAUCAAGCCCGUCCAAACUCAUUCGCUGAGUUUUUAAACAAGACAUAUUCGAGUGACUCAUAAGGAGCUGAACAACAUGGUGCCG
>KF155003 European bat lyssavirus 1 isolate RV20
ACGCUUAACAACAAAAACAAAAAAGGGGUAGACACGUUCAUCGAUAGAACAGAAAUGUAACACCCCUACAAUGGAUGUUAACAAGGUUGUUUUUAAGGUCCAUAAUCAGCUGGUCUCGGUAAGACCUGAGGUGAUUUCUGAUCAGUAUGAGUAUAAGUACCCUGCUAUUAAAGACAAGAAGAAACCAAGCAUCACUCUCGGAAAAGAUCCCGAUUUGAAAACAGCCUACAAGUCUAUCUUGUCAGGGAUGAAUGCUGCUAAAUUAGACCCAGAUGACGUCUGCUCUUAUUUAGCUGGAGCCAUGGUCUUGUUUGAGGGCAUCUGCCCGGAAGAUUGGACUAGUUACGGAAUCAACAUUGCUAAGAAAGGUGACAAGAUAACACCUGCUACGUUAGUGGACAUUCACAGGACGAACACUGAGGGCAACUGGGCUCAAACAGGAGGUCAAGAUCUCACUCGGGACCCUACGACACCUGAACAUGCAUCUCUGGUUGGACUUCUUCUUUGUCUUUAUAGGCUCAGUAAGAUAGUAGGACAGAACACGGGGAACUAUAAGACCAAUGUGGCAGAUAGAAUGGAACAGAUCUUUGAGACUGCCCCAUUUGUCAAGAUUGUGGAACACCACACAUUGAUGACCACCCACAAGAUGUGUGCCAACUGGAGCACCAUACCUAAUUUUAGAUUCUUGGCAGGGGCUUAUGACAUGUUUUUUGCCAGAAUUGAGCACCUGUAUUCUGCAAUUCGGGUUGGGACAGUGGUUACUGCUUAUGAGGAUUGUUCGGGGUUGGUGUCUUUCACAGGGUUCAUCAAGCAAAUCAAUUUGACAGCCAGGGAGGCCAUAUUAUACUUCUUCCACAAGAACUUCGAGGAAGAGAUCAAGAGAAUGUUUGAGCCAGGGCAAGAAACAGCUGUUCCGCACUCGUAUUUCAUCCACUUCAGAUCACUUGGACUCAGUGGGAAGUCUCCUUAUUCAUCCAAUGCGGUUGGUCAUGUGUUUAACCUGAUUCACUUUGUGGGUUGUUACAUGGGCCAAAUCAGAUCUUUAAAUGCCACUGUCAUUCAGAGUUGUGCACCCCAUGAAAUGUCAGUUUUGGGGGGUUAUCUAGGGGAGGAGUUUUUCGGGAAGGGAACAUUUGAGAGGCGGUUCUUCAGAGAUGAGAAAGAGCUACAGGAUUACGAGGCAGCAGAAAGCACUAAGGUUGAUGUAGCAUUAGCAGAUGAUGGGACAGUGAAUUCGGAUGAUGAAGACUUCUUUUCAGGAGACACGAGAAGCCCAGAGGCAGUAUACACCAGGAUUAUGAUGAACGGAGGGAGGUUAAAGAGGUCUCACAUAAAGAGAUAUGUCUCAGUGAGUGCAAACCAUCAGGCCAGGCCUAAUUCCUUUGCAGAGUUUCUCAACAAGACGUAUUCUAGUGAUUCCAGAUAAUCCCCUGAUUAGAUAAGGG
>KF155004 European bat lyssavirus 2 isolate RV1787
ACGCUUAACGACAAAACCAGAAAAGGAAUAGACACAAUCGUCUGUAGAGCAGAAAUGCAACACCCCUACAAUGGAUGCUGACAGAAUUGUCUUCAAAGUCCAUAAUCAGUUGGUGUCUGUAAAGCCAGAAGUAAUUGUAGAUCAGUAUGAGUACAAAUACCCUGCCAUUAAAGAUCGGAAAAAACCCAGCAUAACCCUUGGAAAAGCUCCGGACCUGAACAGAGCUUAUAAGUCCAUUCUGUCCGGAAUAAAUGCUGCUAGGUUGGAUCCCGAUGAUGUGUGUUCUUAUCUGGCUGCAGCUAUGGCUCUGUUUGAGGGGAUUUGUCCUGACGAUUGGGAGAGCUACGGGAUUCUCAUUGCUAGGAAAGGGGACAAAAUAACCCCAGCCAAUUUAGUCAAUAUUCAGAGAACAGAUGUGGAAGGCAAUUGGGCACUGGCAGGGGGCCAAGACGUGAUAAAAGAUCCGACCACAGCCGAGCAUGCAUCUUUGGUGGGACUUCUCCUUUGUCUUUACAGACUAAGCAAAGUGUCAGGACAGAACACAGGGAAUUACAAGACCAACGUAGCUGACAGAAUGGAACAAAUCUUCGAAACAGCCCCGUUUGUCAAAAUUGUAGAGCAUCACACUUUGAUGACUACUCACAAGAUGUGCGCCAACUGGAGUACAAUUCCCAACUUUAGAUUCUUGGCUGGGACAUAUGACAUGUUUUUCUCUAGAAUAGAGCAUCUAUACUCUGCCAUUCGAGUCGGGACAGUAGUGACUGCAUACGAAGAUUGUUCAGGGCUAGUCUCUUUCACAGGGUUCAUCAGACAGAUCAACUUGACGGCGAAGGAGGCCAUACUGUAUUUCUUUCAUAAGAACUUUGAGGAAGAGAUCAAGAGAAUGUUCGAGCCGGGGCAGGAGACAGCUGUCCCACAUUCUUACUUCAUACACUUCAGGUCAUUAGGACUGAGUGGAAAAUCUCCUUACUCGUCGAAUGCAGUAGGACAUGUAUUCAACCUCAUUCAUUUUGUCGGGAGUUACAUGGGUCAAGUCAGGUCAUUGAAUGCGACAGUCAUUGCCACCUGUGCACCUCACGAGAUGUCCGUGUUGGGAGGUUAUCUCGGGGAGGAAUUCUUUGGCAAGGGAACAUUUGAAAGAAGGUUCUUCAGGGACGAGAGGGAACUUGCAGAGCAUGAGGCAAUCGAAUCAACCAAGACUGAUGUGGCCCUGGCAGAUGAUGGGACCGUAAAUUCAGACGAUGAGGAGCUUUACUCCGGAGGGACAAGAACCCCUGAAGCUGUGUACACCAGGAUCAUGGUCAAUGGGGGAAAACUAAAAAAAUCCCACAUCAAAAGAUAUGUGUCAGUCAGUUCGAAUCAUCAGGCCAGACCUAACUCCUUUGCAGAAUUCUUGAACAAGACUUAUUCGAGUGAUCCAAGAUAAAAGGCAAGACCUCUAUUUA
>KF155005 Mokola virus, isolate RV4
ACGCUUAACAACAAAAUCAAAGAAGACACAGACAGUAUCAGUGACCUAAACAAAAUGUAACACUCCUACAAUGGAGUCUGACAAGAUUGUGUUCAGAGUGAAUAAUCAAGUUGUUUCUUUGAAACCCGAAGUCAUCUCGGAUCAAUAUGAGUAUAAAUAUCCUGCCAUCUUAGAUGGAAAGAAACCAGGGAUAACUUUAGGGAAGGCCCCUGACCUGAACACUGCAUACAAGUCCGUCUUAUCAGGUAUGAAAGCUGCAAAGCUCGACCCAGACGAUGUUUGCUCUUACUUGGCAGCUGCUAUGCAUCUCUUCGAGGGAGUCUGCCCUGAGGACUGGGUCAGUUAUGGGAUCGUCAUUGCAAAGAAGGGGGAGAGAAUCAACCCUAGCGUAAUUGUUGAUAUAGCUCGCACGAAUGUUGAAGGGAAUUGGGCUCAGGCCGGAGGAACCGAUGUGAUCAAAGACCCCACAACUGCAGAGCAUGCAUCUUUGGUGGGACUGUUAUUGUGCCUUUAUCGGUUGAGCAAGAUAGUUGGCCAGAACACGGCAAACUAUAAAACUAAUGUGGCUGACAGAAUGGAGCAAAUAUUCGAAACUGCCCCCUUUGCUAAAGUUGUGGAACAUCACACAUUGAUGACCACUCACAAAAUGUGCGCCAACUGGAGCACUAUACCCAACUUCAGAUUCCUGGUAGGUACAUAUGAUAUGUUUUUUGCAAGAGUUGAGCACAUAUAUUCGGCCCUCAGAGUCGGAACGGUGGUGACAGCAUAUGAGGACUGCUCUGGGUUGGUCUCCUUCACCGGAUUCCUCAAACAGAUUAAUUUAUCUCCUAGAGAUGCACUGUUAUAUUUCUUUCAUAAAAACUUUGAGGGAGAGAUCAAGAGAAUGUUUGAGCCAGGGCAAGAAACAGCCGUUCCUCAUUCAUACUUCAUUCAUUUCAGAGCUCUCGGCCUGAGUGGUAAGUCCCCUUAUUCGUCCAAUGCUGUAGGUCAUACUUUUAAUCUGAUUCACUUUGUAGGGUGUUAUAUGGGUCAGAUCAGGUCUUUAAAUGCAACGGUGAUUCAAACAUGUGCACCUCAUGAGAUGUCAGUCCUAGGAGGAUAUCUUGGGGAAGAAUUCUUUGGGAAGGGCACCUUCGAGAGGCGGUUCUUCAGGGAUGAAAAAGAAAUGCAAGAUUAUACAGAGCUUGAGGGGGCUAGAGUGGAAGCUUCACUAGCCGAUGACGGUACGGUAGACUCAGAUGAGGAAGACUUCUUCUCUGGGGAAACCAGAAGUCCUGAAGCGGUUUACAGUCGGAUAAUGAUGAAUGGUGGCAAGUUGAAGAAGGUUCAUAUACGCCGGUACAUAGCAGUGAGCUCUAAUCAUCAGGCUAGACCUAACUCUUUUGCUGAAUUCUUAAACAAAGUAUAUGCAGAUGGAUCAUAACUUGUUGGCCUCUCGAAAAAUG
>KF155006 Mokola virus, isolate RV1035
ACGCUUAACAACAAAAUCAAAGAAGACACAGAUAGUAUCAGUGACCUAAACAAAAUGUAACACUCCUACAAUGGAGUCUGACAAGAUUGUGUUCAAGGUGAAUAACCAAGUUGUUUCUUUGAAGCCUGAGGUCAUAUCAGAUCAAUAUGAGUAUAAAUAUCCCGCCAUUCUAGAUGGGAAGAAACCAGGGAUCACCUUGGGGAAGGCACCUGAUCUAAACACUGCAUACAAAUCCAUCCUAUCAGGUAUGAAGGCUGCAAAGCUUGACCCAGACGAUGUUUGCUCUUACUUAGCAGCUGCUAUGCAUCUAUUCGAGGGGGUCUGUCCCGAGGACUGGGUUAGUUAUGGGAUUGUCAUUGCGAAGAAGGGAGAGAAAAUCAACCCCAGCGUGAUCGUCGAUAUAGUUCGCACUAACGUUGAGGGGAAUUGGGCUCAAGCGGGAGGAACUGAUGUGAUUAGAGAUCCUACAAUGGCAGAGCAUGCUUCAUUGGUCGGACUGUUAUUAUGUCUGUAUCGAUUGAGCAAGAUAGUCGGUCAGAACACAGCAAACUAUAAAACCAAUGUAGCAGACAGAAUGGAACAAAUAUUUGAGACUGCUCCUUUUGCGAAGGUGGUGGAACAUCACACAUUGAUGACUACUCAUAAGAUGUGCGCUAACUGGAGCACUAUACCUAACUUCAGAUUCCUGGUGGGCACAUAUGAUAUGUUCUUUGCAAGAGUCGAGCAUAUAUAUUCGGCUCUCAGAGUCGGAACAGUCGUGACAGCCUACGAGGAUUGCUCAGGCUUGGUCUCCUUUACCGGGUUUAUCAAACAAAUCAAUCUAUCUCCUAGAGAUGCACUGCUAUAUUUCUUCCAUAAAAACUUUGAAGGGGAGAUUAAGAGAAUGUUUGAGCCGGGGCAAGAAACAGCAGUUCCCCACUCAUACUUCAUUCAUUUUAGAGCACUUGGCCUGAGUGGCAAGUCCCCGUACUCGUCCAAUGCUGUAGGUCAUACUUUCAAUUUAAUCCACUUUGUAGGAUGCUAUAUGGGUCAGAUCAGGUCUCUAAAUGCAACUGUGAUCCAAACAUGUGCACCUCACGAGAUGUCAGUACUGGGGGGAUAUCUUGGAGAAGAGUUCUUUGGGAAAGGCACCUUUGAGAGGAGGUUCUUUAGGGAUGAAAAAGAGAUGCAAGAUUAUACAGAGCUUGAGGAGGCCAGAGUAGAGGCUUCGCUCGCUGAUGACGGGACUGUAGACUCAGAUGAGGAGGACUUCUUCUCUGGAGAAACCAGAAGUCCUGAAGCAGUUUACAGUAGGAUAAUGAUGAACAACGGUAAAUUGAAGAAAGUUCACAUACGUAGGUAUAUUGCGGUGAGUUCUAAUCAUCAAGCGAGGCCGAACUCUUUUGCAGAAUUCUUAAACAAGGUGUAUGCAGAUGGAUCAUAAUCAGAGAGCUUCUUGGAAGACG
>KF155007 Mokola virus, isolate RV1017
ACGCUUAACAACAAAAUCAAAGAAGACACAGACAGUAUCAGUGACCUAAACAAAAUGUAACACUCCUACAAUGGAGUCUGACAAGAUUGUGUUCAAGGUGAAUAACCAAGUUGUUUCUUUGAAGCCAGAGGUCAUAUCGGAUCAAUAUGAGUACAAAUAUCCCGCCAUUUUAGAUGGAAAGAAACCAGGGAUAACUUUAGGGAAAACGCCUGAUCUGAACACUGCAUACAAGUCCAUCCUGUCAGGUAUGAAAGCCGCGAAGCUUGACCCAGAUGAUGUUUGCUCUUACUUGGCAGCCGCUAUGCAUCUCUUCGAGGGGGUUUGCCCCGAGGACUGGGUCAGUUAUGGAAUUGUCAUUGCAAAGAAGGGGGAGAAAAUCAACCCUAGCGUGAUUGUUGAUAUAGUUCGAACCAAUGUUGAGGGGAAUUGGGCUCAAGCUGGAGGAAUGGAUGUGAUCAGAGACCCUACAACAGCAGAGCAUGCGUCAUUGGUUGGACUGCUGCUAUGUCUUUAUCGAUUGAGCAAGAUAGUCGGCCAGAACACAGCAAACUAUAAAACUAAUGUGGCUGACAGAAUGGAGCAAAUAUUUGAGACUGCUCCUUUUGCAAAGGUGGUGGAACAUCAUACAUUGAUGACUACUCAUAAAAUGUGUGCUAACUGGAGCACUAUACCCAACUUCAGAUUCUUGGUAGGUACAUAUGAUAUGUUUUUUGCAAGGGUCGAACAUAUAUAUUCUGCUCUCAGAGUUGGAACAGUGGUGACAGCAUAUGAGGAUUGCUCUGGGUUGGUCUCCUUCACCGGGUUUAUCAAACAGAUCAAUCUAUCUCCUCGAGAUGCACUGCUCUACUUCUUCCAUAAAAACUUUGAAGGAGAGAUAAAGAGGAUGUUCGAGCCAGGGCAAGAAACUGCAGUUCCCCAUUCAUACUUCAUUCAUUUUAGAGCGCUUGGCUUGAGUGGCAAAUCCCCAUACUCUUCCAAUGCUGUAGGGCACACUUUUAAUCUAAUUCACUUUGUAGGAUGCUAUAUGGGUCAGAUCAGGUCUCUAAACGCAACAGUGAUUCAAACAUGUGCACCUCAUGAAAUGUCAGUCCUGGGGGGAUAUCUGGGAGAAGAAUUCUUUGGGAAGGGCACCUUCGAAAGGAGGUUUUUCAGAGACGAAAAAGAGAUGCAAGAUUAUACAGAGUUGGAGGAGGCCAGAGUAGAAGCUUCACUCGCUGAUGAUGGAACUGUAGACUCCGAUGAGGAAGAUUUCUUCUCUGGAGAGACUAGGAGUCCUGAGGCAGUUUAUAGUAGGAUAAUGAUGAAUGGUGGCAAGUUGAAGAAAGUUCAUAUACGUAGGUAUAUUGCAGUGAGCUCUAAUCAUCAAGCUAGACCGAACUCUUUUGCCGAAUUCUUAAACAAGGUGUAUGCAGAUGGGUCAUAAUCCGAGGGCUUCUUGGAAAACG
>KF620487 Rabies virus, isolate R2012-26
ACGCUUAACAACAAAAUCAGAGAAGAAGCAGACAAUGUCAUCUGCAAAUCAAAAAUGUAACACCCCUACAAUGGAUGCCGACAAGAUUGUAUUUAAAGUCAAUAAUCAGGUGGUCUCCUUGAAGCCCGAGAUCAUUGUAGAUCAAUAUGAAUACAAAUAUCCGGCCAUCAAAGAUUUGAAGAAACCGAGUAUCACCUUAGGGAAGGCCCCCGAUUUGAACAAAGCGUACAAGUCAGUCCUAUCUGGCAUGAAUGCUGCCAAACUUGACCCGGAUGAUGUGUGCUCCUACUUAGCAGCUGCAAUGCAAUUUUUUGAAGGGACAUGCCCUGAAGAUUGGAUCAGCUAUGGGAUCUUGAUUGCGAGGAAAGGGGACAAGAUCACCCCCGAUUCCCUCGUAGAUAUAAGACGUACUGACGUUGAAGGGAAUUGGGCCCUGACGGGAGGUAUGGAGUUGACAAGAGACCCCACUGUUUCUGAGCAUGCGUCCUUAGUUGGUCUUCUCUUGAGUUUGUAUAGGUUGAGCAAAAUAUCAGGACAAAACACUGGCAACUACAAGACAAACAUUGCAGAUAGGAUAGAACAGAUUUUUGAGACCGCCCCUUUCAUCAAGAUCGUAGAACACCAUACUCUGAUGACAACUCACAAGAUGUGUGCUAACUGGAGUACCAUACCGAACUUCAGAUUCUUGGCUGGAACUUACGACAUGUUUUUCUCCCGGAUUGAGCAUCUGUAUUCAGCUAUCAGAGUGGGUACAGUUGUCACUGCCUACGAAGACUGCUCAGGGCUAGUAUCAUUUACAGGGUUCAUAAAGCAGAUAAAUCUCACUGCAAGAGAGGCAAUACUAUAUUUCUUCCACAAGAAUUUCGAGGAAGAGAUAAGAAGAAUGUUCGAGCCUGGGCAAGAGACCGCUGUUCCUCAUUCCUAUUUCAUUCACUUCCGAUCAUUGGGCCUGAGUGGAAAGUCACCGUAUUCAUCAAACGCAGUGGGUCAUGUGUUCAACCUCAUCCACUUUGUUGGAUGCUAUAUGGGUCAAGUCAGAUCUCUUAAUGCAACAGUUAUUGCCGCUUGUGCCCCCCAUGAGAUGUCUGUUCUGGGAGGCUAUUUGGGAGAAGAGUUUUUUGGAAAGGGAACGUUUGAAAGAAGAUUCUUCAGAGAUGAGAAAGAACUUCAAGAGUAUGAGGCAACUGAGUCAACUAAAACUGAUGUGGCAUUGGCAGACGAUGGAACUGUUGACUCUGAUGACGAGGACUACUUUUCUGGUGAGACCAGGAGUCCUGAAGCUGUCUAUACUCGAAUCAUGAUAAACGGAGGUCGACUAAAGAGAUCACACAUAAGGAGAUACGUUUCCGUCAGUUCUAAUCAUCAAGCACGUCCAAACUCCUUUGCCGAGUUUCUAAACAAGACAUACUCUAGUGACUCGUGAUGAGUUGAACAACAAGAUUGAA
>KF620488 Rabies virus, isolate R2012-88
ACGCUUAACAACAAAAUCAGAGAAGAAGCAGACAAUGUCAUCUGCAAAGCAAAAAUGUAACACCCCUACAAUGGAUGCCGACAGGAUUGUAUUUAAAGUCAAUAAUCAAGUGGUCUCCUUGAAGCCCGAGAUCAUUGUAGAUCAAUAUGAAUACAAAUAUCCGGCCAUCAAAGAUUUGAAGAAACCGAGUAUCACCCUAGGGAAGGCCCCCGAUUUGAACAAAGCGUACAAGUCAGUCCUAUCUGGCAUGAAUGCUGCCAAGCUUGAUCCGGAUGAUGUGUGCUCCUACUUAGCAGCUGCAAUGCAAUUUUUUGAAGGGACAUGCCCUGAAGACUGGAUCAGCUAUGGGAUCUUGAUCGCGAAGAAAGGGGACAAGAUUACCCCCGAUUCCCUCGUGGAUAUAAGACGUACUGACGUCGAAGGGAAUUGGGCCCUGACGGGAGGUAUGGAGUUGACAAGAGACCCCACUGUUUCUGAGCAUGCGUCCUUAGUUGGUCUUCUCUUGAGUCUGUAUAGGUUGAGCAAAAUAUCAGGACAAAACACCGGCAACUACAAGACAAACAUUGCAGAUAGGAUAGAACAGAUUUUUGAGACCGCCCCUUUCAUCAAGAUCGUAGAACACCAUACUCUGAUGACAACUCACAAGAUGUGUGCUAACUGGAGUACCAUACCGAACUUCAGAUUCUUGGCUGGAACUUACGACAUGUUUUUCUCCAGGAUUGAGCAUCUGUAUUCAGCUAUUAGAGUAGGUACAGUUGUCACUGCCUAUGAAGACUGCUCGGGGCUAGUAUCAUUUACAGGGUUCAUAAAGCAGAUAAAUCUCACUGCAAGAGAGGCAUUACUAUAUUUCUUCCACAAGAAUUUCGAGGAAGAGAUAAGAAGAAUGUUCGAGCCUGGGCAAGAGACCGCUGUUCCUCAUUCCUAUUUCAUUCACUUCCGGUCAUUGGGCCUGAGUGGAAAGUCACCGUAUUCAUCAAACGCAGUGGGUCAUGUGUUCAACCUCAUCCACUUUGUUGGAUGCUAUAUGGGUCAAGUCAGAUCUCUCAAUGCCACAGUUAUUGCCGCCUGUGCCCCCCAUGAGAUGUCUGUUCUGGGAGGCUAUUUGGGAGAAGAGUUUUUUGGAAAGGGAACGUUUGAAAGAAGAUUCUUCAGAGAUGAGAAAGAACUUCAAGAGUAUGAGGCAGCUGAGUCGACUAAAACUGAUGUGGCAUUGGCAGACGACGGAACUGUUGACUCUGACGAUGAAGACUACUUUUCCGGUGAGACCAGGAGUCCUGAAGCUGUCUAUACGCGAAUCAUGAUGAACGGAGGUCGACUAAAGAGAUCACACAUAAGGAGAUAUGUUUCCGUCAGUUCCAAUCAUCAAGCACGUCCAAACUCCUUUGCCGAGUUUUUAAGCAAGACGUACUCUAGUGACUCGUGAUGAGCCGAACAACAAGAUCGAA
>KF620489 Rabies virus, isolate R2013-01
ACGCUUAACAACAAAAUCAGAGAAGAAGCAGACAAUGUCAUCUGCAAAUCAAAAAUGUAACACCCCUACAAUGGAUGCCGACAAGAUUGUAUUUAAAGUCAAUAAUCAGGUGGUCUCUUUGAAGCCCGAGAUCAUUGUAGAUCAAUAUGAAUACAAAUAUCCGGCCAUCAAAGAUUUGAAGAAACCGAGUAUCACCUUAGGGAAGGCCCCCGAUUUGAACAAAGCGUACAAGUCAGUCCUAUCUGGCAUGAAUGCUGCCAAACUUGAUCCGGAUGAUGUGUGCUCCUACUUAGCAGCUGCAAUGCAAUUUUUUGAAGGGACAUGCCCUGAAGAUUGGAUCAGCUAUGGGAUCUUGAUUGCGAGGAAAGGGGACAAGAUCACCCCCGAUUCCCUCGUAGAUAUAAGACGUACUGACGUUGAAGGAAAUUGGGCCCUGACGGGAGGUAUGGAGUUGACAAGAGACCCCACUGUUUCUGAGCAUGCGUCCUUAGUUGGUCUUCUCUUGAGUCUGUAUAGGUUGAGCAAAAUAUCAGGACAAAACACUGGCAACUACAAGACAAACAUUGCAGAUAGGAUAGAACAGAUUUUUGAGACUGCCCCUUUCAUCAAGAUCGUAGAACACCAUACUCUAAUGACAACUCACAAGAUGUGUGCUAACUGGAGUACCAUACCAAACUUCAGAUUCUUGGCUGGAACUUACGACAUGUUUUUCUCCCGGAUUGAGCAUCUGUAUUCAGCUAUCAGAGUGGGUACAGUUGUCACUGCCUACGAAGACUGCUCAGGGCUAGUGUCAUUUACAGGGUUCAUAAAGCAGAUAAAUCUCACUGCAAGAGAGGCAAUACUAUAUUUCUUCCACAAGAAUUUCGAGGAAGAGAUAAGAAGAAUGUUCGAGCCUGGGCAAGAGACUGCUGUUCCUCAUUCCUAUUUCAUUCACUUCCGAUCAUUGGGCCUGAGUGGAAAGUCUCCGUAUUCGUCAAACGCAGUGGGUCAUGUGUUCAACCUCAUCCACUUUGUUGGAUGCUAUAUGGGUCAAGUCAGAUCUCUUAAUGCAACAGUUAUUGCCGCUUGUGCCCCCCAUGAGAUGUCUGUUCUGGGAGGCUAUUUGGGAGAAGAGUUUUUUGGAAAGGGAACGUUUGAAAGAAGAUUUUUCAGAGAUGAGAGAGAACUUCAAGAGUAUGAGGCAACUGAGUCGACUAAAACUGAUGUGGCAUUGGCAGACGAUGGAACUGUUGACUCUGAUGACGAAGACUACUUUUCUGGUGAGACCAGGAGUCCUGAAGCUGUCUAUACUCGAAUCAUGAUAAACGGAGGUCGACUAAAGAGAUCACACAUAAGGAGAUACGUUUCCGUCAGUUCCAAUCAUCAAGCACGUCCAAACUCCUUUGCUGAGUUUCUAAACAAGACAUACUCUAGUGACUCGUGAUGAGUUGAACAACAAGAUUGAA
>KF726852 Rabies virus, isolate JX09-18
ACGCUUAACAACAAAACCAGAGAAGAAGCAGACAGCGUCAAUUGCAAAACAAAAAUGUAACACCCCUACAAUGGAUGCCGACAAGAUUGUAUUUAAAGUCAAUAAUCAGGUGGUCUCCCUGAAACCCGAGAUUGCUGUGGAUCAAUAUGAAUACAAAUAUCCGGCCAUCAAAGACUUGAAGAAACCCAGUAUCACCCUAGGGAAAGCUCCUGAUUUAAACAAAGCAUACAAAUCAGUCCUGUCCGGCAUGAAUGCUGCCAAGCUUGAUCCGGAUGAUGUGUGUUCCUACUUAGCAGCUGCAAUGCAAUUCUUUGAGGGGACAUGCCCUGAAGACUGGAAUAGUUACGGGAUCUUGAUUGCACGAAAAGGAGACAAAAUCACCCCUGACUCUCUUGUAGAUAUAAAACGUACUGAUGUGGAAGGGAAUUGGGCCUUGACGGGGGGUAUGGAGUUGACAAGGGACCCCACUGUGUCUGAGCACGCAUCUCUAGUUGGUCUUCUCUUGAGUCUUUAUAGGUUGAGCAAAAUAUCGGGACAAAACACAGGCAACUACAAGACCAACAUUGCGGACAGGAUAGAGCAGAUUUUCGAAACUGCCCCUUUCGUUAAGGUCGUAGAACACCACACUCUGAUGACAACUCACAAGAUGUGCGCUAACUGGAGCACUAUACCGAACUUCAGAUUCUUAGCUGGAACCUACGACAUGUUUUUCUCCCGGAUUGAACAUCUGUAUUCAGCUAUUAGGGUAGGUACAGUCGUCACUGCUUAUGAAGACUGCUCAGGGCUAGUAUCGUUUACAGGGUUUAUAAAGCAGAUAAAUCUCACCGCAAGGGAGGCAAUACUAUAUUUCUUCCACAAAAACUUUGAGGAAGAGAUAAGAAGAAUGUUCGAACCAGGGCAGGAGACUGCUGUUCCUCACUCCUAUUUCAUCCACUUCCGUUCAUUAGGUCUAAGUGGAAAGUCACCAUAUUCAUCAAAUGCAGUUGGUCACGUGUUCAAUCUCAUUCACUUUGUUGGAUGUUAUAUGGGUCAAGUCAGGUCCCUUAACGCAACGGUUAUUGCCACAUGUGCCCCCCAUGAGAUGUCUGUUCUGGGAGGCUACUUGGGAGAAGAGUUUUUUGGGAAGGGGACGUUUGAAAGAAGAUUCUUCAGAGAUGAGAAAGAACUCCAAGAGUACGAGGCAGCUGAGUCAACCAAGACUGACUUAGCACUGGCAGACGAUGGAACCGUCAACUCUGAUGAUGAAGACUAUUUCUCCGGUGAAACCAGGAGUCCAGAAGCUGUCUAUACUCGAAUCAUGAUGAAUGGAGGUCGACUAAAGAGAUCGCACAUAAGGAGAUACGUUUCCGUCAGCUCUAAUCAUCAAGCCCGUCCAAACUCAUUUGCCGAGUUUCUAAACAAGACAUACUCUAGUGACUCAUAAAGAACUGAACAACAAGAUUGAA
>KF726853 Rabies virus, isolate JX10-37
ACGCUUAACAACAAAACCAUAGAAGAAGCAGACAGUGUCAUUUGCAAAGCAAAAAUGUAACACCCCUACAAUGGAUUCUGACAAGAUUGUGUUCAAAGUCAACAAUCAGGUGGUCUCCCUGAAGCCAGAAAUUAUUGUUGAUCAAUAUGAAUACAAAUACCCAGCCAUCAAGGACCUAAAGAAACCCAGUAUCACCCUAGGGAAGGCCCCCGACUUAAACAAAGCUUAUAAGUCAGUUCUGUCUGGUAUGAAUGCUGCCAAGCUUGAUCCUGAUGAUGUGUGUUCCUAUUUAGCGGCUGCAAUGCAAUUCUUUGAGGGAACAUGCCCUGAGGACUGGACCAGUUAUGGAAUAUUGAUUGCACGAAAGGGAGACAAGAUCACCCCCGAUUCUCUUGUAGCGAUAAGACGUACUGAUGUGGAAGGGAAUUGGGCCUUGACGGGAGGUAUGGAGUUGACGAGAGACCCCACAGUCUCAGAACAUGCAUCUUUAGUCGGUUUACUCUUAAGUCUGUAUAGGUUGAGCAAAAUAUCAGGACAAAACACCGGCAACUACAAGACAAACAUCGCGGAUAGGAUAGAGCAGAUUUUUGAGACUGCCCCCUUCGUUAAGAUCGUGGAGCACCAUACUCUGAUGACAACUCACAAGAUGUGUGCCAACUGGAGUACAAUACCGAACUUCAGAUUCUUAGCUGGAACCUACGAUAUGUUCUUCUCCCGGAUUGAGCAUCUCUAUUCAGCCAUUAGAGUGGGUACUGUUGUCACUGCUUACGAAGAUUGCUCAGGACUGGUAUCGUUUACAGGGUUCAUAAAGCAGAUAAAUCUCACUGCAAGGGAGGCAAUACUGUACUUCUUCCACAAGAACUUUGAGGAAGAGAUAAGAAGAAUGUUUGAGCCGGGGCAGGAGACUGCUGUUCCUCAUUCCUAUUUCAUCCACUUCCGUUCACUGGGCCUGAGUGGGAAGUCUCCUUAUUCAUCAAAUGCAGUUGGUCAUGUGUUCAAUCUCAUUCACUUUGUCGGAUGCUAUAUGGGUCAGGUUAGGUCUCUUAAUGCGACAGUCAUUGCCGCAUGUGCUCCCCAUGAAAUGUCUGUUCUUGGAGGCUAUUUGGGAGAGGAGUUCUUUGGAAAAGGAACGUUUGAAAGGAGAUUCUUCAGAGACGAGAAGGAACUUCAGGAUUAUGAGACGGCAGAAUUAACGAAGACUGAUGCAGCAUUAGCAGAUGACGGAACUGUCAAUUCUGAUGAUGAGGACUAUUUCUCUGGUGAGACCAGGAGUCCUGAGGCUGUCUAUACUCGAAUCAUGAUUAAUGGAGGUCGACUAAAGAGAUCACAUAUAAGGAGAUAUGUUUCAGUCAGUUCCAAUCAUCCAGCCCGCCCAAAUUCGUUUGCUGAGUUUCUAAAUAAAACGUAUUCUAGUGACUCGUAAGGAGUUGAAUAACAAGAUUGCG
>KF977826 Rabies virus, isolate CAR_11/001h
ACGCUUAACAACAAAAUCAGAGAAGAAGCAGACAGCGUCAUUUGCAAAGCAAAAAUGUAACACCCCUACAAUGGAUGCCGACAAGAUUGUAUUCAAAGUCAAUAAUCAGGUGGUUUCCUUGAAGCCAGAGAUUAUUGUGGAUCAAUAUGAGUACAAAUAUCCUGCUAUCAAAGACUUGAAGAAGCCCAGUAUAACCUUAGGGAAAGCCCCCGAUUUGAACAAAGCAUACAAGUCAGUUUUAUCAGGCAUGAAUGCUGCCAAGCUCGAUCCUGACGAUGUAUGUUCCUAUUUGGCAGCUGCGAUGCAACUCUUUGAAGGGACAUGUCCUGAAGACUGGACCAGCUAUGGAAUCUUGAUUGCAAGAAAGGGAGACAAGAUCACCCCAGAUUCUCUUGUGGAGAUCAAGCGUACGGAUAUAGAAGGAAACUGGGCUCUAACAGGAGGUAUGGAACUGACGAGAGACCCCACGGUUUCUGAACAUGCAUCCUUAGUCGGUCUGCUCUUGAGUCUGUAUAGGUUGAGCAAAAUAUCAGGACAAAACACAGGCAACUACAAGACAAACAUUGCAGAUCGGAUAGAGCAGAUUUUUGAGACAGCUCCUUUCGUUAAAAUUGUGGAGCAUCACACUCUGAUGACAACUCAUAAGAUGUGCGCUAAUUGGAGUACCAUACCGAACUUCCGAUUCUUGGCCGGAACAUACGACAUGUAUUUCUCCCGGAUUGAGCAUCUAUAUUCAGCGAUCAGAGUGGGCACAGUAGUCACUGCUUAUGAAGAUUGCUCUGGGCUGGUGUCGUUCACAGGGUUCAUAAAACAGAUAAAUCUCACUGCAAGAGAAGCAAUACUAUAUUUCUUUCACAAGAACUUUGAGGAAGAGAUACGAAGAAUGUUCGAGCCAGGGCAGGAGACUGCGGUUCCUCACUCCUAUUUCAUUCACUUCCGCUCGUUGGGUCUGAGCGGGAAGUCCCCGUAUUCGUCAAAUGCCGUAGGUCAUGUAUUCAAUCUCAUUCACUUUGUUGGAUGUUAUAUGGGUCAGGUCAGGUCCUUAAAUGCGACGGUCAUUGCUGCAUGUGCUCCUCAUGAGAUGUCUGUCCUAGGGGGUUAUCUGGGGGAAGAGUUUUUUGGAAAGGGCACAUUUGAAAGAAGAUUCUUUAGAGAUGAAAAAGAACUCCAAGAAUAUGAGGCAGCUGAAUUGACGAAGACUGAUGUGGCACUGGCAGAUGACGGAACCGUCAACUCUGAUGAUGAGGAUUACUUUUCUGGUGAGACCAGGAGUCCUGAAGCUGUUUAUACUCGGAUCAUGAUGAACGGAGGGCGACUAAAGAGAUCUCACAUAAGGAGAUAUGUUUCAGUCAGUUCCAAUCAUCAAGCUCGCCCAAACUCAUUUGCUGAGUUCCUAAACAAAACAUAUUCUAGCGACUCAUAAAGAGUUGAAUCACAGGAUUUUA
>KJ004416 Rabies virus, isolate JZ13-Lv
ACGCUUAACAACAAAACCAUAGAAGAAGCAGACAGCGUCUUUUGUAAAGCGAAAAUGUAACACCCCUACAAUGGAUGCCGACAAGAUUGUGUUCAAAGUCAAUAAUCAGGUGGUCUCCUUGAAGCCAGAGAUUAUUGUUGAUCAAUAUGAAUAUAAGUACCCAGCUAUCAAAGAUCUGAAGAAACCCAGUAUCUCCCUAGGGAAGGCUCCCGACUUAAACAAGGCCUAUAAGUCAGUUCUGUCUGGUAUGAAUGCUGCCAAGCUUGAUCCUGAUGAUGUGUGUUCCUAUUUAGCAGCCGCAAUGCAAUUCUUUGAGGGAACAUGCCCUGAGGACUGGACCAGUUAUGGAAUAUUGAUUGCACGAAAGGGAGACAAGAUCACCCCUGAUUCCCUUGUUGAGAUAAAACGUACUGAUGUAGAAGGGAAUUGGGCCUUAACGGGAGGUAUGGAGCUGACGAGAGACCCCACAGUCUCGGAACAUGCAUCUUUAGUCGGUUUACUCUUAAGUCUGUAUAGGUUGAGCAAAAUAUCUGGACAAAACACCGGCAACUACAAGACAAACAUUGCGGAUAGGAUAGAGCAGAUUUUUGAGACUGCCCCUUUUGUUAAGAUCGUGGAGCACCAUACUCUGAUGACAACUCACAAGAUGUGUGCCAACUGGAGUACCAUACCGAACUUCAGAUUCUUAGCAGGAACCUACGACAUGUUCUUCUCCCGGAUUGAACAUCUCUAUUCAGCUAUCAGAGUGGGUACUGUUGUCACUGCUUACGAAGAUUGCUCAGGACUGGUAUCAUUUACAGGGUUCAUAAAGCAAAUAAAUCUCACUGCAAGAGAAGCAAUACUAUAUUUCUUCCAUAAGAACUUUGAGGAAGAGAUAAGAAGAAUGUUCGAACCGGGUCAGGAGACUGCUGUUCCUCAUUCCUAUUUCAUCCAUUUCCGUUCGCUGGGCCUGAGUGGAAAGUCUCCCUAUUCAUCAAAUGCAGUUGGUCACGUGUUCAAUCUCAUUCACUUUGUUGGAUGCUAUAUGGGUCAGGUCAGGUCUCUUAAUGCGACAGUUAUUGCCGCAUGUGCUCCCCAUGAAAUGUCUGUUCUUGGAGGCUAUUUGGGAGAGGAGUUCUUCGGAAAAGGGACGUUUGAAAGGAGAUUCUUCAGAGACGAGAAGGAACUUCAGGAGUAUGAGGCGGCUGAAUUGACGAAGACUGAUUUAGCAUUGGCAGAUGACGGGACUGUCAAUUCUGAUGAUGAGGACUAUUUCUCUGGUGAGACCAGGAGUCCUGAGGCUGUCUAUACUCGAAUCAUGAUGAAUGGAGGUCGACUAAAGAGAUCACAUAUAAGGAGAUAUGUUUCAGUCAGUUCCAAUCAUCAAGCCCGUCCAAACUCGUUUGCUGAGUUUCUAAAUAAAACGUAUUCUAGUGACUCAUAAAGAGUUGAAUAACAAGAUUGCG
>KJ564280 Rabies virus, isolate IMDRV-13
ACGCUUAACAACCAGAUCAAAGAAGAAGCAGACAGCGUCAUUUGUAAAGCAAAAAUGUAACACCCCUACAAUGGAUGCCGACAAGAUUGUGUUCAAAGUCAAUAAUCAGGUGGUCUCCUUGAAGCCAGAGAUUAUCGUUGAUCAAUAUGAAUAUAAGUACCCAGCUAUCAAAGAUCUGAAGAAACCCAGUAUCUCCCUAGGGAAGGCUCCCGACUUAAACAAGGCCUAUAAGUCAGUUCUGUCUGGUAUGAAUGCUGCCAAGCUUGAUCCUGAUGAUGUGUGUUCCUAUUUAGCAGCCGCAAUGCAAUUCUUUGAGGGAACAUGCCCUGAGGACUGGACCAGUUAUGGAAUAUUGAUUGCACGAAAGGGAGACAAGAUCACCCCUGAUUCCCUUGUUGAGAUAAAACGUACUGAUGUAGAAGGGAAUUGGGCCUUGACGGGAGGUAUGGAGCUGACGAGAGACCCCACAGUCUCGGAGCAUGCAUCUUUAGUCGGUUUACUCUUAAGUCUGUAUAGGUUGAGCAAAAUAUCUGGACAAAACACCGGCAACUACAAGACAAACAUUGCGGAUAGGAUAGAGCAGAUUUUUGAGACUGCCCCUUUUGUUAAGAUCGUGGAGCACCAUACUCUGAUGACAACUCACAAGAUGUGUGCCAACUGGAGUACCAUACCGAACUUCAGAUUCUUAGCUGGAACCUACGACAUGUUCUUCUCCCGGAUUGAACAUCUCUAUUCAGCUAUCAGAGUGGGUACUGUUGUCACUGCUUACGAAGAUUGCUCAGGACUGGUGUCAUUUACUGGGUUCAUAAAGCAAAUAAAUCUCACUGCAAGAGAAGCAAUACUAUAUUUCUUCCAUAAGAACUUUGAGGAAGAGAUAAGAAGAAUGUUCGAACCGGGUCAGGAGACUGCUGUUCCUCAUUCCUAUUUCAUCCAUUUCCGUUCGCUGGGCCUGAGUGGAAAGUCUCCCUAUUCAUCAAAUGCAGUUGGUCACGUGUUCAAUCUCAUUCACUUUGUUGGAUGCUAUAUGGGUCAGGUCAGGUCUCUUAAUGCGACAGUUAUUGCCGCAUGUGCUCCCCAUGAAAUGUCUGUUCUUGGAGGCUAUUUGGGAGAGGAGUUCUUCGGAAAAGGGACGUUUGAAAGGAGAUUCUUCAGAGACGAGAAGGAACUUCAGGAGUAUGAGGCGGCUGAAUUGAAGAAGACUGAUUUAGCAUUGGCAGAUGACGGGACUGUCAAUUCUGAUGAUGAGGACUAUUUCUCUGGUGAGACCAGGAGUCCUGAGGCUGUCUAUACUCGAAUCAUGAUGAAUGGAGGUCGACUAAAGAGAUCACAUAUAAGGAGAUAUGUUUCAGUCAGUUCCAAUCAUCAAGCCCGUCCAAACUCGUUUGCUGAGUUUCUAAAUAAAACGUAUUCUAGUGACUCAUAAAGAGUUGAAUAACAAGAUUGCG
>KM016899 Rabies virus, isolate WQ14-RF
ACGCUUAACAACAAAAUCAUAGAAGAAGCAGACAGCGUCAAUUGUAAAGCAAAAAUGUAACACCCCUACAAUGGAUGCCGACAAGAUUGUCUUCAAAGUCAAUAAUCAGGUUGUCUCUUUGAAGCCUGAGAUCAUAGUGGAUCAAUAUGAGUACAAGUACCCUGCUAUCAAAGAUUUGAAAAAGCCCUGUAUAACCCUAGGGAAAGCCCCCGACUUAAACAAAGCAUACAAGUCAAUUUUAUCAGGCAUGAAUGCUGCCAAGCUAGAUCCUGAUGAUGUAUGUUCCUACUUGGCAGCAGCAAUGCAGUUCUUUGAGGGGACGUGUCCGGAAGACUGGACCAGCUAUGGAAUCUUGAUUGCACGAAAAGGAAACAAGAUCACCCCGGAUUCUCUGGUGGAAAUAAAGCGUACUGAUGUAGAAGGAAAUUGGGCUCUGACAGGAGGCAUGGAACUGACUAGGGACCCCACUGUCUCUGAACAUGCGUCUUUGGUCGGUCUUCUCUUGAGUCUGUAUAGGUUGAGCAAAAUAUCAGGACAAAACACUGGUAACUAUAAAACAAACAUCGCAGAUAGGAUAGAGCAGAUUUUCGAGACCGCCCCUUUUGUUAAAAUCGUGGAGCACCACACUUUAAUGACGACUCACAAAAUGUGUGCUAAUUGGAGUACUAUACCGAAUUUCAGAUUUUUGGCCGGGACCUACGACAUGUUUUUCUCCCGGAUUGAGCAUCUAUAUUCAGCAAUCAGAGUGGGCACGGUUGUUACUGCUUAUGAAGACUGUUCAGGUCUGGUAUCAUUUACAGGGUUCAUAAAGCAGAUUAAUCUCACCGCAAGAGAAGCAAUACUAUACUUCUUCCACAAGAACUUUGAGGAAGAGAUAAGAAGAAUGUUUGAGCCAGGGCAGGAGACAGCUGUUCCUCACUCCUAUUUCAUCCACUUCCGUUCACUAGGCUUGAGCGGGAAGUCUCCUUAUUCAUCAAAUGCUGUUGGUCAUGUGUUCAAUCUCAUUCACUUUGUUGGAUGCUAUAUGGGUCAAGUCAGAUCCCUAAAUGCAACAGUUAUUGCCGCAUGUGCUCCUCAUGAGAUGUCUGUUCUAGGGGGCUAUCUGGGAGAAGAGUUCUUCGGGAAAGGAACAUUCGAGAGAAGAUUCUUCAGAGAUGAGAAAGAACUUCAAGAAUACGAGGCAGCUGAACUGACAAAGACUGACGUGGCUUUGGCAGAUGAUGGAACUGUCCACUCUGACGAUGAGGACUACUUUUCCGGAGAAACCAGAAGUCCAGAAGCCGUUUAUACUCGAAUCAUGAUGAAUGGAGGUCGACUAAAGAGAUCGCAUAUACGGAGAUAUGUCUCAGUCAGUUCAAAUCAUCAAGCUCGUCCAAACUCAUUUGCCGAGUUUCUAAACAAGACGUAUUCGAACGACUCUUAAGGAGUUGAAUAACAGUGUGCCA
>KP241939 European bat lyssavirus 1 isolate RV2416
ACGCUUAACAACAAAAACAAAAAAGGGGUAGACACGUUCAUCGAUAGAACAGAAAUGUAACACCCCUACAAUGGAUGUUAACAGGGUUGUUUUUAAAGUCCAUAAUCAGUUGGUCUCGGUAAAACCUGAGGUGAUUUCUGAUCAGUAUGAGUACAAAUACCCUGCCAUUAAAGACAAGAAGAAACCGAGCAUCACUCUCGGAAAAGAUCCUGAUUUGAAAACAGCCUACAAGUCUAUCUUGUCAGGGAUGAAUGCUGCUAAAUUGGACCCAGAUGACGUCUGCUCUUAUUUAGCUGGAGCCAUGGUCUUGUUUGAGGGCAUCUGCCCGGAAGAUUGGACUAGUUACGGGAUCAACAUUGCUAAGAAAGGUGACAAGAUAACCCCUGCUACGUUAGUGGACAUCAAUCGGACGAACACUGAGGGCAACUGGGCUCAAACAGGAGGUCAAGAUCUCACUCGGGACCCUACGACACCUGAACAUGCAUCUCUGGUUGGACUUCUUCUUUGUCUAUACAGGCUAAGUAAGAUAGUAGGACAGAAUACGGGGAACUAUAAGACCAAUGUGGCAGAUAGAAUGGAACAGAUCUUUGAGACUGCCCCAUUUGUCAAGAUUGUGGAACAUCACACAUUGAUGACCACCCACAAGAUGUGUGCCAACUGGAGCACUAUACCUAAUUUUAGAUUCUUGGCAGGGGCUUAUGACAUGUUUUUUGCCAGAAUUGAGCACCUGUAUUCUGCAAUUCGGGUUGGGACAGUGGUUACUGCUUAUGAGGAUUGUUCAGGGUUGGUGUCCUUCACAGGGUUCAUCAAGCAAAUCAAUUUGACAGCCAGGGAGGCCAUACUAUACUUCUUCCACAAGAACUUCGAGGAAGAGAUCAAGAGAAUGUUUGAGCCAGGGCAAGAAACAGCUGUUCCGCACUCAUAUUUCAUCCACUUCCGAUCAUUAGGACUUAGUGGGAAGUCUCCUUAUUCAUCCAAUGCUGUAGGGCAUGUGUUUAACCUGAUUCACUUUGUGGGUUGUUAUAUGGGCCAAAUCAGAUCUUUAAAUGCUACUGUCAUUCAGAGUUGUGCACCCCAUGAAAUGUCAGUCUUGGGGGGUUACCUAGGGGAGGAGUUUUUCGGGAAGGGCACAUUUGAAAGGCGAUUCUUCAGAGACGAGAAAGAGUUACAGGAUUACGAGGCAGCAGAAAGCACCAAGGUUGAUGUAGCAUUGGCAGACGAUGGGACAGUAAAUUCAGAUGAUGAAGACUUCUUUUCGGGAGACACGAGAAGCCCAGAGGCUGUAUACACCAGGAUUAUGAUGAACGGAGGGAGGUUAAAAAGGUCUCACAUAAAGAGAUAUGUCUCAGUGAGUGCAAACCAUCAGGCCAGGCCCAAUUCCUUUGCUGAGUUUCUCAACAAGACGUAUUCUAGUGAUCCGAGAUAAUCCCCCGAUUGGAUAAGGG
>KP723638 Rabies virus, isolate RV2985
ACGCUUAACAACAAAAUCAGAGAAGAAGCAGACAGCGUCAGUUGCAAAGCAAAAAUGUAACACCCCUACAAUGGAUGCCGACAAGAUUGUAUUCAAAGUUAAUAAUCAGGUGGUCUCCUUGAAGCCUGAGAUUAUCGUGGAUCAAUAUGAAUACAAGUACCCCGCUAUCAAAGACUUGAAGAAGCCCUGUAUAACCCUAGGGAAAGCCCCCGACUUAAACAAAGCAUACAAAUCAGUUUUAUCAGGCAUGAAUGCCGCCAAACUGGAUCCAGAUGAUGUAUGCUCCUACCUGGCAGCAGCAAUGCAGUUUUUUGAGGGGACAUGUCCGGAAGACUGGACCAGCUAUGGAAUCCUGAUUGCACGAAAAGGAGACAAGAUCACUCCAGAUUCUCUGGUGGAAAUAAAGCGUACUGAUGUGGAAGGGAAUUGGGCUCUGACAGGAGGCAUGGAACUGACAAGGGACCCCACUGUCUCUGAGCAUGCAUCUUUAGUCGGUCUUCUCUUGAGUCUGUAUAGGUUGAGCAAAAUAUCAGGACAGAACACCGGUAACUAUAAGACAAACAUUGCAGAUAGGAUAGAGCAGAUUUUCGAGACAGCCCCUUUUAUUAAAAUCGUGGAGCACCAUACUCUAAUGACAACUCACAAAAUGUGCGCUAAUUGGAGUACUAUACCGAAUUUCAGAUUUUUGGCCGGAACCUACGACAUGUUUUUCUCCCGGAUUGAGCAUCUAUAUUCAGCAAUCAGAGUGGGCACAGUUGUUACUGCUUAUGAAGACUGUUCAGGGCUGGUAUCGUUUACUGGGUUCAUAAAACAGAUCAAUCUCACCGCAAGAGAAGCAAUACUAUACUUCUUCCAUAAGAACUUUGAGGAAGAGAUAAGAAGAAUGUUUGAGCCAGGGCAGGAAACAGCUGUUCCUCACUCUUAUUUCAUUCACUUCCGUUCACUAGGCUUGAGUGGGAAGUCUCCUUAUUCAUCGAAUGCCGUUGGUCACGUGUUUAAUCUCAUUCACUUUGUUGGAUGCUAUAUGGGUCAAGUCAGAUCCCUAAAUGCAACAGUUAUCGCCGCAUGUGCUCCUCAUGAGAUGUCUGUCUUAGGGGGCUAUCUGGGAGAGGAAUUUUUCGGGAAAGGGACAUUUGAAAGAAGAUUCUUCAGAGAUGAGAAAGAACUUCAAGAAUAUGAGGCGGCCGAACUAACAAAGACUGAUGUGGCAUUGGCAGAUGAUGGAACUGUCAACUCUGAUGACGAGGACUACUUCUCCGGUGAAACCAGAAGUCCAGAAGCUGUUUAUACUCGAAUUAUGAUGAACGGAGGUCGACUAAAAAGAUCGCAUAUACGGAGAUAUGUCUCAGUCAGUUCCAAUCAUCAAGCCCGUCCAAACUCAUUCGCAGAGUUUCUAAACAAGACAUAUUCGAGUGACUCAUAAGGAGUUGAAUGACAGGCUGCCG
>KR534220 Rabies lyssavirus, isolate RV2493
ACGCUUAACAACAAAAUCAGAGAAGAAGCAGAAAGUGUCAGUUGUAAAACAAAAAUGUAACACCCCUACAAUGGAUGCCGACAAGAUUGUAUUCAAAGUCAAUAACCAGGUGGUCUCUUUGAAGCCUGAGAUUAUCGUGGAUCAAUAUGAGUACAAGUACCCUGCUAUCAAAGAUUUGAAAAAGCCCUGUAUAACCCUAGGGAAGGCCCCCGACUUAAACAAAGCAUACAAAUCAGUUCUGUCAGGCAUGAAUGCCGCCAAACUAGAUCCCGAUGAUGUAUGUUCCUACCUGGCAGCAGCAAUGCAGUUUUUUGAGGGGACAUGUCCAGAAGACUGGACCAGCUAUGGGAUCCUGAUCGCAAGGAAAGGAGACAAGAUCACCCCGGACUCUCUAGUGGAGAUAAAGCGUACUGAUGUAGAAGGGAACUGGGCUCUGGCAGGAGGCAUGGAACUGACAAGGGACCCCACUGUCUCUGAGCAUGCAUCUUUAGUCGGUCUUCUCUUGAGUCUGUAUAGGUUGAGCAAAAUAUCAGGACAAAACACCGGCAACUAUAAGACAAACAUUGCAGAUAGGAUAGAGCAGAUUUUUGAGACAGCCCCUUUUAUUAAAAUCGUGGAGCACCAUACCCUAAUGACAACUCACAAAAUGUGUGCUAACUGGAGUACUAUACCAAAUUUCAGAUUUUUGGCCGGAACCUACGACAUGUUUUUCUCCAGAAUUGAACAUCUGUAUUCAGCAAUCAGAGUGGGCACAGUUGUUACUGCUUAUGAAGACUGUUCAGGGCUGGUAUCGUUUACUGGGUUCAUAAAGCAGAUCAAUCUCACCGCAAAGGAAGCAAUACUAUAUUUCUUCCAUAAGAACUUUGAGGAAGAGAUAAGAAGAAUGUUCGAGCCAGGGCAGGAAACAGCUGUCCCUCACUCCUAUUUCAUUCACUUCCGUUCACUAGGCUUGAGUGGGAAGUCACCUUAUUCAUCGAAUGCCGUUGGUCAUGUGUUCAAUCUCAUUCACUUUGUUGGAUGUUAUAUGGGUCAAGUCAGAUCCCUAAAUGCAACGGUUAUUGCCGCAUGUGCUCCUCAUGAGAUGUCUGUUCUAGGGGGCUACCUGGGGGAGGAAUUCUUCGGGAAAGGGACAUUCGAAAGAAGAUUCUUCAGAGAUGAGAAAGAACUUCAAGAAUACGAGGCGGCUGAGCUAACAAAGACUGACGUGGCAUUGGCAGAUGAUGGAACUGUCAAUUCUGACGAUGAGGACUACUUCUCCGGUGAAACCAGAAGUCCAGAAGCGGUCUAUACCAGGAUAAUGAUGAAUGGAGGUCGACUAAAGAGAUCGCAUAUACGGAGAUAUGUCUCAGUCAGUUCUAAUCAUCAAGCCCGUCCAAACUCAUUCGCCGAGUUUUUAAACAAGACAUAUUCGAGUGACCCAUAAGGAGCUGGACAACAUGGUGCCG
>KR534232 Rabies lyssavirus, isolate RV2792
ACGCUUAACAACAAAAUCAGAGAAGAAGCAGAAAGUGUCAGUUGUAAAACAAAAAUGUAACACCCCUACAAUGGAUGCCGACAAGAUUGUAUUCAAAGUCAAUAACCAGGUGGUCUCUUUGAAGCCUGAGAUUAUCGUGGAUCAAUAUGAGUACAAGUACCCUGCUAUCAAAGAUUUGAAAAAGCCCUGUAUAACCCUAGGGAAGGCCCCCGACUUAAACAAAGCAUACAAAUCAGUUCUGUCAGGCAUGAAUGCCGCCAAACUAGAUCCCGAUGAUGUCUGUUCCUACCUGGCAGCAGCAAUGCAGUUCUUUGAGGGGACAUGUCCAGAAGACUGGACCAGCUAUGGGAUCCUGAUCGCAAGGAAAGGAGACAAGAUCACCCCGGACUCUCUAGUGGAGAUAAAGCGUACUGAUGUAGAAGGGAACUGGGCUCUGGCAGGAGGCAUGGAACUGACAAGGGACCCCACUGUCUCUGAGCAUGCAUCUUUAGUCGGUCUUCUCUUGAGUCUGUAUAGGUUGAGCAAAAUAUCAGGACAAAACACCGGCAACUAUAAGACAAACAUUGCAGAUAGGAUAGAGCAGAUUUUUGAGACAGCCCCUUUUAUUAAAAUCGUGGAGCACCAUACCCUAAUGACAACUCACAAAAUGUGUGCUAACUGGAGUACUAUACCAAAUUUCAGAUUUUUGGCCGGAACCUACGACAUGUUUUUCUCCCGAAUUGAACAUCUGUAUUCAGCAAUCAGAGUGGGCACAGUUGUUACUGCUUAUGAAGACUGUUCAGGGCUGGUAUCGUUUACUGGGUUCAUAAAGCAGAUCAAUCUCACCGCAAAGGAAGCAAUACUAUAUUUCUUCCAUAAGAACUUUGAGGAAGAGAUAAGGAGAAUGUUCGAGCCAGGGCAGGAAACAGCUGUCCCUCACUCCUAUUUCAUUCACUUCCGUUCACUAGGCUUGAGUGGGAAGUCACCUUAUUCAUCGAAUGCCGUUGGUCAUGUGUUCAAUCUCAUUCACUUUGUUGGAUGUUAUAUGGGUCAAGUCAGAUCCCUAAAUGCAACGGUUAUUGCCGCAUGUGCUCCUCAUGAGAUGUCUGUUCUAGGGGGCUACCUGGGGGAGGAAUUCUUCGGGAAAGGGACAUUCGAAAGAAGAUUCUUCAGAGAUGAGAAAGAACUUCAAGAAUACGAGGCGGCUGAGCUAACAAAGACUGACGUGGCAUUGGCAGAUGAUGGAACUGUCAAUUCUGACGAUGAGGACUACUUCUCCGGUGAAACCAGAAGUCCAGAAGCGGUCUAUACCAGGAUAAUGAUGAAUGGAGGUCGACUAAAGAGAUCGCAUAUACGGAGAUAUGUCUCAGUCAGUUCUAAUCAUCAAGCCCGUCCAAACUCAUUCGCCGAGUUUUUAAACAAGACAUAUUCGAGUGACUCAUAAGGAGCUGGACAACAUGGUGCCG
>KR534234 Rabies lyssavirus, isolate RV2795
ACGCUUAACAACAAAAUCAGAGAAGAAGCAGAAAGCGUCAGUUGUAAAACAAAAAUGUAACACCCCUACAAUGGAUGCCGACAAGAUUGUAUUCAAAGUCAAUAAUCAGGUGGUCUCUUUGAAGCCUGAGAUUAUCGUGGAUCAAUAUGAGUACAAGUACCCUGCUAUUAAAGAUUUGAAAAAGCCCUGUAUAACCCUAGGGAAGGCCCCCGACUUAAACAAAGCAUACAAGUCAGUUCUGUCAGGCAUGAAUGCCGCCAAACUAGAUCCUGAUGAUGUAUGUUCCUACCUGGCAGCAGCAAUGCAGUUCUUUGAGGGGACAUGUCCGGAAGACUGGACCAGCUAUGGGAUCCUGAUCGCAAGAAAAGGAGACAAGAUCACCCCGGACUCCCUAGUGGAGAUAAAACGUACUGAUGUAGAAGGGAACUGGGCUCUGGCAGGAGGCAUGGAACUGACAAGGGACCCCACUGUCUCUGAGCAUGCAUCUUUAGUCGGUCUUCUCUUGAGUCUGUAUAGGUUGAGCAAAAUAUCAGGACAAAACACCGGUAACUAUAAAACAAACAUUGCAGAUAGGAUAGAGCAGAUUUUCGAGACAGCCCCUUUUAUUAAAAUCGUGGAGCACCAUACCCUAAUGACAACUCACAAAAUGUGUGCUAAUUGGAGUACUAUACCGAAUUUCAGAUUUUUGGCCGGAACCUACGACAUGUUUUUCUCCCGGAUUGAACAUCUGUAUUCAGCAAUCAGAGUGGGCACAGUUGUUACUGCUUAUGAAGACUGUUCAGGGCUGGUAUCGUUUACUGGGUUCAUAAAGCAAAUCAAUCUCACCGCAAAGGAAGCAAUACUAUAUUUCUUCCAUAAGAACUUUGAGGAAGAGAUAAGAAGAAUGUUUGAGCCGGGGCAGGAGACAGCUGUCCCUCAUUCUUAUUUCAUUCACUUCCGUUCACUAGGCUUGAGUGGGAAGUCACCUUAUUCGUCGAAUGCCGUUGGUCACGUGUUCAAUCUCAUUCACUUUGUUGGAUGUUAUAUGGGUCAAGUCAGAUCCCUAAAUGCUACGGUUAUUGCCGCAUGUGCUCCUCAUGAGAUGUCUGUUCUAGGGGGCUAUUUGGGGGAGGAAUUCUUCGGGAAAGGGACAUUCGAAAGAAGAUUCUUCAGAGAUGAGAAAGAACUUCAAGAAUACGAAGCGGCUGAGCUAACAAAGACUGACGUGGCAUUGGCAGAUGAUGGAACUGUCAAUUCUGACGAUGAGGACUACUUCUCCGGUGAAACCAGAAGUCCAGAAGCUGUCUAUACCAGGAUAAUGAUGAAUGGAGGUCGACUAAAGAGAUCGCAUAUACGGAGAUAUGUCUCAGUCAGUUCUAAUCAUCAAGCUCGUCCAAACUCAUUCGCUGAAUUUUUAAACAAGACAUAUUCGAUUGACUCAUAAGGAGCUGGACAACAGGGUGCCG
>KR534246 Rabies lyssavirus, isolate RV2891
ACGCUUAACAACAAAAUCAGAGAAGAAGCAGAAAGUGUCAGUUGUAAAACAAAAAUGUAACACCCCUACAAUGGAUGCCGACAAGAUUGUAUUCAAAGUCAAUAACCAGGUGGUCUCUUUGAAGCCUGAGAUUAUCGUGGAUCAAUAUGAGUACAAGUACCCUGCUAUCAAAGAUUUGAAAAAGCCCUGUAUAACCCUAGGGAAGGCCCCCGACUUAAACAAAGCAUACAAAUCAGUUCUGUCAGGCAUGAAUGCCGCCAAACUAGAUCCCGAUGAUGUAUGUUCCUACCUGGCAGCAGCAAUGCAGUUCUUUGAGGGGACAUGUCCAGAAGACUGGACCAGCUAUGGGAUCCUGAUCGCAAGGAAAGGAGACAAGAUCACCCCGGACUCUCUAGUGGAGAUAAAGCGUACUGAUGUAGAAGGGAACUGGGCUCUGGCAGGAGGCAUGGAACUGACAAGGGACCCCACUGUCUCUGAGCAUGCAUCUUUAGUCGGUCUUCUCUUGAGUCUGUAUAGGUUGAGCAAAAUAUCAGGACAAAACACCGGCAACUAUAAGACAAACAUUGCAGAUAGGAUAGAGCAGAUUUUUGAGACAGCCCCUUUUAUUAAAAUCGUGGAGCACCAUACCCUAAUGACAACUCACAAAAUGUGUGCUAACUGGAGUACUAUACCAAAUUUCAGAUUUUUGGCCGGAACCUACGACAUGUUUUUCUCCCGAAUUGAACAUCUGUAUUCAGCAAUCAGAGUGGGCACAGUUGUUACUGCUUAUGAAGACUGUUCAGGGCUGGUAUCGUUUACUGGGUUCAUAAAGCAGAUCAAUCUCACCGCAAAGGAAGCAAUACUAUAUUUCUUCCAUAAGAACUUUGAGGAAGAGAUAAGGAGAAUGUUCGAGCCAGGGCAGGAAACAGCUGUCCCUCACUCCUAUUUCAUUCACUUCCGUUCACUAGGCUUGAGUGGGAAGUCACCUUAUUCAUCGAAUGCCGUUGGUCAUGUGUUCAAUCUCAUUCACUUUGUUGGAUGUUAUAUGGGUCAAGUCAGAUCCCUAAAUGCAACGGUUAUUGCCGCAUGUGCUCCUCAUGAGAUGUCUGUUCUAGGGGGCUACCUGGGGGAGGAAUUCUUCGGGAAAGGGACAUUCGAAAGAAGAUUCUUCAGAGAUGAGAAAGAACUUCAAGAAUACGAGGCGGCCGAGCUAACAAAGACUGACGUGGCAUUGGCAGAUGAUGGAACUGUCAAUUCUGACGAUGAGGACUACUUCUCCGGUGAAACCAGAAGUCCAGAAGCGGUUUAUACCAGGAUAAUGAUGAAUGGAGGUCGACUAAAGAGAUCGCAUAUACGGAGAUAUGUCUCAGUCAGUUCUAAUCAUCAAGCCCGUCCAAACUCAUUCGCCGAGUUUUUAAACAAGACAUAUUCGAGUGACUCAUAAGGAGCUGGACAACAUGGUGCCG
>KR534254 Rabies lyssavirus, isolate RV2906
ACGCUUAACAACAAAAUCAGAGAAGAAGCAGAAAGUGUCAGUUGUAAAACAAAAAUGUAACACCCCUACAAUGGAUGCCGACAAGAUUGUAUUCAAAGUCAAUAACCAGGUGGUCUCUUUGAAGCCUGAGAUUAUCGUGGAUCAAUAUGAGUACAAGUACCCUGCUAUCAAAGAUUUGAAAAAGCCCUGUAUAACCCUAGGGAAGGCCCCCGACUUAAACAAAGCAUACAAAUCAGUUCUGUCAGGCAUGAAUGCCGCCAAACUAGAUCCCGAUGAUGUAUGUUCCUACCUGGCAGCAGCAAUGCAGUUCUUUGAGGGGACAUGUCCAGAAGACUGGACCAGCUAUGGGAUCCUGAUCGCAAGGAAAGGAGACAAGAUCACCCCGGACUCUCUAGUGGAGAUAAAGCGUACUGAUGUAGAAGGGAACUGGGCUCUGGCAGGAGGCAUGGAACUGACAAGGGACCCCACUGUCUCUGAGCAUGCAUCUUUAGUCGGUCUUCUCUUGAGUCUGUAUAGGUUGAGCAAAAUAUCAGGACAAAACACCGGCAACUAUAAGACAAACAUUGCAGAUAGGAUAGAGCAGAUUUUUGAGACAGCCCCUUUUAUUAAAAUCGUGGAGCACCAUACCCUAAUGACAACUCACAAAAUGUGUGCUAACUGGAGUACUAUACCAAAUUUCAGAUUUUUGGCCGGAACCUACGACAUGUUUUUCUCCCGAAUUGAACAUCUGUAUUCAGCAAUCAGAGUGGGCACAGUUGUUACUGCUUAUGAAGACUGUUCAGGGCUGGUAUCGUUUACUGGGUUCAUAAAGCAGAUCAAUCUCACCGCAAAGGAAGCAAUACUAUAUUUCUUCCAUAAGAACUUUGAGGAAGAGAUAAGGAGAAUGUUCGAGCCAGGGCAGGAAACAGCUGUCCCUCACUCCUAUUUCAUUCACUUCCGUUCACUAGGCUUGAGUGGGAAGUCACCUUAUUCAUCGAAUGCCGUUGGUCAUGUGUUCAAUCUCAUUCACUUUGUUGGAUGUUAUAUGGGUCAAGUCAGAUCCCUAAAUGCAACGGUUAUUGCCGCAUGUGCUCCUCAUGAGAUGUCUGUUCUAGGGGGCUACCUGGGGGAGGAAUUCUUCGGGAAAGGGACAUUCGAAAGAAGAUUCUUCAGAGAUGAGAAAGAACUUCAAGAAUACGAGGCGGCCGAGCUAACAAAGACUGACGUGGCAUUGGCAGAUGAUGGAACUGUCAAUUCUGACGAUGAGGACUACUUCUCCGGUGAAACCAGAAGUCCAGAAGCGGUUUAUACCAGGAUAAUGAUGAAUGGAGGUCGACUAAAGAGAUCGCAUAUACGGAGAUAUGUCUCAGUCAGUUCUAAUCAUCAAGCCCGUCCAAACUCAUUCGCCGAGUUUUUAAACAAGACAUAUUCGAGUGACUCAUAAGGAGCUGGACAACAUGGUGCCG
>KR906743 Rabies virus, isolate RV2770.1 nucleoprotein (N), phosphoprotein (P), matrix protein (M), glycoprotein (G), and polymerase (L) genes, complete cds
ACGCUUAACAACAAAAUCAGAGAAGAAGCAGAAAGUGUCAGUUGUAAAGCAAAAAUGUAACACCCCUACAAUGGAUGCCGACAAGAUUGUAUUCAAAGUCAAUAAUCAGGUGGUCUCUUUGAAGCCUGAGAUUAUCGUGGAUCAAUAUGAGUACAAGUACCCUGCUAUUAAAGAUUUGAAAAAGCCCUGUAUAACCCUAGGGAAGGCCCCCGACUUAAACAAAGCAUACAAGUCAGUUCUGUCAGGCAUGAAUGCCGCCAAACUAGAUCCUGAUGAUGUAUGUUCCUACCUGGCAGCAGCAAUGCAGUUCUUUGAGGGGACAUGUCCGGAAGACUGGACCAGCUAUGGGAUCCUGAUCGCAAGAAAAGGAGACAAGAUCACCCCGGACUCCCUAGUGGAGAUAAAACGUACUGAUGUAGAAGGGAACUGGGCUCUGGCAGGAGGCAUGGAACUGACAAGGGACCCCACUGUCUCUGAGCAUGCAUCUUUAGUCGGUCUUCUCUUGAGUCUGUAUAGGUUGAGCAAAAUAUCAGGACAAAACACCGGUAACUAUAAAACAAACAUUGCAGAUAGGAUAGAGCAGAUUUUCGAGACAGCCCCUUUUAUUAAAAUCGUGGAGCACCAUACCCUAAUGACAACUCACAAAAUGUGUGCUAAUUGGAGUACUAUACCGAAUUUCAGAUUUUUGGCCGGAACCUACGACAUGUUUUUCUCCCGGAUUGAACAUCUGUAUUCAGCAAUCAGAGUGGGCACAGUUGUUACUGCUUAUGAAGACUGUUCAGGGCUGGUAUCGUUUACUGGGUUCAUAAAGCAAAUCAAUCUCACCGCAAAGGAAGCAAUACUAUAUUUCUUCCAUAAGAACUUUGAGGAAGAGAUAAGAAGAAUGUUUGAGCCGGGGCAGGAGACAGCUGUCCCUCAUUCUUAUUUCAUUCACUUCCGUUCACUAGGCUUGAGUGGGAAGUCACCUUAUUCGUCGAAUGCCGUUGGUCACGUGUUCAAUCUCAUUCACUUUGUUGGAUGUUAUAUGGGUCAAGUCAGAUCCCUAAAUGCUACGGUUAUUGCCGCAUGUGCUCCUCAUGAGAUGUCUGUUCUAGGGGGCUAUUUGGGGGAGGAAUUCUUCGGGAAAGGGACAUUCGAAAGAAGAUUCUUCAGAGAUGAGAAAGAACUUCAAGAAUACGAAGCGGCUGAGCUAACAAAGACUGACGUGGCAUUGGCAGAUGAUGGAACUGUCAAUUCUGACGAUGAGGACUACUUCUCCGGUGAAACCAGAAGUCCAGAAGCUGUCUAUACCAGGAUAAUGAUGAAUGGAGGUCGACUAAAGAGAUCGCAUAUACGGAGAUAUGUCUCAGUCAGUUCUAAUCAUCAAGCUCGUCCAAACUCAUUCGCUGAAUUUUUAAACAAGACAUAUUCGAUUGACUCAUAAGGAGCUGGACAACAGGGUGCCG
>KR906745 Rabies virus, isolate RV2773.1 nucleoprotein (N), phosphoprotein (P), matrix protein (M), glycoprotein (G), and polymerase (L) genes, complete cds
ACGCUUAACAACAAAAUCAGAGAAGAAGCAGAAAGUGUCAGUUGUAGAACAAAAAUGUAACACCCCUACAAUGGAUGCCGACAAGAUUGUAUUCAAAGUCAAUAACCAGGUGGUCUCUUUGAAGCCUGAGAUUAUCGUGGAUCAAUAUGAGUACAAGUACCCUGCUAUCAAAGAUUUGAAAAAGCCCUGUAUAACCCUAGGGAAGGCCCCCGACUUAAACAAAGCAUACAAAUCAGUUCUGUCAGGCAUGAAUGCCGCCAAACUGGAUCCCGAUGAUGUAUGUUCCUACCUGGCAGCAGCAAUGCAGUUCUUUGAGGGGACAUGUCCAGAAGACUGGACCAGCUAUGGGAUCCUGAUCGCAAGGAAAGGAGACAAGAUCACCCCGGACUCUCUAGUGGAGAUAAAGCGUACUGAUGUAGAAGGGAACUGGGCUCUGGCAGGAGGCAUGGAACUGACAAGGGACCCCACUGUCUCUGAGCAUGCAUCUUUAGUCGGUCUUCUCUUGAGUCUGUAUAGGUUGAGCAAAAUAUCAGGACAAAACACCGGCAACUAUAAGACAAACAUUGCAGAUAGGAUAGAGCAGAUUUUUGAGACAGCCCCUUUUAUUAAAAUCGUGGAGCACCAUACCCUAAUGACAACUCACAAAAUGUGUGCUAACUGGAGUACUAUACCAAAUUUCAGAUUUUUGGCCGGAACCUACGACAUGUUUUUCUCCCGAAUUGAACAUCUGUAUUCAGCAAUCAGAGUGGGCACAGUUGUUACUGCUUAUGAAGACUGUUCAGGGUUGGUAUCGUUUACUGGGUUCAUAAAGCAGAUCAAUCUCACCGCAAAGGAAGCAAUACUAUAUUUCUUCCAUAAGAACUUUGAGGAAGAGAUAAGAAGAAUGUUCGAGCCAGGGCAGGAGACAGCUGUCCCUCACUCCUAUUUCAUUCACUUCCGUUCACUAGGCUUGAGUGGGAAGUCACCUUAUUCAUCGAAUGCCGUUGGUCAUGUGUUCAAUCUCAUUCACUUUGUUGGAUGUUAUAUGGGUCAAGUCAGAUCCCUAAAUGCAACGGUUAUUGCCGCAUGUGCUCCUCAUGAGAUGUCUGUUCUAGGGGGCUACCUGGGGGAGGAAUUCUUCGGGAAAGGGACAUUCGAAAGAAGAUUCUUCAGAGAUGAGAAAGAACUUCAAGAAUACGAGGCGGCUGAGCUAACAAAGACUGACGUGGCAUUGGCAGAUGAUGGAACUGUCAAUUCUGACGAUGAGGACUACUUCUCCGGUGAAACCAGAAGUCCAGAAGCUGUCUAUACCAGGAUAAUGAUGAAUGGAGGUCGACUAAAGAGAUCGCAUAUACGGAGAUAUGUCUCAGUCAGUUCUAAUCAUCAAGCCCGUCCAAACUCAUUCGCCGAGUUUUUAAACAAGACAUAUUCGAGUGACUCAUAAGGAGCUGGACAACAUGGUGCCG
>KR906747 Rabies virus, isolate RV2775.1 nucleoprotein (N), phosphoprotein (P), matrix protein (M), glycoprotein (G), and polymerase (L) genes, complete cds
ACGCUUAACAACAAAAUCAAAGAAGAAGCAGAAAGCGUCAUUUGCAAAACAAAAAUGUAACACCCCUACAAUGGAUGCCGACAAGAUUGUAUUCAAAGUCAAUAAUCAGGUGGUCUCUUUGAAGCCUGAGAUUAUCGUGGAUCAAUAUGAGUACAAGUACCCUGCUAUCAAAGAUUCGAAAAAGCCCUGUAUAACCCUAGGGAAGGCCCCCGACUUAAACAAAGCAUACAAAUCAGUUCUGUCAGGCAUGAAUGCCGCCAAACUAGAUCCCGAUGAUGUAUGUUCCUACCUGGCAGCAGCGAUGCAGUUCUUUGAGGGGACAUGUCCGGAAGACUGGACCAGCUAUGGAAUCCUGAUCGCGAGAAAAGGAGACAAGAUCACUCCGGACUCUCUAGUGGAAAUAAAGCGUACUGAUGUAGAAGGAAACUGGGCUCUGGCAGGAGGCAUGGAACUGACAAGGGACCCUACUGUCUCUGAGCAUGCAUCUUUAGUCGGUCUUCUCUUGAGUCUGUAUAGGUUGAGCAAAAUAUCAGGACAAAACACCGGUAACUAUAAAACAAACAUUGCAGAUAGGAUAGAGCAGAUUUUCGAGACAGCCCCUUUCAUUAAAAUCGUGGAGCACCAUACCCUAAUGACAACUCACAAAAUGUGUGCUAAUUGGAGUACUAUACCGAAUUUCAGAUUUCUGGCCGGAACCUACGACAUGUUUUUCUCCCGGAUUGAGCAUCUAUAUUCAGCAAUCAGAGUGGGCACAGUUGUUACUGCUUAUGAAGACUGUUCAGGGCUGGUAUCGUUCACAGGGUUCAUAAAGCAGAUCAAUCUCACUGCAAAAGAAGCAAUACUAUAUUUCUUCCAUAAGAACUUUGAGGAAGAGAUAAGAAGAAUGUUCGAGCCAGGGCAGGAGACAGCAGUCCCUCACUCUUAUUUCAUUCACUUCCGUUCACUAGGCUUGAGUGGGAAGUCACCUUAUUCAUCGAAUGCCGUUGGUCAUGUGUUCAAUCUCAUUCACUUUGUUGGAUGUUAUAUGGGUCAAGUCAGAUCCCUAAAUGCAACGGUUAUUGCCGCCUGUGCUCCUCAUGAGAUGUCUGUUCUAGGGGGCUACCUGGGAGAGGAAUUCUUCGGGAAAGGGACAUUCGAGAGAAGAUUCUUCAGAGAUGAGAAAGAACUUCAAGAAUACGAGGCGGCUGAACUGACAAAGACUGACAUGGCAUUGGCAGAUGAUGGAACUGUCAACUCUGACGAUGAGGAUUACUUCUCCGGUGAAACCAGAAGUCCAGAAGCUGUUUAUACCAGAAUAAUGAUGAAUGGAGGUCGACUAAAGAGAUCGCAUAUACGGAGAUAUGUCUCAGUCAGUUCUAAUCAUCAAGCCCGUCCCAACUCAUUCGCUGAGUUUUUAAACAAGACAUAUUCGAAUGACUCAUAAGGAGCUGAACAACAUGAUGCCG
>KR906748 Rabies virus, isolate RV2776.1 nucleoprotein (N), phosphoprotein (P), matrix protein (M), glycoprotein (G), and polymerase (L) genes, complete cds
ACGCUUAACAACAAAAUCAGAGAAGAAGCAGAAAGCGUCAGUUGCAAAGCAAAAAUGUAACACCCCUACAAUGGAUGCUGACAAGAUUGUAUUCAAAGUCAAUAAUCAGGUGGUCUCUUUGAAGCCUGAGAUUAUCGUGGAUCAAUAUGAGUACAAGUACCCUGCUAUCAAAGAUUUGAAAAAGCCCUGUAUAACCCUAGGGAAAGCUCCCGACUUGAACAAAGCAUACAAGUCAGUUUUAUCAGGCAUGAAUGCCGCCAAACUUGAUCCAGAUGAUGUAUGUUCCUACCUGGCAGCAGCAAUGCAGUUCUUUGAGGGAACAUGUCCGGAAGACUGGACCAGCUAUGGAAUCCUAAUCGCACGAAAAGGAGACAAGAUCACCCCAGACUCUCUAGUGGAAAUAAAGCGAACUGAUGUAGAAGGGAACUGGGCUCUGACAGGAGGCAUGGAACUGACAAGGGACCCCACUGUCUCUGAGCAUGCAUCUUUAGUCGGUCUUCUCUUGAGUCUGUAUAGGUUGAGCAAAAUAUCAGGACAAAACACCGGCAACUAUAAAACAAACAUUGCCGAUAGGAUAGAGCAGAUUUUCGAGACAGCCCCUUUUAUUAAAAUCGUGGAGCACCAUACUUUAAUGACAACUCACAAAAUGUGUGCUAAUUGGAGUACAAUACCGAAUUUCAGAUUUUUGGCCGGAACCUACGACAUGUUUUUCUCCCGGAUUGAGCAUCUAUAUUCAGCAAUCAGAGUAGGCACAGUUGUUACUGCUUAUGAAGACUGUUCAGGGCUGGUAUCGUUUACUGGGUUCAUAAAGCAGAUCAAUCUCACCGCAAAAGAAGCAAUACUAUACUUCUUCCAUAAGAACUUUGAGGAUGAGAUAAGAAGAAUGUUCGAGCCGGGGCAGGAGACAUCUGUUCCUCACUCUUAUUUCAUUCACUUCCGUUCACUAGGAUUGAGUGGGAAGUCACCUUACUCAUCGAAUGCCGUUGGUCAUGUGUUCAAUCUCAUUCACUUUGUUGGAUGUUAUAUGGGUCAAGUCAGAUCCCUAAAUGCAACAGUUAUUGCCGCAUGUGCCCCUCAUGAGAUGUCUGUUCUAGGGGGCUAUCUGGGAGAGGAAUUCUUUGGGAAAGGGACAUUCGAAAGAAGAUUCUUUAGAGAUGAGAAAGAACUUCAAGAAUACGAGACGGCUGAACUGACAAAGACCGACGUGGCAUUGGCAGAUGAUGGAACUGUCAACUCUGACGAUGAGGACUACUUCUCCGGUGAAACCAGAAGUCCAGAAGCUGUCUAUACUAGAAUAAUGAUGAAUGGAGGUCGGCUAAAGAGGUCGCACAUACGGAGAUAUGUCUCAGUCAGUUCUAAUCAUCAAGCCCGUCCAAACUCAUUCGCUGAGUUUCUAAACAAGACUUAUUCGAGUGACUCAUAAGGAGUUGAACAACAUGGUGCCG
>KR906751 Rabies virus, isolate RV2780.1 nucleoprotein (N), phosphoprotein (P), matrix protein (M), glycoprotein (G), and polymerase (L) genes, complete cds
ACGCUUAACAACAAAAUCAGAGAAGAAGCAGAAAGUGUCAGUUGUAAAACAAAAAUGUAACACCCCUACAAUGGAUGCCGACAAGAUUGUAUUCAAAGUCAAUAAUCAGGUGGUCUCUUUGAAGCCUGAGAUUAUCGUGGAUCAAUAUGAGUACAAGUACCCUGCUAUCAAAGAUUCGAAAAAGCCCUGUAUAACCCUAGGGAAGGCCCCCGACUUAAACAAAGCAUACAAAUCAGUUCUGUCAGGCAUGAAUGCCGCCAAACUAGAUCCCGAUGAUGUAUGUUCCUACCUGGCAGCAGCGAUGCAGUUCUUUGAGGGGACAUGUCCGGAAGACUGGACCAGCUAUGGAAUCCUGAUCGCGAGAAAAGGAGACAAGAUCACUCCGGACUCUCUAGUGGAAAUAAAGCGUACUGAUGUAGAAGGAAACUGGGCUCUGGCAGGAGGCAUGGAACUGACAAGGGACCCUACUGUCUCUGAGCAUGCAUCUUUAGUCGGUCUUCUCUUGAGUCUGUAUAGGUUGAGCAAAAUAUCAGGACAAAACACCGGUAACUAUAAAACAAACAUUGCAGAUAGGAUAGAGCAGAUUUUCGAGACAGCCCCUUUCAUUAAAAUCGUGGAGCACCAUACCCUAAUGACAACUCACAAAAUGUGUGCUAAUUGGAGUACUAUACCGAAUUUCAGAUUUCUGGCCGGAACCUACGACAUGUUUUUCUCCCGGAUUGAGCAUCUAUAUUCAGCAAUCAGAGUGGGCACAGUUGUUACUGCUUAUGAAGACUGUUCAGGGCUGGUAUCGUUCACAGGGUUCAUAAAGCAGAUCAAUCUCACUGCAAAAGAAGCAAUACUAUAUUUCUUCCAUAAGAACUUUGAGGAAGAGAUAAGAAGAAUGUUCGAGCCAGGGCAGGAGACAGCAGUCCCUCACUCUUAUUUCAUUCACUUCCGUUCACUAGGCUUGAGUGGGAAGUCACCUUAUUCAUCGAAUGCCGUUGGUCAUGUGUUCAAUCUCAUUCACUUUGUUGGAUGUUAUAUGGGUCAAGUCAGAUCCCUAAAUGCAACGGUUAUUGCCGCCUGUGCUCCUCAUGAGAUGUCUGUUCUAGGGGGCUACCUGGGAGAGGAAUUCUUCGGGAAAGGGACAUUCGAAAGAAGAUUCUUCAGAGAUGAGAAAGAACUUCAAGAAUACGAGGCGGCUGAACUGACAAAGACUGACAUGGCAUUGGCAGAUGAUGGAACUGUCAACUCUGACGAUGAGGAUUACUUCUCCGGUGAAACCAGAAGUCCAGAAGCUGUCUAUACCAAGAUAAUGAUGAAUGGAGGUCGACUAAAGAGAUCGCAUAUACGGAGAUAUGUCUCAGUCAGUUCUAAUCAUCAAGCCCGUCCCAACUCAUUCGCUGAGUUUUUAAACAAGACAUAUUCGAAUGACUCAUAAGGAGCUGAACAACAUGAUGCCG
>KR906752 Rabies virus, isolate RV2782.1 nucleoprotein (N), phosphoprotein (P), matrix protein (M), glycoprotein (G), and polymerase (L) genes, complete cds
ACGCUUAACAACAAAAUCAGAGAAGAAGCAGAAAGCGUCAGUUGCAAAGCAAAAAUGUAACACCCCUACAAUGGAUGCUGACAAGAUUGUAUUCAAAGUCAAUAAUCAGGUGGUCUCUUUGAAGCCUGAGAUUAUCGUGGAUCAAUAUGAGUACAAGUACCCUGCUAUCAAAGAUUUGAAAAAGCCCUGUAUAACCCUAGGGAAAGCUCCCGACUUGAACAAAGCAUACAAGUCAGUUUUAUCAGGCAUGAAUGCCGCCAAACUUGAUCCAGAUGAUGUAUGUUCCUACCUGGCAGCAGCAAUGCAGUUCUUUGAGGGAACAUGUCCGGAAGACUGGACCAGCUAUGGAAUCCUAAUCGCACGAAAAGGAGACAAGAUCACCCCAGACUCUCUAGUGGAAAUAAAGCGAACUGAUGUAGAAGGGAACUGGGCUCUGACAGGAGGCAUGGAACUGACAAGGGACCCCACUGUCUCUGAGCAUGCAUCUUUAGUCGGUCUUCUCUUGAGUCUGUAUAGGUUGAGCAAAAUAUCAGGACAAAACACCGGCAACUAUAAAACAAACAUUGCCGAUAGGAUAGAGCAGAUUUUCGAGACAGCCCCUUUUAUUAAAAUCGUGGAGCACCAUACUUUAAUGACAACUCACAAAAUGUGUGCUAAUUGGAGUACAAUACCGAAUUUCAGAUUUUUGGCCGGAACCUACGACAUGUUUUUCUCCCGGAUUGAGCAUCUAUAUUCAGCAAUCAGAGUAGGCACAGUUGUUACUGCUUAUGAAGACUGUUCAGGGCUGGUAUCGUUUACUGGGUUCAUAAAGCAGAUCAAUCUCACCGCAAAAGAAGCAAUACUAUACUUCUUCCAUAAGAACUUUGAGGAUGAGAUAAGAAGAAUGUUCGAGCCGGGGCAGGAGACAUCUGUUCCUCACUCUUAUUUCAUUCACUUCCGUUCACUAGGAUUGAGUGGGAAGUCACCUUACUCAUCGAAUGCCGUUGGUCAUGUGUUCAAUCUCAUUCACUUUGUUGGAUGUUAUAUGGGUCAAGUCAGAUCCCUAAAUGCAACAGUUAUUGCCGCAUGUGCCCCUCAUGAGAUGUCUGUUCUAGGGGGCUAUCUGGGAGAGGAAUUCUUUGGGAAAGGGACAUUCGAAAGAAGAUUCUUUAGAGAUGAGAAAGAACUUCAAGAAUACGAGACGGCUGAACUGACAAAGACCGACGUGGCAUUGGCAGAUGAUGGAACUGUCAACUCUGACGAUGAGGACUACUUCUCCGGUGAAACCAGAAGUCCAGAAGCUGUCUAUACUAGAAUAAUGAUGAAUGGAGGUCGGCUAAAGAGGUCGCACAUACGGAGAUAUGUCUCAGUCAGUUCUAAUCAUCAAGCCCGUCCAAACUCAUUCGCUGAGUUUCUAAACAAGACUUAUUCGAGUGACUCAUAAGGAGUUGAACAACAUGGUGCCG
>KR906756 Rabies virus, isolate RV2799.1 nucleoprotein (N), phosphoprotein (P), matrix protein (M), glycoprotein (G), and polymerase (L) genes, complete cds
ACGCUUAACAACAAAAUCAGAGAAGAAGCAGAAAGUGUCAGUUGUAAANCAAAAAUGUAACACCCCUACAAUGGAUGCCGACAAGAUUGUAUUCAAAGUCAAUAACCAGGUGGUCUCUUUGAAGCCUGAGAUUAUCGUGGAUCAAUAUGAGUACAAGUACCCUGCUAUCAAAGAUUUGAAAAAGCCCUGUAUAACCCUAGGGAAGGCCCCCGACUUAAACAAAGCAUACAAAUCAGUUCUGUCAGGCAUGAAUGCCGCCAAACUAGAUCCCGAUGAUGUCUGUUCCUACCUGGCAGCAGCAAUGCAGUUCUUUGAGGGGACAUGUCCAGAAGACUGGACCAGCUAUGGGAUCCUGAUCGCAAGGAAAGGAGACAAGAUCACCCCGGACUCUCUAGUGGAGAUAAAGCGUACUGAUGUAGAAGGGAACUGGGCUCUGGCAGGAGGCAUGGAACUGACAAGGGACCCCACUGUCUCUGAGCAUGCAUCUUUAGUCGGUCUUCUCUUGAGUCUGUAUAGGUUGAGCAAAAUAUCAGGACAAAACACCGGCAACUAUAAGACAAACAUUGCAGAUAGGAUAGAGCAGAUUUUUGAGACAGCCCCUUUUAUUAAAAUCGUGGAGCACCAUACCCUAAUGACAACUCACAAAAUGUGUGCUAACUGGAGUACUAUACCAAAUUUCAGAUUUUUGGCCGGAACCUACGACAUGUUUUUCUCCCGAAUUGAACAUCUGUAUUCAGCAAUCAGAGUGGGCACAGUUGUUACUGCUUAUGAAGACUGUUCAGGGCUGGUAUCGUUUACUGGGUUCAUAAAGCAGAUCAAUCUCACCGCAAAGGAAGCAAUACUAUAUUUCUUCCAUAAGAACUUUGAGGAAGAGAUAAGGAGAAUGUUCGAGCCAGGGCAGGAAACAGCUGUCCCUCACUCCUAUUUCAUUCACUUCCGUUCACUAGGCUUGAGUGGGAAGUCACCUUAUUCAUCGAAUGCCGUUGGUCAUGUGUUCAAUCUCAUUCACUUUGUUGGAUGUUAUAUGGGUCAAGUCAGAUCCCUAAAUGCAACGGUUAUUGCCGCAUGUGCUCCUCAUGAGAUGUCUGUUCUAGGGGGCUACCUGGGGGAGGAAUUCUUCGGGAAAGGGACAUUCGAAAGAAGAUUCUUCAGAGAUGAGAAAGAACUUCAAGAAUACGAGGCGGCUGAGCUAACAAAGACUGACGUGGCAUUGGCAGAUGAUGGAACUGUCAAUUCUGACGAUGAGGACUACUUCUCCGGUGAAACCAGAAGUCCAGAAGCGGUCUAUACCAGGAUAAUGAUGAAUGGAGGUCGACUAAAGAGAUCGCAUAUACGGAGAUAUGUCUCAGUCAGUUCUAAUCAUCAAGCCCGUCCAAACUCAUUCGCCGAGUUUUUAAACAAGACAUAUUCGAGUGACUCAUAAGGAGCUGGACAACAUGGUGCCG
>KR906765 Rabies virus, isolate RV2816.1 nucleoprotein (N), phosphoprotein (P), matrix protein (M), glycoprotein (G), and polymerase (L) genes, complete cds
ACGCUUAACAACAAAAUCAGAGAAGAAGCAGAAAGUGUCAGUUGUAAAGCAAAAAUGUAACACCCCUACAAUGGAUGCCGACAAGAUUGUAUUCAAAGUCAAUAACCAGGUGGUCUCUUUGAAGCCUGAGAUUAUCGUGGAUCAAUAUGAGUACAAGUACCCUGCUAUCAAAGAUUUGAAAAAGCCCUGUAUAACCCUAGGGAAGGCCCCCGACUUAAACAAAGCAUACAAAUCAGUUCUGUCAGGCAUGAAUGCCGCCAAAUUAGAUCCCGAUGAUGUAUGUUCCUACCUGGCAGCAGCAAUGCAGUUCUUUGAGGGGACAUGUCCGGAAGACUGGACCAGCUAUGGGAUCCUGAUCGCAAGAAAAGGAGACAAGAUCACCCCGGACUCUCUAGUGGAGAUAAAGCGUACUGAUGUAGAAGGGAACUGGGCUCUGGCAGGAGGCAUGGAACUGACAAGGGACCCCACUGUCUCUGAGCAUGCAUCUUUAGUCGGUCUUCUCCUGAGUCUGUAUAGGUUGAGCAAAAUAUCAGGACAAAACACCGGUAACUAUAAGACAAACAUUGCAGAUAGGAUAGAGCAGAUUUUCGAGACAGCCCCUUUUAUUAAAAUCGUGGAGCACCAUACCCUAAUGACGACUCACAAAAUGUGCGCUAACUGGAGUACUAUACCGAAUUUCAGAUUUUUAGCAGGAACCUACGACAUGUUUUUCUCCCGGAUUGAACAUCUGUAUUCAGCAAUCAGAGUGGGCACAGUUGUUACUGCUUAUGAAGACUGUUCAGGGCUGGUAUCGUUUACCGGGUUCAUAAAGCAGAUCAAUCUCACCGCAAAGGAAGCAAUACUAUAUUUCUUCCAUAAGAACUUUGAGGAAGAGAUAAGAAGAAUGUUCGAGCCAGGGCAGGAGACAGCUGUUCCCCACUCUUAUUUCAUUCACUUCCGUUCACUAGGCUUGAGUGGGAAGUCACCUUAUUCAUCGAAUGCCGUUGGUCAUGUGUUCAAUCUCAUUCACUUUGUUGGUUGUUAUAUGGGUCAAGUCAGAUCCCUGAAUGCAACGGUUAUUGCCGCAUGUGCUCCUCAUGAGAUGUCUGUUCUAGGGGGCUAUCUGGGGGAGGAAUUCUUCGGGAAGGGGACAUUCGAAAGAAGAUUCUUCAGGGAUGAGAAAGAACUUCAAGAAUACGAGGCGGCUGAGCUAACAAAGACUGACGUGGCAUUGGCAGAUGAUGGAACUGUCAAUUCUGACGAUGAGGACUACUUCUCCGGUGAAACCAGAAGUCCAGAAGCUGUCUAUACCAGGAUAAUGAUGAAUGGAGGUCGACUAAAGAGAUCGCAUAUACGGAGAUAUGUCUCAGUCAGUUCUAAUCAUCAAGCCCGUCCAAACUCAUUCGCUGAGUUUUUAAACAAGACAUAUUCGAGUGACCCAUAAGGAGCUGGACAGCAUGGUGCCG
>KR906779 Rabies virus, isolate RV3100.1 nucleoprotein (N), phosphoprotein (P), matrix protein (M), glycoprotein (G), and polymerase (L) genes, complete cds
ACGCUUAACAACAAAAUCAGAGAAGAAGCAGAAAGCGUCAGUUGUAAAACAAAAAUGUAACACCCCUACAAUGGAUGCCGACAAGAUUGUAUUCAAAGUCAAUAANCAGGUGGUCUCUUUGAAGCCUGAGAUUAUCGUGGAUCAAUAUGAGUACAAGUACCCUGCUAUCAAAGAUUUGAAAAAGCCCUGUAUAACCCUAGGAAAGGCCCCCGACUUAAACAAAGCAUACAAGUCAGUUCUGUCAGGCAUGAAUGCCGCCAAACUAGAUCCCGAUGAUGUAUGUUCCUACCUGGCAGCAGCAAUGCAGUUCUUUGAGGGGACAUGUCCGGAAGACUGGACCAGCUACGGGAUCCUGAUCGCAAGAAAAGGAGACAAGAUCACCCCGGACUCUCUAGUGGAGAUAAAACGUACUGAUGUAGAAGGGAACUGGGCUCUGGCAGGAGGCAUGGAACUAACAAGGGACCCCACUGUCUCUGAGCAUGCAUCUCUAGUCGGUCUUCUCUUGAGUCUGUAUAGGUUGAGCAAAAUAUCAGGACAAAACACUGGUAACUAUAAAACAAACAUUGCAGAUAGGAUAGAGCAGAUUUUCGAGACAGCCCCUUUUAUUAAAAUCGUGGAGCACCAUACCCUAAUGACAACUCACAAAAUGUGUGCUAAUUGGAGUACUAUACCGAAUUUCAGAUUUUUGGCCGGAACCUACGACAUGUUUUUCUCCCGGAUUGAACAUCUGUAUUCAGCAAUCAGAGUGGGCACAGUUGUUACUGCUUAUGAAGACUGUUCAGGGCUGGUAUCGUUUACUGGGUUCAUAAAGCAAAUCAAUCUCACUGCAAAGGAAGCAAUACUAUAUUUCUUCCAUAAGAACUUUGAGGAAGAGAUAAGAAGAAUGUUUGAGCCGGGGCAGGAGACAGCUGUCCCUCAUUCUUAUUUCAUUCACUUCCGUUCGCUAGGCUUGAGUGGGAAGUCGCCUUAUUCAUCGAAUGCCGUUGGUCACGUGUUCAAUCUCAUUCACUUUGUUGGAUGUUAUAUGGGUCAAGUCAGAUCCCUAAAUGCAACGGUUAUUGCCGCAUGUGCUCCUCAUGAGAUGUCUGUUCUAGGGGGCUAUCUGGGGGAGGAAUUCUUCGGGAAAGGGACAUUCGAAAGAAGAUUCUUCAGAGAUGAGAAAGAACUUCAAGAAUACGAGACGGCUGAGCUAACAAAGACUGACGUGGCAUUGGCAGAUGAUGGAACUGUCAAUUCUGACGAUGAGGACUACUUCUCCGGUGAAACCAGAAGUCCAGAAGCUGUCUAUACCAGGAUAAUGAUGAAUGGAGGUCGACUAAAGAGAUCGCAUAUAAGGAGAUAUGUCUCAGUCAGUUCUAAUCAUCAAGCCCGUCCAAACUCAUUCGCUGAAUUUUUAAACAAGACAUAUUCGAUUGACUCAUAAGGAGCUGGACAACAGGGUGCCG
>KT336433 Rabies virus, isolate 20034
ACGCUUAACAACAAAAUCAGAGAAGAAGCAGAAAGCGUCAGUUGUAAAGCAAAAAUGUAACACCCCUACAAUGGAUGCCGACAAGAUUGUAUUCAAAGUCAAUAAUCAGGUGGUUUCUCUGAAGCCUGAGAUUAUCGUGGAUCAAUAUGAGUACAAGUACCCUGCUAUCAAAGAUUCGAAAAAGCCCUGUAUAACCCUAGGGAAGGCCCCCGACUUAAACAAAGCAUACAAAUCAGUUCUGUCAGGCAUGAAUGCCGCCAAACUAGAUCCCGAUGAUGUAUGUUCCUACCUGGCAGCAGCAAUGCAGUUCUUUGAGGGGACAUGUCCGGAAGACUGGACCAGCUAUGGAAUCCUGAUCGCCAGAAAAGGAGACAAGAUCACCCCGGACUCUCUAGUGGAAAUAAAGCGCACUGAUGUAGAAGGGAACUGGGCUCUGGCAGGAGGCAUGGAGCUGACAAGGGACCCCACUGUCUCUGAGCAUGCAUCUUUAGUCGGUCUUCUCUUGAGCCUGUAUAGGUUGAGCAAAAUAUCAGGACAAAACACCGGUAACUAUAAAACAAACAUUGCAGAUAGGAUAGAGCAGAUUUUCGAGACAGCCCCUUUUAUUAAAAUCGUGGAGCACCAUACCCUAAUGACAACUCACAAAAUGUGUGCUAAUUGGAGUACUAUACCGAAUUUCAGAUUUUUGGCCGGAACCUACGACAUGUUUUUCUCCCGGAUUGAGCAUUUGUAUUCAGCAAUCAGAGUGGGCACAGUUGUUACUGCUUAUGAAGACUGUUCAGGACUGGUAUCGUUUACUGGGUUCAUAAAGCAGAUCAAUCUCACUGCAAAGGAAGCAAUACUAUAUUUCUUCCAUAAGAACUUUGAGGAAGAGAUAAGAAGAAUGUUCGAGCCAGGGCAGGAGACAGCAGUCCCUCACUCUUACUUCAUUCACUUCCGUUCACUAGGCUUGAGUGGGAAGUCACCUUAUUCAUCGAAUGCCGUUGGUCAUGUGUUCAAUCUCAUUCACUUUGUUGGAUGUUAUAUGGGUCAAGUCAGAUCCCUAAAUGCAACGGUUAUUGCCGCAUGUGCUCCUCAUGAGAUGUCUGUUCUAGGGGGCUACCUGGGAGAGGAAUUCUUUGGGAAAGGGACAUUCGAAAGAAGAUUCUUCAGAGAUGAGAAAGAACUUCAAGAAUACGAGGCGGCUGAACUGACAAAGACUGACGUGGCAUUGGCAGAUGAUGGAACUGUCAACUCUGACGAUGAGGACUACUUCUCCGGUGAAACCAGAAGUCCAGAAGCUGUCUAUACCAGAAUAAUGAUGAAUGGAGGUCGACUAAAGAGAUCGCAUAUACGGAGAUAUGUCUCAGUCAGUUCUAAUCAUCAAGCCCGUCCAAACUCAUUCGCUGAGUUUUUAAACAAGACAUAUUCGAGUGACUCAUAAGGAGCUGAAUAACAUGGUGCCG
>KT336435 Rabies virus, isolate 21467
ACGCUUAACAACAAAAUCAGAGAAGAAGCAGAAAGCGUCAGUUGUAAAGCAAAAAUGUAACACCCCUACAAUGGAUGCCGACAAGAUUGUAUUCAAAGUCAAUAAUCAGGUGGUCUCUUUGAAGCCUGAAAUUAUCGUGGAUCAAUAUGAGUACAAGUACCCUGCUAUUAAAGAUUCGAAAAAGCCAUGUAUAACCCUAGGGAAGGCCCCCGACUUAAACAAAGCAUACAAAUCAGUUCUGUCAGGCAUGAAUGCCGCCAAACUAGAUCCCGAUGAUGUAUGUUCCUACCUGGCAGCAGCAAUGCAGUUCUUUGAGGGGACAUGUCCGGAAGACUGGACCAGCUAUGGAAUCCUGAUUGCGAGAAAAGGAGACAAGAUCACCCCGGACUCUCUAGUGGAAAUAAAGCGUACUGAUGUAGAAGGAAACUGGGCUCUGGCAGGAGGCAUGGAACUGACAAGGGACCCCACUGUCUCUGAGCAUGCAUCUUUAGUCGGUCUUCUCUUGAGUCUGUAUAGGUUGAGCAAAAUAUCAGGACAAAACACCGGUAACUAUAAAACAAACAUUGCAGAUAGGAUAGAGCAGAUUUUCGAGACAGCCCCUUUCAUUAAAAUCGUGGAGCACCAUACCUUAAUGACAACUCACAAAAUGUGUGCUAAUUGGAGUACUAUACCGAAUUUCAGAUUUUUGGCCGGAACCUACGACAUGUUUUUCUCCCGGAUUGAGCAUCUAUAUUCAGCAAUCAGAGUGGGCACAGUUGUUACUGCUUAUGAAGACUGUUCAGGGCUGGUGUCAUUUACAGGGUUCAUAAAGCAGAUCAAUCUCACUGCAAAGGAGGCAAUACUAUAUUUCUUCCAUAAGAACUUUGAGGAAGAGAUAAGAAGAAUGUUCGAGCCAGGGCAGGAGACAGCAGUCCCUCACUCUUAUUUCAUUCACUUCCGUUCACUAGGCUUGAGUGGGAAGUCACCUUAUUCAUCGAAUGCCGUUGGUCAUGUGUUCAAUCUCAUUCACUUUGUUGGAUGUUAUAUGGGUCAAGUCAGAUCCCUAAAUGCAACGGUUAUCGCCGCAUGCGCUCCUCAUGAGAUGUCUGUUCUAGGGGGCUACCUGGGAGAGGAAUUCUUCGGAAAAGGGACAUUCGAAAGAAGAUUCUUCAGAGAUGAGAAAGAACUUCAAGAAUACGAGGCGGCGGAACUGACAAAGACUGACGUGGCAUUGGCAGAUGAUGGAACUGUUAACUCUGACGAUGAGGACUACUUCUCCGGUGAAACCAGAAGUCCAGAAGCUGUCUAUACCAGAAUAAUGAUGAACGGAGGUCGACUAAAGAGAUCGCAUAUACGGAGAUAUGUCUCAGUCAGUUCCAAUCAUCAAGCCCGUCCAAACUCAUUCGCUGAGUUUUUAAACAAGACAUAUUCGAGUGACUCAUAAGGAGUUGAAUAACAUGGUGCCU
>KT336437 Rabies virus, isolate 34312
ACGCUUAACAACAAAAUCAGAGAAGAAGCAGAAAGCGUCAGUUGUAAAGCAAAAAUGUAACACCCCUACAAUGGAUGCCGACAAGAUUGUAUUCAAAGUCAAUAAUCAGGUGGUCUCUUUGAAGCCUGAAAUUAUCGUGGAUCAAUAUGAGUACAAGUACCCUGCUAUUAAGGAUUCGAAAAAGCCAUGUAUAACCCUAGGGAAGGCCCCCGACUUAAACAAAGCAUACAAAUCAGUUCUGUCAGGCAUGAAUGCCGCCAAACUAGAUCCCGAUGAUGUAUGUUCCUACCUGGCAGCAGCAAUGCAGUUCUUUGAGGGGACAUGCCCGGAAGACUGGACCAGCUAUGGAAUCCUGAUUGCGAGAAAAGGAGACAAGAUCACCCCGGACUCUCUAGUGGAAAUAAAGCGUACUGAUGUAGAAGGAAACUGGGCUCUGGCAGGAGGCAUGGAACUGACAAGGGACCCCACUGUCUCUGAGCAUGCAUCUUUAGUCGGUCUUCUCUUGAGUCUGUAUAGGUUGAGCAAAAUAUCAGGACAAAACACCGGUAACUAUAAAACAAACAUUGCAGAUAGGAUAGAGCAGAUUUUCGAGACAGCCCCUUUUAUUAAAAUCGUGGAGCACCAUACCUUAAUGACAACUCACAAAAUGUGUGCUAAUUGGAGUACUAUACCGAAUUUCAGAUUUUUGGCCGGAACCUACGACAUGUUUUUCUCCCGGAUUGAGCAUCUAUAUUCAGCAAUCAGAGUGGGCACAGUUGUUACUGCUUAUGAAGACUGUUCAGGGCUGGUGUCAUUUACAGGGUUCAUAAAGCAGAUCAAUCUCACUGCAAAGGAGGCAAUACUAUAUUUCUUCCAUAAGAACUUUGAGGAAGAGAUAAGAAGAAUGUUCGAGCCAGGGCAGGAGACAGCAGUCCCUCACUCUUAUUUCAUUCACUUCCGUUCACUAGGCUUGAGUGGGAAGUCACCUUAUUCAUCGAAUGCCGUUGGUCAUGUGUUCAAUCUCAUUCACUUUGUUGGAUGUUAUAUGGGUCAAGUCAGAUCCCUAAAUGCAACGGUUAUUGCCGCAUGCGCUCCUCAUGAGAUGUCUGUUCUAGGGGGCUACCUGGGAGAGGAAUUCUUCGGAAAAGGGACAUUCGAAAGAAGAUUCUUCAGAGAUGAGAAAGAACUUCAAGAAUACGAGGCGGCGGAACUGACAAAGACUGACGUGGCAUUGGCAGAUGAUGGAACUGUUAACUCUGACGAUGAGGACUACUUCUCCGGUGAAACCAGAAGUCCAGAAGCUGUCUAUACCAGAAUAAUGAUGACCGGAGGUCGACUAAAGAGAUCGCAUAUACGGAGAUAUGUCUCAGUCAGUUCCAAUCAUCAAGCCCGUCCAAACUCAUUCGCUGAGUUUUUAAACAAGACAUAUUCGAGUGACUCAUAAGGAGUUGAAUAACAUGAUGCCU
>KU198460 Rabies virus, isolate 89V809AFX
ACGCUUAACAACAAAAUCAGAGAAGAAGUAGACAGCGUCAAUUGCAAAGCAAAAAUGUAACACCCCUACAAUGGAUGCCGACAAGAUUGUAUUCAAAGUCAAUAAUCAGGUGGUCUCUUUGAAGCCUGAGAUUAUCGUGGAUCAAUAUGAGUACAAGUACCCUGCUAUUAAGGACUUGAAGAAGCCCAGUAUCACCCUAGGGAAGGCCCCCGAUUUGAACAAGGCAUACAAGUCAGUUUUAUCAGGCUUGAAUGCUGCCAAGCUUGAUCCUGAUGACGUAUGUUCCUACUUAGCAGCUGCAAUGCAGUUCUUUGAGGGGACGUGUCCCGAAGACUGGACCAGCUAUGGGAUCCUGAUUGCACGGAAAGGAGAUAAGAUCACCCCAGAUUCUCUGGUGGAGAUAAAGCGUACCGGUGUAGAAGGGAAUUGGGCUUUGACGGGAGGGAUGGAACUGACGAGGGACCCCACUGUUCCAGAGCAUGCGUCUUUAGUCGGUCUUCUCUUGAGCCUGUAUAGACUAAGCAAAAUAUCUGGGCAAAACACCGGUAACUAUAAGACAAACAUUGCAGAUAGGAUAGAGCAGAUCUUCGAGACAGCCCCCUUUAUUAAGAUCGUGGAGCAUCAUACUCUGAUGACAACUCACAAGAUGUGUGCCAACUGGAGUACUAUACCAAACUUCAGAUUCCUGGCAGGGACCUACGACAUGUUUUUCUCCCGGAUUGAGCAUCUGUAUUCAGCAAUCAGAGUAGGUACGGUAGUCACUGCUUAUGAGGACUGCUCGGGGCUGGUAUCAUUUACCGGGUUCAUAAAACAGAUAAAUCUCACUGCAAGGGAAGCAAUACUAUAUUUCUUCCACAAAAACUUCGAGGAAGAGAUAAGAAGAAUGUUUGAGCCAGGACAAGAGACAGCUGUUCCUCACUCCUAUUUCAUUCACUUUCGUUCACUGGGCUUGAGUGGGAAGUCCCCUUAUUCAUCAAAUGCAGUUGGUCAUGUGUUCAAUCUCAUCCACUUUGUCGGAUGCUAUAUGGGACAAGUGAGAUCUCUGAAUGCAACGGUCAUUGCUGCAUGUGCUCCUCAUGAGAUGUCUGUUUUAGGAGGCUAUUUGGGGGAGGAGUUUUUUGGGAAGGGAACGUUUGAGAGGAGAUUCUUCAGAGAUGAGAAAGAACUUCAAGAAUAUGAGACGGCUGAAUUGACAAAGACUGACACGGCACUGGCAGAUGAUGGAACUGUCAAUUCGGAUGACGAGGACUACUUCUCCGGGGAAACCAGAAGCCCUGAGGCUGUUUAUGCCCGAAUCAUGAUGAACGGGGGCAGACUAAAGAGAUCGCACAUACGGAGAUAUGUCUCAGUCAGCUCAAAUCACCAAGCUCGUCCAAACUCAUUUGCUGAGUUUCUAAACAAGACGUAUUCUAGUGACUCGUAAAUAGUUGAAUAACGGAACACAA
>KU198461 Rabies virus, isolate 90L2968AFX
ACGCUUAACAACAAAAUCAGAGAAGAAGUAGACAGCGUCAAUUGCAAAGCAAAAAUGUAACACCCCUACAAUGGAUGCCGACAAGAUUGUAUUCAAAGUCAAUAAUCAGGUGGUCUCUUUGAAGCCUGAGAUUAUCGUGGAUCAAUAUGAGUACAAGUACCCUGCUAUUAAGGACUUGAAGAAGCCCAGUAUCACCCUAGGGAAGGCCCCCGAUUUGAACAAGGCAUACAAGUCAGUUUUAUCAGGCUUGAAUGCUGCCAAGCUUGAUCCUGAUGACGUAUGUUCCUACUUAGCAGCUGCAAUGCAGUUCUUUGAGGGGACGUGUCCCGAAGACUGGACCAGCUAUGGGAUCCUGAUUGCACGGAAAGGAGAUAAGAUCACCCCAGAUUCUCUGGUGGAGAUAAAGCGUACCGGUGUAGAAGGGAAUUGGGCUUUGACGGGAGGGAUGGAACUGACGAGGGACCCCACUGUUCCAGAGCAUGCGUCUUUAGUCGGUCUUCUCUUGAGCCUGUAUAGACUAAGCAAAAUAUCUGGGCAAAACACCGGUAACUAUAAGACAAACAUUGCAGAUAGGAUAGAGCAGAUCUUCGAGACAGCCCCCUUUAUUAAGAUCGUGGAGCAUCAUACUCUGAUGACAACUCACAAGAUGUGUGCCAACUGGAGUACUAUACCAAACUUCAGAUUCCUGGCAGGGACCUACGACAUGUUUUUCUCCCGGAUUGAGCAUCUGUAUUCAGCAAUCAGAGUAGGUACGGUAGUCACUGCUUAUGAGGACUGCUCGGGGCUGGUAUCAUUUACCGGGUUCAUAAAACAGAUAAAUCUCACUGCAAGGGAAGCAAUACUAUAUUUCUUCCACAAAAACUUCGAGGAAGAGAUAAGAAGAAUGUUUGAGCCAGGACAAGAGACAGCUGUUCCUCACUCCUAUUUCAUUCACUUUCGUUCACUGGGCUUGAGUGGGAAGUCCCCUUAUUCAUCAAAUGCAGUUGGUCAUGUGUUCAAUCUCAUCCACUUUGUCGGAUGCUAUAUGGGACAAGUGAGAUCUCUGAAUGCAACGGUCAUUGCUGCAUGUGCUCCUCAUGAGAUGUCUGUUUUAGGAGGCUAUUUGGGGGAGGAGUUUUUCGGGAAGGGAACGUUUGAGAGGAGAUUCUUCAGAGAUGAGAAAGAACUUCAAGAAUAUGAGACGGCUGAAUUGACAAAGACUGACACGGCACUGGCAGAUGAUGGAACUGUCAAUUCGGAUGACGAGGACUACUUCUCCGGGGAAACCAGAAGCCCUGAGGCUGUUUAUGCCCGAAUCAUGAUGAACGGGGGCAGACUAAAGAGAUCGCACAUACGGAGAUAUGUCUCAGUCAGCUCAAAUCACCAAGCUCGUCCAAACUCAUUUGCUGAGUUUCUAAACAAGACGUAUUCUAGUGACUCGUAAAUAGUUGAAUAACGGAACACAA
>KU198472 Rabies virus, isolate 12L1020AFX
ACGCUUAACAACAAAAUCAGAGAAGAAGUAGACAGCGUCAAUUGCAAAGCAAAAAUGUAACACCCCUACAAUGGAUGCCGACAAGAUUGUAUUCAAAGUUAAUAAUCAGGUGGUCUCUUUGAAGCCUGAGAUUAUCGUGGAUCAAUAUGAGUACAAGUACCCUGCUAUUAAGGACUUGAAGAAGCCCAGUAUCACCCUAGGUAAGGCCCCCGAUUUGAACAAGGCAUACAAGUCAGUUUUAUCAGGCUUGAAUGCUGCCAAGCUUGAUCCUGAUGACGUAUGUUCCUAUUUAGCAGCCGCAAUGCAGUUCUUCGAGGGGACGUGUCCCGAAGACUGGACCAGCUAUGGGAUCCUGAUUGCACGGAAAGGAGAUAAGAUCACCCCAGAUUCUCUGGUGGAGAUAAAGCGUACUGGUGUAGAAGGGAAUUGGGCUUUGACGGGAGGGAUGGAACUGACUAGGGACCCCACUGUUCCAGAGCAUGCGUCUCUAGUCGGUCUUCUCUUGAGUCUGUAUAGACUAAGCAAAAUAUCUGGGCAAAACACUGGUAACUAUAAGACAACCAUUGCAGAUAGGAUAGAGCAGAUUUUCGAGACAGCCCCCUUUAUUAAGAUCGUGGAGCAUCAUACUCUGAUGACAACUCACAAGAUGUGUGCCAACUGGAGUACUAUACCAAACUUCAGAUUCCUUGCAGGGACCUACGACAUGUUUUUCUCCCGGAUCGAGCAUCUGUAUUCAGCAAUCAGAGUAGGUACGGUAGUCACUGCUUAUGAAGACUGCUCGGGGCUGGUAUCAUUUACUGGGUUUAUAAAACAGAUAAAUCUCACUGCCAGGGAAGCAAUACUAUAUUUCUUCCACAAAAACUUCGAGGAAGAGAUAAGAAGAAUGUUUGAGCCAGGACAAGAGACAGCUGUUCCUCACUCCUAUUUCAUUCACUUUCGUUCACUGGGCUUGAGUGGGAAGUCCCCUUAUUCAUCAAAUGCAGUUGGUCAUGUGUUCAAUCUCAUCCACUUUGUUGGAUGCUAUAUGGGACAAGUGAGAUCUCUGAAUGCAACGGUCAUUGCUGCAUGUGCUCCUCAUGAGAUGUCUGUUUUGGGAGGCUAUUUGGGGGAGGAGUUUUUCGGGAAGGGAACGUUUGAAAGAAGAUUCUUCAGAGAUGAGAAAGAACUUCAAGAAUAUGAGACGGCUGAAUUGACAAAGACUGACACGGCACUGGCAGAUGAUGGAACUGUCAAUUCGGAUGACGAAGACUACUUCUCCGGGGAAACCAGAAGCCCUGAGGCUGUUUAUGCCCGAAUCAUGAUGAAUGGGGGUAGACUAAAGAGAUCGCACAUACGGAGAUAUGUCUCAGUCAGCUCAAAUCACCAAGCUCGUCCAAACUCAUUUGCUGAGUUUCUAAAUAAGACGUAUUCUAGUGACUCGUAAAUAGUUGAAUAACGGAACACAA
>KU198473 Rabies virus, isolate 12N0215RFX
ACGCUUAACAACAAAAUCAGAGAAGAAGUAGACAGCGUCAAUUGCAAAGCAAAAAUGUAACACCUCUACAAUGGAUGCCGACAAGAUUGUAUUCAAAGUUAAUAAUCAGGUGGUCUCUUUGAAGCCUGAGAUUAUCGUGGAUCAAUAUGAGUACAAGUACCCUGCUAUUAAGGACUUGAAGAAGCCCAGUAUCACCCUAGGUAAGGCCCCCGAUUUGAACAAGGCAUACAAGUCAGUUUUAUCAGGCUUGAAUGCUGCCAAGCUUGAUCCUGAUGACGUAUGUUCCUAUUUAGCAGCCGCAAUGCAGUUCUUCGAGGGGACGUGUCCCGAAGACUGGACCAGCUAUGGGAUCCUGAUUGCACGGAAAGGAGAUAAGAUCACCCCAGAUUCUCUGGUGGAGAUAAAGCGUACUGGUGUAGAAGGGAAUUGGGCUUUGACGGGAGGGAUGGAACUGACUAGGGACCCCACUGUUCCAGAGCAUGCGUCUCUAGUCGGUCUUCUCUUGAGUCUGUAUAGACUAAGCAAAAUAUCUGGGCAAAACACUGGUAACUAUAAGACAAACAUUGCAGAUAGGAUAGAGCAGAUUUUCGAGACAGCCCCCUUCAUUAAGAUCGUGGAGCAUCAUACUCUGAUGACAACUCACAAGAUGUGUGCCAACUGGAGUACUAUACCAAACUUCAGAUUCCUUGCAGGGACCUACGACAUGUUUUUCUCCCGGAUCGAGCAUCUGUAUUCAGCAAUCAGAGUAGGUACGGUAGUCACUGCUUAUGAAGACUGCUCGGGGCUGGUAUCAUUUACUGGGUUUAUAAAACAGAUAAAUCUCACUGCCAGGGAAGCAAUACUAUAUUUCUUCCACAAAAACUUCGAGGAAGAGAUAAGAAGAAUGUUUGAGCCAGGACAAGAGACAGCUGUUCCUCACUCCUAUUUCAUUCACUUUCGUUCACUGGGCUUGAGUGGGAAGUCCCCUUAUUCAUCAAAUGCAGUUGGUCAUGUGUUCAAUCUCAUCCACUUUGUUGGAUGCUAUAUGGGACAAGUGAGAUCUCUGAAUGCAACGGUCAUUGCUGCAUGUGCUCCUCAUGAGAUGUCUGUUUUGGGAGGCUAUUUGGGGGAGGAGUUUUUCGGGAAGGGAACGUUUGAAAGAAGAUUCUUCAGAGAUGAGAAAGAACUUCAAGAAUAUGAGACGGCUGAAUUGACAAAGACUGACACGGCACUGGCAGAUGAUGGAACUGUCAAUUCGGAUGACGAAGACUACUUCUCCGGGGAAACCAGAAGCCCUGAGGCUGUUUAUGCCCGAAUCAUGAUGAAUGGGGGUAGACUAAAGAGAUCGCACAUACGGAGAUAUGUCUCAGUCAGCUCAAAUCACCAAGCUCGUCCAAACUCAUUUGCUGAGUUUCUAAAUAAGACGUAUUCUAGUGACUCGUAAAUAGUUGAAUAACGGAACACAA
>KU198479 Rabies virus, isolate 14N0601RFX
ACGCUUAACAACAAAAUCAGAGAAGAAGUAGACAGCGUCAAUUGCAAAGCAAAAAUGUAACACCCCUACAAUGGAUGCCGACAAGAUUGUAUUCAAAGUUAAUAAUCAGGUGGUCUCUUUGAAGCCUGAGAUUAUCGUGGAUCAAUAUGAGUACAAGUACCCUGCUAUUAAGGACUUGAAGAAGCCCAGUAUUACCCUAGGUAAGGCCCCCGAUUUGAACAAGGCAUACAAGUCAGUUUUAUCAGGCUUGAAUGCUGCCAAGCUUGAUCCUGAUGACGUAUGUUCCUAUUUAGCAGCCGCAAUGCAGUUCUUCGAGGGGACGUGUCCCGAAGACUGGACCAGCUAUGGGAUCCUGAUUGCACGGAAAGGAGAUAAGAUCACCCCAGAUUCUCUGGUGGAGAUAAAGCGUACUGGUGUAGAAGGGAAUUGGGCUUUGACGGGAGGGAUGGAACUGACUAGGGACCCCACUGUUCCAGAGCAUGCGUCUCUAGUCGGUCUUCUCUUGAGUCUGUAUAGACUAAGCAAAAUAUCUGGGCAAAACACUGGUAACUAUAAGACAAACAUUGCAGAUAGGAUAGAGCAGAUUUUCGAGACAGCCCCCUUUAUUAAGAUCGUGGAGCAUCAUACUCUGAUGACAACUCACAAGAUGUGUGCCAACUGGAGUACUAUACCAAACUUCAGAUUCCUUGCAGGGACCUACGACAUGUUUUUCUCCCGGAUCGAGCAUCUGUAUUCAGCAAUCAGAGUAGGUACGGUAGUCACUGCUUAUGAAGACUGCUCGGGGCUGGUAUCAUUUACUGGGUUUAUAAAACAGAUAAAUCUCACUGCCAGGGAAGCAAUACUAUAUUUCUUCCACAAAAACUUCGAGGAAGAGAUAAGAAGAAUGUUUGAGCCAGGACAAGAGACAGCUGUUCCUCACUCCUAUUUCAUUCACUUUCGUUCACUGGGCUUGAGUGGGAAGUCCCCUUAUUCAUCAAAUGCAGUUGGUCAUGUGUUCAAUCUCAUCCACUUUGUUGGAUGCUAUAUGGGACAAGUGAGAUCUCUGAAUGCAACGGUCAUUGCUGCAUGUGCUCCUCAUGAGAUGUCUGUUUUGGGAGGCUAUUUGGGGGAGGAGUUUUUCGGGAAGGGAACGUUUGAAAGAAGAUUCUUCAGAGAUGAGAAAGAACUUCAAGAAUAUGAGACGGCUGAAUUGACAAAGACUGACACGGCACUGGCAGAUGAUGGAACUGUCAAUUCGGAUGACGAAGACUACUUCUCCGGGGAAACCAGAAGCCCUGAGGCUGUUUAUGCCCGAAUCAUGAUGAAUGGGGGUAGACUAAAGAGAUCGCACAUACGGAGAUAUGUCUCAGUCAGCUCAAAUCACCAAGCUCGUCCAAACUCAUUUGCUGAGUUUCUAAAUAAGACGUAUUCUAGUGACUCGUAAAUAGUUGAAUAACGGAACACAA
>KU244267 Gannoruwa bat lyssavirus, isolate RV3267
ACGCUUAACGACAAAAUCAGAAAAGGAGUAGACAGGAUCGUCUGCGAAACAAAAAUGUAACACCCCUACAAUGGAUGCCGAUAAGAUUGUCUUUAAGGUCAAUAACCAAGUGGUGUCUGUAAAGCCAGAGGUUAUUGUGGAUCAGUAUGAGUACAAGUAUCCGGCGAUUAGAGAUCAAAAGAAACCUAGUAUAACUCUUGGUAAGGCCCCAGAUUUGAACAAGGCCUAUAAGUCCGUUCUGUCUGGAAUGAACGCUGCUAAGCUGGACCCUGAUGAUGUAUGCUCAUAUUUGGCUGCAGCCAUGGAACUUUUUGAGGGUAUCUGCCCAGAGGACUGGACUAGUUACGGAAUUUUAAUCGCUCGGAAAGGAGAUAAGAUAACCCCUGCUACAUUAGUGGACAUCAAAAGAACUGAUAUAGAGGGCAACUGGGCGUUGACAGGGGGUCAGGAUCUAACAAGGGACCCAACAGUUGCAGAACAUGCUUCCUUAGUAGGUCUUCUUUUGAGUCUGUACAGGCUAAGUAAGAUUUCUGGGCAGAACACGGGCAAUUACAAGACUAACAUAGCAGAUCGGAUCGAACAGAUUUUUGAGACAGCUCCUUUUGUCAAGAUUGUCGAACAUCACACAUUGAUGACCACUCACAAGAUGUGUGCAAAUUGGAGCACUAUACCCAACUUCAGGUUUCUAACCGGAACUUAUGAUAUGUUCUUCUCGAGGGUUGAGCAUCUAUACUCUGCUAUCCGGGUAGGAACUGUGGUCACAGCCUAUGAGGAUUGUUCAGGAUUGGUAUCAUUCACAGGGUUCAUCAAGCAGAUCAAUCUUACUGCAAGAGAGGCCAUUCUCUAUUUCUUCCACAAGAACUUUGAAGAAGAGAUUAAGAGGAUGUUUGAGCCAGGACAGGAAACAGCGGUACCUCACUCAUACUUCAUCCACUUCCGCUCGUUGGGACUCAGUGGAAAGUCUCCCUACUCCUCCAAUGCAGUUGGUCAUGUGUUCAAUCUUAUACACUUCGUGGGAUGUUAUAUGGGUCAAGUUAGAUCAUUAAAUGCGACGGUUAUAGCCACUUGCGCACCCCAUGAAAUGUCAGUUCUGGGAGGUUAUUUGGGGGAAGAGUUUUUUGGAAAGGGGACAUUCGAAAGAAGGUUCUUCCGAGAUGAGAGAGAACUUCAGGAUUAUGAGGCAGCUGAAUCCAUGAAGACAGAUAUGGCUUUAGCCGAUGAUGCAACAGUCAACUCUGAUGAUGAGGAUUUCUUCUCGGGGGAAACAAGGAGCCCUGAAGCGGUGUACACAAGGAUUAUGAUGAACGGGGGGAGACUCAAAAAGUCUCACAUAAAAAGAUAUGUCUCGGUCAGCUCUAAUCACCAAUCUCGUCCUAAUUCUUUCGCUGAAUUCUUAAACAAGACCUACUCCAAUGACCCGUAAGAGGGGAAGUAGAGCAAGGUAC
>KU244268 Gannoruwa bat lyssavirus, isolate RV3268
ACGCUUAACGACAAAAUCAGAAAAGGAGUAGACAGGAUCGUCUGCGAAACAAAAAUGUAACACCCCUACAAUGGAUGCCGAUAAGAUUGUCUUUAAGGUCAAUAACCAAGUGGUGUCUGUGAAGCCAGAGGUUAUUGUGGAUCAGUAUGAGUACAAGUAUCCGGCGAUUAGAGAUCAGAAGAAACCUAGUAUAACUCUUGGUAAGGCCCCAGAUUUGAACAAGGCCUAUAAGUCCGUUCUGUCUGGAAUGAACGCUGCUAAGCUGGACCCUGAUGAUGUAUGCUCAUAUUUGGCUGCAGCCAUGGAACUUUUUGAGGGUAUCUGCCCAGAGGACUGGACUAGUUACGGAAUUUUAAUCGCUCGGAAAGGAGAUAAGAUAACCCCUGCUACAUUAGUGGACAUCAAAAGAACUGAUAUAGAGGGCAACUGGGCGUUGACAGGGGGUCAGGAUCUAACGAGGGACCCAACAGUUGCAGAACAUGCUUCCUUAGUAGGUCUUCUUUUGAGUCUGUACAGGCUAAGUAAGAUUUCUGGGCAGAACACGGGCAAUUACAAGACUAACAUAGCAGAUCGGAUCGAACAGAUUUUUGAGACAGCUCCUUUUGUCAAGAUUGUCGAACAUCACACAUUGAUGACCACUCACAAGAUGUGUGCAAAUUGGAGCACUAUACCCAACUUUAGGUUUCUAACCGGAACUUAUGAUAUGUUCUUCUCGAGGGUUGAGCAUCUAUACUCUGCUAUCCGGGUAGGAACUGUGGUCACAGCCUAUGAGGAUUGUUCAGGAUUGGUAUCAUUCACAGGGUUCAUCAAGCAGAUCAAUCUUACUGCAAGAGAGGCCAUUCUCUAUUUCUUCCACAAGAACUUUGAAGAAGAGAUUAAGAGGAUGUUUGAGCCGGGACAGGAAACAGCGGUACCUCACUCAUACUUCAUCCACUUCCGCUCGUUAGGACUCAGUGGAAAGUCUCCCUACUCCUCCAAUGCAGUUGGUCAUGUGUUCAAUCUUAUACACUUCGUGGGAUGUUAUAUGGGUCAAGUUAGAUCAUUAAAUGCGACGGUUAUAGCCACUUGCGCACCCCAUGAAAUGUCAGUUCUGGGAGGUUAUUUGGGGGAAGAGUUUUUUGGAAAGGGGACAUUCGAAAGAAGGUUCUUCCGAGAUGAGAGAGAACUUCAGGAUUAUGAGGCAGCUGAAUCCAUGAAGACAGAUAUGGCUUUAGCCGAUGAUGCAACAGUCAACUCUGAUGAUGAGGAUUUCUUCUCGGGGGAAACAAGGAGCCCUGAAGCGGUGUACACAAGGAUUAUGAUGAACGGGGGGAGACUCAAAAAGUCUCACAUAAAAAGAUAUGUCUCGGUCAGCUCCAAUCACCAAUCUCGUCCUAAUUCUUUCGCUGAAUUCUUAAACAAGACCUACUCCAAUGACCCGUAAGAGGGGAAGUAGAGCAAGGUAC
>KU244269 Gannoruwa bat lyssavirus, isolate RV3269
ACGCUUAACGACAAAAUCAGAAAAGGAGUAGACAGGAUCGUCUGCGAAACAAAAAUGUAACACCCCUACAAUGGAUGCCGAUAAGAUUGUCUUUAAGGUCAAUAACCAAGUGGUGUCUGUGAAGCCAGAGGUUAUUGUGGAUCAGUAUGAGUACAAGUAUCCGGCGAUUAGAGAUCAAAAGAAACCUAGUAUAACUCUUGGUAAGGCCCCAGAUUUGAACAAGGCCUAUAAGUCCGUUCUGUCUGGAAUGAACGCUGCUAAGCUGGACCCUGAUGAUGUAUGCUCAUAUUUGGCUGCAGCCAUGGAACUUUUUGAGGGUAUCUGCCCAGAGGACUGGACUAGUUACGGAAUUUUAAUCGCUCGGAAAGGAGAUAAGAUAACCCCUGCCACAUUAGUGGACAUCAAAAGAACUGAUAUAGAGGGCAACUGGGCGUUGACAGGGGGUCAGGAUCUAACGAGGGACCCAACAGUUGCAGAACAUGCUUCCUUAGUGGGUCUUCUUUUGAGUCUGUACAGGCUAAGUAAGAUUUCUGGGCAGAACACGGGCAAUUACAAGACUAACAUAGCAGAUCGGAUCGAACAGAUUUUUGAGACAGCUCCUUUUGUCAAGAUUGUCGAACAUCACACAUUGAUGACCACUCACAAGAUGUGUGCAAAUUGGAGCACUAUACCCAACUUUAGGUUUUUAACCGGAACUUAUGAUAUGUUCUUCUCGAGGGUUGAGCAUCUAUACUCUGCUAUCCGGGUAGGAACUGUGGUCACAGCCUAUGAGGAUUGUUCAGGAUUGGUAUCAUUCACAGGGUUCAUCAAGCAGAUCAAUCUUACUGCAAGAGAGGCCAUUCUCUAUUUCUUCCACAAGAACUUUGAAGAAGAGAUUAAGAGGAUGUUUGAGCCAGGACAGGAAACAGCGGUACCUCACUCAUACUUCAUCCACUUCCGCUCGUUAGGACUCAGUGGAAAGUCUCCCUACUCCUCCAAUGCAGUUGGUCAUGUGUUCAAUCUUAUACACUUCGUGGGAUGUUAUAUGGGUCAAGUUAGAUCAUUAAAUGCGACGGUUAUAGCCACUUGCGCACCCCAUGAAAUGUCAGUUCUGGGAGGUUAUUUGGGGGAAGAGUUUUUUGGAAAGGGGACAUUCGAAAGAAGGUUCUUCCGAGAUGAGAGAGAACUUCAGGAUUAUGAGGCAGCUGAAUCCAUGAAGACAGAUAUGGCUUUAGCUGAUGAUGCAACAGUCAACUCUGAUGAUGAGGAUUUCUUCUCGGGGGAAACAAGGAGCCCUGAAGCGGUGUACACAAGGAUUAUGAUGAACGGGGGGAGACUCAAAAAGUCUCACAUAAAAAGAUAUGUCUCGGUCAGCUCCAAUCACCAAUCUCGUCCUAAUUCUUUCGCUGAAUUCUUAAACAAGACCUACUCCAAUGACCCGUAAGAGGGGAAGUAGAGCAAGGUAC
>KU523255 Rabies virus, isolate AT6
ACGCUUAACAACAAAAUCAGAGAAGAAGUAGACAAUAUCGUCUACAAAGCAAAAAUGUAACACCCCUACAAUGGAUGCCGACAAGAUUGUAUUCAAGGUCAAUAAUCAGGUGGUCUCUCUGAAGCCUGAAAUUAUUGUGGACCAAUAUGAGUACAAGUACCCGGCUAUCAAAGACCUGAAGAAGCCCAGUAUAACCCUAGGAAAAGCUCCUGAUUUGAAUAAAGCAUACAAAUCAAUUUUGUCUGGCAUGAACGCAGCCAAACUCGACCCUGAUGAUGUAUGCUCUUAUCUGGCUGCCGCAAUGCAGUUUUUUGAGGGAUCAUGUCCUGAGGACUGGACUAGCUAUGGAAUCCUGAUAGCUCGGAAGGGAGAUAAGAUCACCCCGGAUUCUCUUGUGGACAUAAAACGUACCGAUGUGGAAGGGAAUUGGGCGCUAACAGGGGGCAUGGAGUUGACAAGGGACCCUACUGUUUCAGAGCAUGCAUCUCUGGUUGGCCUUCUCUUGAGUUUAUAUAGGUUGAGCAAAAUCUCUGGACAGAAUACCGGCAAUUACAAGACAAACAUCGCGGAUAGAAUAGAGCAGAUUUUCGAGACAGCCCCCUUUGCAAAGAUUGUAGAACAUCAUACUUUGAUGACUACCCACAAAAUGUGUGCUAACUGGAGUACCAUACCAAAUUUCAGAUUCUUGGCUGGGACUUAUGACAUGUUUUUCUCCCGGAUUGAACAUUUGUAUUCAGCUAUUAGAGUAGGCACAGUUGUCACUGCUUAUGAGGACUGCUCAGGACUGGUGUCAUUUACAGGGUUUAUAAAGCAGAUUAAUCUCACUGCUAGAGAAGCACUAUUGUACUUCUUCCACAAGAACUUUGAGGAAGAAAUAAGAAGAAUGUUCGAGCCUGGGCAAGAGACUGCUGUUCCUCAUUCUUAUUUUAUUCAUUUUCGUUCAUUGGGCUUGAGUGGGAAAUCUCCUUACUCAUCCAAUGCAGUUGGUCACGUAUUCAACCUCAUUCACUUUGUUGGAUGUUAUAUGGGUCAGGUGAGAUCUUUGAAUGCAACAGUGAUUGCAACUUGUGCCCCGCAUGAGAUGUCUGUUCUUGGGGGCUAUUUGGGGGAGGAGUUUUUCGGAAAAGGAACUUUUGAAAGGAGAUUCUUCAGAGACGAGAAGGAACUUCAGGAAUAUGAGGCAGCUGAAUUGACAAAAGCUGAAACAGCCCUGGCAGAUGACGGAACAGUCAAUUCUGACGAUGAGGACUACUUCUCCAGUGAAACCAGGAGUCCAGAAGCAGUUUAUACACGAAUCAUGAUGAAUGGAGGUCGACUAAAGAGAUCACACAUAAGGAGGUAUGUCUCAGUCAGCUCUAAUCAUCAAACUCGCCCUAACUCGUUUGCUGAGUUUUUAAACAAAACAUACUCGAGUGACUCGUGAGGAGUUGAACAACAAGAUUGUA
>KX036363 Rabies virus, isolate RV1416-GRL-5-AF-2002
ACGCUUAACAACAAAAUCAGAGAAAAAGCAGACAGCGUCAAUUGCAAAGCAAAAAUGUAACACCCCUACAAUGGAUGCCGACAAGAUUGUAUUCAAAGUUAAUAAUCAGGUGGUCUCUUUGAAGCCUGAGAUUAUCGUGGAUCAAUAUGAGUACAAGUACCCUGCUAUUAAGGACUUGAAGAAGCCCAGUAUCACCCUAGGGAAAGCCCCCGAUUUGAACAAGGCAUACAAGUCAGUUUUAUCAGGCUUGAAUGCUGCCAAGCUUGAUCCUGAUGACGUAUGUUCCUAUUUAGCAGCCGCAAUGCAGUUCUUCGAGGGGACGUGUCCCGAAGACUGGACCAGCUAUGGGAUCCUGAUUGCACGGAAAGGAGAUAAGAUCACCCCAGAUUCUCUGGUGGAGAUAAAGCGUACUGGUGUAGAAGGGAAUUGGGCUUUGACGGGAGGGAUGGAACUGACUAGGGACCCCACUGUUCCAGAGCAUGCGUCUUUAGUCGGUCUUCUCUUGAGUCUGUAUAGACUAAGCAAAAUAUCUGGGCAAAACACUGGUAACUAUAAGACAAACAUUGCAGAUAGGAUAGAGCAGAUUUUCGAGACAGCCCCCUUUAUUAAGAUCGUGGAGCAUCAUACUCUGAUGACAACUCACAAGAUGUGUGCCAACUGGAGUACUAUACCAAACUUCAGAUUCCUGGCAGGGACCUACGACAUGUUUUUCUCCCGGAUUGAGCAUCUGUAUUCAGCAAUCAGAGUAGGUACGGUAGUCACUGCUUAUGAAGACUGCUCGGGGCUGGUAUCAUUUACUGGGUUUAUAAAACAGAUAAAUCUCACUGCAAGGGAAGCAAUACUAUAUUUCUUCCACAAAAACUUCGAGGAAGAGAUAAGAAGAAUGUUUGAGCCAGGACAAGAGACAGCUGUUCCUCACUCCUAUUUCAUUCACUUUCGUUCACUGGGCUUGAGUGGGAAGUCCCCUUAUUCAUCAAAUGCAGUUGGUCAUGUGUUCAAUCUCAUCCACUUUGUCGGAUGCUAUAUGGGACAAGUGAGAUCUCUGAAUGCAACGGUCAUUGCUGCAUGUGCUCCUCAUGAGAUGUCUGUUUUGGGAGGCUAUUUGGGGGAGGAGUUUUUCGGGAAGGGAACGUUUGAAAGAAGAUUCUUCAGAGAUGAGAAAGAACUUCAAGAAUAUGAGACGGCUGAAUUGACAAAGACUGACACGGCACUGGCAGAUGAUGGAACUGUCAAUUCGGAUGACGAGGACUACUUCUCCGGGGAAACCAGAAGCCCUGAGGCUGUUUAUGCCCGAAUCAUGAUGAAUGGGGGUAGACUAAAGAGAUCGCACAUACGGAGAUAUGUCUCAGUCAGCUCAAAUCACCAAGCUCGUCCAAACUCAUUUGCUGAGUUUCUAAAUAAGACGUAUUCUAGUGACUCGUAAAUAGUUGAAUAACGGAACACAA
>KX036366 Rabies virus, isolate RV1419-GRL-3-AF-2002
ACGCUUAACAACAAAAUCAGAGAAAAAGCAGACAGCGUCAAUUGCAAAGCAAAAAUGUAACACCCCUACAAUGGAUGCCGACAAGAUUGUAUUCAAAGUUAAUAAUCAGGUGGUCUCUUUGAAGCCUGAGAUUAUCGUGGAUCAAUAUGAGUACAAGUACCCUGCUAUUAAGGACUUGAAGAAGCCCAGUAUCACCCUAGGGAAAGCCCCCGAUUUGAACAAGGCAUACAAGUCAGUUUUAUCAGGCUUGAAUGCUGCCAAGCUUGAUCCUGAUGACGUAUGUUCCUAUUUAGCAGCCGCAAUGCAGUUCUUCGAGGGGACGUGUCCCGAAGACUGGACCAGCUAUGGGAUCCUAAUUGCACGGAAAGGAGAUAAGAUCACCCCAGAUUCUCUGGUGGAGAUAAAGCGUACUGGUGUAGAAGGGAAUUGGGCUUUGACGGGAGGGAUGGAACUGACUAGGGACCCCACUGUUCCAGAGCAUGCGUCUUUAGUCGGUCUCCUCUUGAGUCUGUAUAGACUAAGCAAAAUAUCUGGCCAAAACACUGGUAACUAUAAGACAAACAUUGCAGAUAGGAUAGAGCAGAUUUUCGAGACAGCCCCCUUUAUUAAGAUCGUGGAGCAUCAUACUCUGAUGACAACUCACAAGAUGUGUGCCAACUGGAGUACUAUACCAAACUUCAGAUUCCUGGCAGGGACCUACGACAUGUUUUUCUCCCGGAUUGAGCAUCUGUAUUCAGCAAUCAGAGUAGGUACGGUAGUCACUGCUUAUGAAGACUGCUCGGGGCUGGUAUCAUUUACUGGGUUUAUAAAACAGAUAAAUCUCACUGCAAGGGAAGCAAUACUAUAUUUCUUCCACAAAAACUUCGAGGAAGAGAUAAGAAGAAUGUUUGAGCCAGGACAAGAGACAGCUGUUCCUCACUCCUAUUUCAUUCACUUUCGUUCACUGGGCUUGAGUGGGAAGUCCCCUUAUUCAUCAAAUGCAGUUGGUCAUGUGUUCAAUCUCAUCCACUUUGUCGGAUGCUAUAUGGGGCAAGUGAGAUCUCUGAAUGCAACGGUCAUUGCUGCAUGUGCUCCUCAUGAGAUGUCUGUUUUGGGAGGCUAUUUGGGGGAGGAGUUUUUCGGGAAGGGAACGUUUGAAAGAAGAUUCUUCAGAGAUGAGAAAGAACUUCAAGAAUAUGAGACGGCUGAAUUGACAAAGACUGACACGGCACUGGCAGAUGAUGGAACUGUCAAUUCGGAUGACGAGGACUACUUCUCCGGGGAAACCAGAAGCCCUGAGGCUGUUUAUGCCCGAAUCAUGAUGAAUGGGGGUAGACUAAAGAGAUCGCACAUACGGAGAUAUGUCUCAGUCAGCUCAAAUCACCAAGCUCGUCCAAACUCAUUUGCUGAGUUUCUAAAUAAGACGUAUUCUAGUGACUCGUAAAUAGCUGAAUAACGGAACACAA
>KX148100 Rabies lyssavirus, isolate 09035FRA
ACGCUUAACAACAAAAUCAGAGAAGAAGUAGACAAUAUCGUCUACAAAGCAAAAAUGUAACACCCCUACAAUGGAUGCCGACAAGAUUGUAUUCAAGGUCAAUAAUCAGGUGGUCUCUCUGAAGCCUGAAAUUAUUGUGGACCAAUAUGAGUACAAGUACCCGGCUAUCAAAGACCUGAAGAAGCCCAGUAUAACCUUAGGAAAAGCUCCUGAUUUGAAUAAAGCAUAUAAAUCAAUUUUGUCUGGCAUGAACGCAGCCAAACUCGACCCUGAUGAUGUAUGCUCUUAUCUGGCUGCCGCAAUGCAGUUCUUUGAGGGAUCAUGUCCUGAGGACUGGACUAGCUAUGGAAUCCUGAUAGCUCGGAAGGGAGAUAAGAUCACCCCGGAUUCUCUUGUGGACAUAAAACGUACCGAUGUGGAAGGGAAUUGGGCUCUAACAGGGGGCAUGGAGUUGACAAGGGACCCUACUGUUUCAGAGCAUGCAUCUCUGGUUGGCCUUCUCUUGAGUUUAUAUAGGUUGAGCAAAAUCUCUGGACAGAAUACCGGCAAUUACAAGACAAACAUCGCGGAUAGAAUAGAGCAGAUUUUCGAGACAGCCCCCUUUGCAAAGAUUGUAGAACAUCAUACUUUGAUGACUACCCACAAAAUGUGUGCUAACUGGAGUACCAUACCAAAUUUCAGAUUCUUGGCUGGGACUUAUGACAUGUUUUUCUCCCGGAUUGAACAUUUGUAUUCAGCUAUUAGAGUAGGCACAGUUGUCACUGCUUAUGAGGACUGCUCAGGACUGGUGUCAUUUACAGGGUUUAUAAAGCAGAUAAAUCUCACUGCUAGAGAAGCACUAUUGUACUUCUUCCACAAGAACUUUGAGGAAGAAAUAAGAAGAAUGUUCGAGCCUGGGCAAGAGACUGCUGUUCCUCAUUCUUAUUUUAUUCAUUUUCGUUCAUUGGGCUUGAGUGGGAAAUCUCCUUACUCAUCCAAUGCAGUUGGUCAUGUAUUCAACCUCAUUCACUUUGUUGGAUGUUAUAUGGGUCAGGUGAGAUCUUUGAAUGCAACAGUGAUUGCAACUUGUGCCCCGCAUGAGAUGUCUGUUCUUGGGGGCUAUUUGGGGGAGGAGUUUUUCGGAAAAGGAACUUUUGAAAGGAGAUUCUUCAGAGACGAGAAGGAACUUCAGGAAUAUGAGGCAGCUGAAUUGACAAAAGCUGAGACAGCCCUGGCAGAUGACGGAACAGUCAAUUCUGACGAUGAGGACUACUUCUCCAGUGAAACCAGGAGUCCAGAAGCAGUUUAUACAAGAAUCAUGAUGAAUGGAGGUCGAUUAAAGAGAUCACACAUAAGGAGGUAUGUCUCAGUCAGCUCUAAUCAUCAAACUCGCCCUAACUCGUUUGCUGAGUUUUUAAACAAAACAUACUCGAGUGACUCGUGAGGAGUUGAACAACAAGAUUGUA
>KX148101 Rabies lyssavirus, isolate 86092EGY
ACGCUUAACAACAAAAUCAUAGAAGAAGCAGACAUCGUCAGUUGCAAAACAAAAAUGUAACACCCCUACAAUGGAUGCCGACAAGAUUGUAUUCAAGGUCAAUAAUCAGGUGGUCUCUUUGAAGCCUGAGAUUAUCGUGGAUCAAUAUGAGUACAAGUACCCUGCCAUCAAAGAUCUGAAAAAGCCCUGUAUAACCCUAGGGAAAGCCCCUGACUUAAACAAAGCAUACAAGUCAGUUUUGUCGGGCAUGAAUGCCGCCAAGCUUGACCCUGAUGAUGUAUGCUCCUACUUGGCAGCGGCAAUGCAGCUUUUUGAGGGGACAUGUCCGGAAGACUGGACCAGCUAUGGAAUCCUGAUUGCAAGAAAAGGAGACAAGAUCACCCCAGAUUCCCUCGUGGAGAUAAAGCGUACGGAUGUAGAAGGGAGCUGGGCUCUGACAGGAGGCAUGGAACUGACCAGGGACCCCACUGUCUCUGAGCAUGCGUCUUUAGUCGGUCUUCUCUUGAGUCUGUAUAGAUUGAGCAAAAUAUCAGGGCAAAACACUGGUAACUAUAAGACAAACAUUGCAGAUAGGAUAGAGCAGAUAUUUGAGACUGCCCCUUUUGUCAAAAUUGUGGAACACCAUACUCUAAUGACGACUCACAAAAUGUGUGCCAAUUGGAGUACUAUACCGAACUUCAGAUUCUUGGCCGGAACAUACGACAUGUUCUUCUCCCGAAUUGAGCAUCUAUAUUCAGCGAUCAGAGUGGGCACAGUUGUCACUGCUUAUGAAGACUGCUCAGGGCUGGUAUCGUUUACAGGGUUCAUAAAGCAGAUCAAUCUCACUGCAAGAGAAGCAAUACUAUACUUCUUCCACAAGAACUUUGAGGAGGAGAUAAGAAGGAUGUUUGAGCCAGGGCAGGAGACAGCUGUCCCCCACUCUUAUUUCAUUCACUUUCGUUCACUAGGCUUGAGUGGGAAGUCUCCCUAUUCAUCAAAUGCCGUCGGUCAUGUUUUCAAUCUCAUUCACUUUGUGGGAUGCUAUAUGGGUCAAGUCAGAUCUCUAAAUGCGACAGUUAUUGCUGCAUGCGCUCCUCAUGAGAUGUCGGUUCUAGGGGGCUAUCUAGGAGAGGAGUUCUUCGGGAAAGGAACAUUCGAAAGAAGAUUCUUCCGAGAUGAGAAAGAACUUCAAGAAUAUGAGGCAGCUGAACUGACAAAGACUGACUUGGCACUGGCGGAUGACGGAACUGUCAAUUCCGACGAUGAAGACUACUUCUCCGGUGAAACCAGAAGUCCAGAAGCUGUUUAUGCUCGAAUCAUGAUGAACGGAGGCCGGCUAAAGAGAUCGCAUAUACGGAGAUAUGUCUCAGUCAGUUCCAAUCAUCAAGCCCGUCCAAACUCAUUCGCGGAGUUUCUAAACAAGACAUAUUCAAGUGACUCAUAAGGAGUUAGAUAAUAAGGUGCCA
>KX148104 Rabies lyssavirus, isolate 86058YOU
ACGCUUAACAACAAAAUCAGAGAAGAAGCAGACAGCGUCAGUUGUAAAGCAAAAAUGUAACACCCCUACAAUGGAUGCCGACAAGAUUGUAUUCAAAGUCAAUAAUCAGGUGGUUUCUUUGAAGCCUGAGAUUAUCGUGGAUCAAUAUGAGUACAAGUACCCUGCUAUCAAAGAUUUGAAAAAGCCCUGUAUAACCCUAGGGAAAGCCCCCGAUUUAAACAAAGCAUACAAGUCAGUCUUAUCAGGUAUGAAUGCCGCCAAACUUGAUCCUGAUGAUGUAUGUUCCUACUUGGCAGCAGCAAUGCAGUUCUUUGAGGGGACGUGUCCAGAAGACUGGACCAGCUAUGGAAUCCUGAUUGCACGAAAAGGAGACAAGAUCACCCCUGAUUCUCUGGUGGAAAUAAAGCGUACCGAUGUAGAAGGGAGUUGGGCUAUGACAGGAGGCAUGGAACUGACAAGGGACCCCACUGUCUCUGAGCAUGCGUCUUUAGUCGGUCUUCUAUUGAGUCUGUAUAGGUUGAGCAAGAUAUCAGGACAGAACACCGGCAACUAUAAGACAAAUAUUGCAGAUAGGAUAGAGCAAAUUUUCGAGACAGCCCCUUUCGUUAAAAUCGUGGAACACCAUACUCUAAUGACGACUCACAAAAUGUGUGCUAAUUGGAGUACUAUACCGAAUUUCAGAUUUUUGGCUGGAACUUACGACAUGUUUUUCUCCCGGAUUGAGCAUCUAUAUUCAGCAAUCAGAGUGGGCACAGUUGUUACUGCUUAUGAAGACUGUUCAGGACUGGUAUCGUUUACUGGGUUCAUAAAGCAGAUCAAUCUCACCGCAAGAGAAGCAAUACUAUACUUCUUCCACAAAAACUUUGAAGAAGAGAUAAGAAGAAUGUUCGAACCAGGGCAGGAGACUGCUGUUCCUCACUCUUAUUUCAUUCACUUCCGUUCACUAGGCUUGAGUGGGAAGUCUCCUUAUUCAUCAAAUGCCGUUGGUCAUGUGUUCAAUCUCAUUCACUUCGUUGGAUGUUAUAUGGGUCAAGUUAGAUCCCUAAAUGCAACAGUUAUUGCCGCAUGUGCUCCUCAUGAGAUGUCUGUUCUAGGGGGCUAUCUGGGAGAGGAAUUCUUCGGGAAAGGGACAUUCGAAAGAAGAUUCUUCAGAGAUGAGAAAGAACUUCAAGAAUACGAGGCGGCCGAGCUGACAAAGACUGACGUGGCAUUGGCAGAUGACGGGACUGUCAACUCUGACGACGAGGACUAUUUCUCUGGUGAGACCAGAAGUCCAGAAGCUGUUUAUACUCGAAUCAUGAUGAAUGGAGGUCGACUAAAGAGAUCGCAUAUACGGAGAUAUGUCUCAGUCAGUUCCAAUCAUCAAGCCCGUCCAAAUUCAUUCGCUGAGUUUCUAAACAAGACAUAUUCGAGUGACUCAUAAGGAGUUGAAUAACAGAGUGCCG
>KX148105 Rabies lyssavirus, isolate 86083GRO
ACGCUUAACAACAAAAUCAGAGAAAAAGCAGGCAGCGUCAAUUGCAAAGCAAAAAUGUAACACCCCUACAAUGGAUGCCGACAAGAUUGUAUUCAAAGUUAAUAAUCAGGUGGUCUCUUUGAAGCCUGAGAUUAUCGUGGAUCAAUAUGAGUACAAGUACCCUGCUAUUAAGGACUUGAAGAAGCCCAGUAUCACCCUAGGGAAAGCCCCCGAUUUGAACAAGGCAUACAAGUCAGUUUUAUCAGGCUUGAAUGCUGCCAAGCUUGAUCCUGAUGACGUAUGUUCCUACUUAGCAGCCGCAAUGCAGUUCUUCGAGGGGACGUGUCCCGAAGACUGGACCAGCUAUGGGAUCCUGAUUGCACGGAAAGGAGAUAAGAUCACCCCAGAUUCUCUGGUGGAGAUAAAGCGUACAGGUGUAGAAGGGAAUUGGGCUUUGACGGGAGGGAUGGAACUGACUAGGGACCCCACUGUUCCAGAGCAUGCGUCUUUAGUCGGUCUUCUCUUGAGUCUGUAUAGACUAAGCAAAAUAUCUGGGCAAAACACUGGUAACUAUAAGACAAACAUUGCAGAUAGGAUAGAGCAGAUUUUCGAGACAGCCCCCUUUAUUAAGAUCGUGGAGCAUCAUACUCUGAUGACAACUCACAAGAUGUGUGCCAACUGGAGUACUAUACCAAACUUCAGAUUUCUGGCAGGGACCUACGACAUGUUUUUCUCCCGGAUUGAGCAUCUGUAUUCAGCAAUCAGAGUAGGUACGGUAGUCACUGCUUAUGAAGACUGCUCGGGGCUGGUAUCAUUUACUGGGUUCAUAAAACAGAUAAAUCUCACUGCAAGGGAAGCAAUACUAUAUUUCUUCCACAAAAACUUCGAGGAAGAGAUAAGAAGAAUGUUUGAGCCAGGACAAGAGACAGCUGUUCCUCACUCCUAUUUCAUUCACUUUCGUUCACUGGGCUUGAGUGGGAAGUCCCCUUAUUCAUCAAAUGCAGUUGGUCAUGUGUUCAAUCUCAUCCACUUUGUCGGAUGCUAUAUGGGACAAGUGAGAUCUCUGAAUGCAACGGUCAUUGCUGCAUGUGCUCCUCAUGAGAUGUCUGUUUUAGGAGGCUAUUUGGGGGAGGAGUUUUUCGGGAAGGGAACGUUUGAAAGGAGAUUCUUCAGAGAUGAGAAAGAACUUCAAGAAUAUGAGACGGCUGAAUUGACAAAGACUGACACGGCACUGGCAGAUGAUGGAACUGUCAAUUCGGAUGACGAGGACUACUUCUCCGGGGAAACCAGAAGCCCUGAGGCUGUUUAUGCCCGAAUCAUGAUGAACGGGGGCAGACUAAAGAGAUCGCACAUACGGAGAUAUGUCUCAGUCAGCUCAAAUCACCAAGCUCGUCCAAACUCAUUUGCUGAGUUUCUAAAUAAGACGUAUUCUAGUGACUCGUAAAUAGUUGAAUAACGGAACACAA
>KX148107 Rabies lyssavirus, isolate 86097BEN
ACGCUUAACAACAAAAUCAGAGAAGAAGCAGACAGCGUCAUUUGCAAAGCAAAAAUGUAACACCCCUACAAUGGAUGCCGACAAGAUUGUAUUCAAAGUCAAUAAUCAGGUGGUUUCCUUGAAGCCAGAGAUUAUCGUGGAUCAAUAUGAGUACAAAUACCCUGCUAUCAAAGACCUGAAGAAGCCCAGUAUAACCUUAGGGAAAGCCCCCGAUUUAAACAAAGCAUACAAGUCAGUUUUAUCAGGCAUGAAUGCCGCCAAGCUUGAUCCUGACGAUGUAUGUUCUUAUUUGGCAGCUGCAAUGCAACUCUUUGAAGGGACAUGUCCUGAAGACUGGACUAGCUAUGGAAUCUUGAUUGCAAGAAAGGGAGACAAGAUCACUCCAGAUUCUCUUGUGGAGAUCAAGCGUACGGAUGUAGAAGGAAACUGGGCUCUGACAGGAGGUAUGGAACUGACAAGAGACCCCACGGUUUCUGAACAUGCAUCUUUAGUCGGUCUGCUCUUGAGUCUGUAUAGGUUAAGCAAAAUAUCGGGACAAAACACAGGCAACUACAAGACAAACAUUGCAGAUCGGAUAGAGCAGAUUUUUGAGACAGCCCCUUUCGUCAAAAUUGUGGAACAUCAUACUCUGAUGACAACUCAUAAAAUGUGCGCUAACUGGAGUACUAUACCGAACUUCCGAUUCUUGGCCGGAACAUACGACAUGUAUUUCUCCCGGAUUGAACAUCUAUAUUCAGCCAUCAGAGUGGGCACAGUAGUCACUGCUUAUGAAGAUUGCUCUGGGCUGGUGUCGUUCACAGGGUUCAUAAAACAGAUAAAUCUUACUGCAAGAGAAGCAAUACUAUACUUCUUCCACAAGAACUUUGAAGAGGAGAUACGAAGAAUGUUCGAGCCAGGGCAGGAGACUGCGGUUCCUCACUCCUAUUUCAUUCACUUCCGCUCGUUGGGUCUGAGCGGGAAAUCCCCGUAUUCGUCAAAUGCGGUAGGUCAUGUAUUCAAUCUCAUUCACUUUGUUGGAUGUUAUAUGGGUCAGGUCAGGUCUUUAAAUGCGACGGUCAUUGCUGCAUGUGCUCCUCAUGAGAUGUCUGUCCUAGGGGGUUAUCUAGGGGAAGAGUUUUUUGGAAAAGGCACAUUCGAAAGAAGAUUCUUUAGAGACGAAAAAGAACUCCAAGAAUAUGAGGCAGCUGAAUUGACGAAGACUGAUGUGGCACUGGCAGAUGACGGAACCGUCAACUCUGAUGAUGAGGAUUACUUUUCCGGUGAAACCAGGAGUCCUGAAGCCGUUUAUACUCGGAUCAUGAUGAACGGAGGGCGACUAAAGAGAUCUCACAUAAGGAGAUAUGUUUCAGUCAGUUCCAAUCAUCAAGCCCGCCCAAACUCAUUUGCUGAGUUCCUAAACAAAACAUAUUCUAGUGAUUCAUAAAGAGUUGAAUCACAGGAUUCUA
>KX148109 Rabies lyssavirus, isolate 86117BRE
ACGCUUAACAACAAAAUCAGAGAAGAAAUAGACAGUAUCGUCUAUAAAGCAAAAAUGUAACACCCCUACAAUGGAUGCCGACAAGAUUGUAUUCAAGGUCAAUAAUCAGGUGGUUUCUCUGAAGCCUGAAAUUAUCGUGGACCAAUAUGAGUACAAGUAUCCGGCUAUCAAAGACCUGAAGAAGCCCAGUAUAACCUUAGGAAAAGCUCCUGAUUUGAGUAAAGCAUACAAAUCAAUUUUAUCUGGCAUGAACGCGGCCAAACUCGACCCUGAUGAUGUAUGCUCGUAUCUGGCUGCCGCGAUGCAGUUCUUUGAAGGAUCAUGUCCUGAGGACUGGACUAGCUAUGGAAUCCUGAUAGCUCGGAAGGGAGAUAAGAUCACCCCAGAUUCUCUUGUGGACAUAAGACGUACUGAUGUGGAAGGGAAUUGGGCUCUAACAGGGGGCAUGGAGUUGACAAGGGACCCUACUGUUUCAGAGCAUGCAUCUCUGGUUGGCCUUCUCUUGAGUUUGUAUAGGUUGAGCAAAAUUUCUGGACAGAAUACCGGCAAUUACAAGACAAACAUCGCGGAUAGAAUAGAGCAGAUUUUCGAGACAGCCCCCUUUGCAAAGAUCGUAGAACAUCAUACUUUGAUGACGACCCACAAAAUGUGCGCUAACUGGAGUACCAUACCAAAUUUCAGAUUCUUGGCUGGAACUUAUGACAUGUUUUUCUCCCGGAUUGAACAUCUGUAUUCAGCUAUUAGAGUAGGCACAGUUGUCACUGCGUAUGAGGACUGCUCAGGACUGGUGUCAUUUACAGGGUUUAUAAAGCAAAUAAAUCUCACUGCGAGAGAAGCACUAUUAUACUUCUUCCACAAGAACUUUGAGGAAGAAAUAAGAAGAAUGUUCGAACCUGGGCAAGAGACUGCUGUUCCUCAUUCCUAUUUCAUUCAUUUUCGUUCAUUGGGCUUGAGUGGGAAAUCUCCGUACUCAUCCAAUGCAGUUGGUCAUGUAUUCAACCUCAUUCACUUUGUUGGAUGUUAUAUGGGUCAGGUGAGAUCUUUAAAUGCAACAGUGAUUGCAACAUGUGCCCCGCAUGAGAUGUCUGUUCUUGGGGGCUAUUUGGGAGAGGAGUUUUUCGGAAAAGGAACUUUUGAAAGGAGAUUCUUCAGGGACGAGAAAGAACUUCAGGAGUAUGAGGCAGCUGAAUUGACAAAAGCUGAAACGGCCCUGGCAGAUGACGGAACAGUCAAUUCUGAUGAUGAGGACUACUUCUCCAGUGAAACCAGGAGUCCAGAAGCAGUUUACACACGAAUCAUGAUGAACGGAGGUAGACUAAAAAGAUCACACAUAAGGAGGUAUGUCUCAGUCAGCUCUAAUCAUCAAACUCGCCCUAACUCGUUUGCAGAGUUUUUAAACAAAACAUACUCGAGUGACUCGUGAGGAGUUGAACGACAAGAUUGUA
>KY026417 Rabies lyssavirus, isolate NY.1998.8982
ACGCUUAACAACAAAAUCAGAGAAGAAGUAGACAGUAUCAUCUACAAAAAGAAAAUGUAACACCUCUACAAUGGAUACCGACAAAAUUGUAUUCAAAGUCAAUAACCAGGUUGUCUCUCUAAAACCUGAAAUUAUUGUAGAUCAAUAUGAGUACAAAUACCCGGCUAUCAAAGACUUAAAAAAGCCCAGUAUCUCCCUGGGAAAAGCUCCUGAUUUGAACAAGGCGUAUAAGUCAAUUUUGUCCGGUAUGAAUGCAGCUAAGCUAGACCCUGACGAUGUGUGCUCUUACUUGGCAGCUGCAAUGCAGUUCUUUGAAGGAACAUGUCCAGAAGACUGGACUAGCUAUGGAAUCUUGAUUGCAAAGAAAGGAGACAAGAUAACUCCAAACUCUCUCGUAGACAUAAAACGUACAGAUGUAGAAGGGAACUGGGCUCUAACGGGAGGAAUGGAGUUGACUAGGGAUCCCACCAUUCCAGAACAUGCAUCUUUGGUUGGUCUUCUCCUGAGUUUGUAUCGAUUGAGCAAAAUAUCCGGACAGAACACAGGCAAUUACAAGACAAAUAUCUCUGAUCGUAUAGAGCAGAUUUUUGAGACGGCCCCCUUUGUGAAGAUCGUGGAACAUCACACUUUGAUGACAACUCACAAAAUGUGCGCUAACUGGAGCACCAUACCGAACUUUAGAUUCCUAGCCGGAACUUAUGACAUGUUUUUCUCUCGGAUUGAACAUCUAUAUUCAGCAAUCAGAGUGGGUACAGUUGUCACUGCUUACGAGGACUGCUCAGGGCUAGUAUCUUUUACAGGUUUUAUAAAGCAGAUAAACCUUACAGCAAAGGAAGCAAUACUUUAUUUCUUCCACAAAAAUUUUGAGGGAGAGAUAAGAAGAAUGUUUGAGCCAGGACAGGAAACUGCAGUCCCUCACUCCUAUUUCAUCCAUUUCCGGUCUUUGGGCCUGAGUGGGAAAUCUCCAUAUUCGUCAAGUGCAGUUGGUCACGUGUUCAACCUCAUUCACUUUGUCGGAUGCUAUAUGGGUCAAGUGAGGUCUUUGAAUGCAACGGUUAUUGCCACAUGUGCUCCACAUGAGAUGUCUGUUCUCGGGGGUUAUUUGGGGGAGGAGUUCUUUGGCAAGGGGACUUUUGAGAGAAGAUUCUUCAGAAACGAGAAGGAACUUCAGGACUAUGAAGCAGCAGAGUUGACAAAGACUGAGGUCGCUCUGGCAGACGACGGAACAGUCAAUUCUGACGACGAAGACUACUUCUCUGGUGAAACCAGGAGUCCAGAGGCGGUCUAUACUCGGAUCAUGAUCAAUGGGGGCCGACUCAAAAGAUCACAUAUAAGAAGGUAUGUAUCAGUCAGUUCCAAUCAUCAAGCUCGCCCCAAUUCAUUUGCUGAAUUUCUAAACAAGACAUAUUCUAACGACCCGUAGGGAGUCGAACUUCAAGAUUGUC
>KY026424 Rabies lyssavirus, isolate ON.1999.6417
ACGCUUAACAACAAAAUCAGAGAAGAAGUAGACAGUAUCAUCUACAAAAAGAAAAUGUAACACCUCUACAAUGGAUACCGACAAAAUUGUAUUCAAAGUCAAUAACCAGGUUGUCUCUCUAAAACCUGAAAUUAUUGUAGAUCAAUAUGAGUACAAAUACCCGGCUAUCAAAGACUUAAAAAAGCCCAGUAUCUCCCUGGGAAAAGCUCCUGAUUUGAACAAGGCGUAUAAGUCAAUUUUGUCCGGUAUGAAUGCAGCUAAGCUAGACCCUGACGAUGUGUGCUCUUACUUGGCAGCUGCAAUGCAGUUCUUUGAAGGAACAUGUCCAGAAGACUGGACUAGCUAUGGAAUCUUGAUUGCAAGGAAAGGAGACAAGAUAACUCCAAACUCUCUCGUAGACAUAAAACGUACAGAUGUAGAAGGGAACUGGGCUCUAACAGGAGGAAUGGAGUUGACUAGGGAUCCCACCAUUCCAGAACAUGCAUCUUUGGUUGGUCUUCUCCUGAGUUUGUAUCGAUUGAGCAAAAUAUCCGGACAGAACACAGGCAAUUACAAGACAAAUAUCUCUGAUCGUAUAGAGCAGAUUUUUGAGACGGCCCCCUUUGUGAAGAUCGUGGAACAUCACACUUUGAUGACAACUCACAAAAUGUGCGCUAACUGGAGCACCAUACCGAACUUUAGGUUCCUAGCCGGAACUUAUGACAUGUUUUUCUCUCGGAUUGAACAUCUAUAUUCAGCAAUCAGAGUGGGUACAGUUGUCACUGCUUACGAGGACUGCUCAGGGCUAGUAUCUUUUACAGGUUUUAUAAAGCAGAUAAACCUUACAGCAAAGGAAGCAAUACUUUAUUUCUUCCACAAAAAUUUUGAGGGAGAGAUAAGAAGAAUGUUUGAGCCGGGACAGGAAACUGCAGUCCCUCACUCCUAUUUCAUCCAUUUCCGGUCUUUGGGCCUGAGUGGGAAAUCUCCAUAUUCGUCAAGUGCAGUUGGUCACGUGUUCAACCUCAUUCACUUUGUCGGAUGCUAUAUGGGUCAAGUGAGGUCUUUGAAUGCAACGGUUAUUGCCACAUGUGCUCCACAUGAGAUGUCUGUUCUCGGGGGUUAUUUGGGGGAGGAGUUCUUUGGCAAGGGGACUUUUGAGAGAAGAUUCUUCAGAAACGAGAAGGAACUUCAGGACUAUGAAGCAGCAGAGUUGACAAAGACUGAGGUCGCUCUGGCAGACGACGGGACAGUCAAUUCUGACGACGAAGACUACUUCUCUGGUGAAACCAGGAGUCCAGAGGCGGUCUAUACUCGGAUCAUGAUCAAUGGGGGCCGACUCAAAAGAUCACAUAUAAGAAGGUAUGUAUCAGUCAGUUCCAAUCAUCAAGCUCGCCCCAAUUCAUUUGCUGAAUUUCUAAACAAGACAUAUUCUAACGACCCGUAGGGAGUCGAACUUCAAGAUUGUC
>KY026427 Rabies lyssavirus, isolate ON.2000.0155
ACGCUUAACAACAAAAUCAGAGAAGAAGUAGACAGUAUCAUCUACAAAAAGAAAAUGUAACACCUCUACAAUGGAUACCGACAAAAUUGUAUUCAAAGUCAAUAACCAGGUUGUCUCUCUAAAACCUGAAAUUAUUGUAGAUCAAUAUGAGUACAAAUACCCGGCUAUCAAAGACUUAAAAAAGCCCAGUAUCUCCCUGGGAAAAGCUCCUGAUUUGAACAAGGCGUAUAAGUCAAUUUUGUCCGGUAUGAAUGCAGCUAAGCUAGACCCUGACGAUGUGUGCUCUUACUUGGCAGCUGCAAUGCAGUUCUUUGAAGGAACAUGUCCAGAAGACUGGACUAGCUAUGGAAUCUUGAUUGCAAGGAAAGGAGACAAGAUAACUCCAAACUCUCUCGUAGACAUAAAACGUACAGAUGUAGAAGGGAACUGGGCUCUAACAGGAGGAAUGGAGUUGACUAGGGAUCCCACCAUUCCAGAACAUGCAUCUUUGGUUGGUCUUCUCCUGAGUUUGUAUCGAUUGAGCAAAAUAUCCGGACAGAACACAGGCAAUUACAAGACAAAUAUCUCUGAUCGUAUAGAGCAGAUUUUUGAGACGGCCCCCUUUGUGAAGAUCGUGGAACAUCACACUUUGAUGACAACUCACAAAAUGUGCGCUAACUGGAGCACCAUACCGAACUUUAGGUUCCUAGCCGGAACUUAUGACAUGUUUUUCUCUCGGAUUGAACAUCUAUAUUCAGCAAUCAGAGUGGGUACAGUUGUCACUGCUUACGAGGACUGCUCAGGGCUAGUAUCUUUUACAGGUUUUAUAAAGCAGAUAAACCUUACAGCAAAGGAAGCAAUACUUUAUUUCUUCCACAAAAAUUUUGAGGGAGAGAUAAGAAGAAUGUUUGAGCCGGGACAGGAAACUGCAGUCCCUCACUCCUAUUUCAUCCAUUUCCGGUCUUUGGGCCUGAGUGGGAAAUCUCCAUAUUCGUCAAGUGCAGUUGGUCACGUGUUCAACCUCAUUCACUUUGUCGGAUGCUAUAUGGGUCAAGUGAGGUCUUUGAAUGCAACGGUUAUUGCCACAUGUGCUCCACAUGAGAUGUCUGUUCUCGGGGGUUAUUUGGGGGAGGAGUUCUUUGGCAAGGGGACUUUUGAGAGAAGAUUCUUCAGAAACGAGAAGGAACUUCAGGACUAUGAAGCAGCAGAGUUGACAAAGACUGAGGUCGCUCUGGCAGACGACGGAACAGUCAAUUCUGACGACGAAGACUACUUCUCUGGUGAAACCAGGAGUCCAGAGGCGGUCUAUACUCGGAUCAUGAUCAAUGGGGGCCGACUCAAAAGAUCACAUAUAAGAAGGUAUGUAUCAGUCAGUUCCAAUCAUCAAGCUCGCCCCAAUUCAUUUGCUGAAUUUCUAAACAAGACAUAUUCUAACGACCCGUAGGGAGUCGAACUUCAAGAUUGUC
>KY210261 Rabies lyssavirus, isolate rv3068
ACGCUUAACAACAAAAUCAGAGAAGAAGCAGAAAGCGUCAGUUGUAAAACAAAAAUGUAACACCCCUACAAUGGAUGCCGACAAGAUUGUAUUCAAAGUCAAUAAUCAGGUGGUCUCUUUGAAGCCUGAGAUUAUCGUGGAUCAAUAUGAGUACAAGUACCCUGCUAUUAAAGAUUUGAAAAAGCCCUGUAUAACCCUAGGGAAGGCCCCCGACUUAAACAAAGCAUACAAGUCAGUUCUGUCAGGCAUGAAUGCCGCCAAACUAGAUCCUGAUGAUGUAUGUUCCUACCUGGCAGCAGCAAUGCAGUUCUUUGAGGGGACAUGUCCGGAAGACUGGACCAGCUAUGGGAUCCUGAUCGCAAGAAAAGGAGACAAGAUCACCCCGGACUCCCUAGUGGAGAUAAAACGUACUGAUGUAGAAGGGAACUGGGCUCUGGCAGGAGGCAUGGAACUGACAAGGGACCCCACUGUCUCUGAGCAUGCAUCUUUAGUCGGUCUUCUCUUGAGUCUGUAUAGGUUGAGCAAAAUAUCAGGACAAAACACCGGUAACUAUAAAACAAACAUUGCAGAUAGGAUAGAGCAGAUUUUCGAGACAGCCCCUUUUAUUAAAAUCGUGGAGCACCAUACCCUAAUGACAACUCACAAAAUGUGUGCUAAUUGGAGUACUAUACCGAAUUUCAGAUUUUUGGCCGGAACCUACGACAUGUUUUUCUCCCGGAUUGAACAUCUGUAUUCAGCAAUCAGAGUGGGCACAGUUGUUACUGCUUAUGAAGACUGUUCAGGGCUGGUAUCGUUUACUGGGUUCAUAAAGCAAAUCAAUCUCACCGCAAAGGAAGCAAUACUAUAUUUCUUCCAUAAGAACUUUGAGGAAGAGAUAAGAAGAAUGUUUGAGCCGGGGCAGGAGACAGCUGUCCCUCAUUCUUAUUUCAUUCACUUCCGUUCACUAGGCUUGAGUGGGAAGUCACCUUAUUCGUCGAAUGCCGUUGGUCACGUGUUCAAUCUCAUUCACUUUGUCGGAUGUUAUAUGGGUCAAGUCAGAUCCCUAAAUGCAACGGUUAUUGCCGCGUGUGCUCCUCAUGAGAUGUCUGUUCUAGGGGGCUAUUUGGGGGAGGAAUUCUUCGGGAAAGGGACAUUCGAAAGAAGAUUCUUCAGAGAUGAGAAAGAACUUCAAGAAUACGAAGCGGCUGAGCUAACAAAGACUGACGCGGCAUUGGCAGAUGAUGGAACUGUCAAUUCUGACGAUGAGGACUACUUCUCCGGUGAAACCAGAAGUCCAGAAGCUGUCUAUACCAGGAUAAUGAUGAAUGGAGGUCGACUAAAGAGAUCGCAUAUACGGAGAUAUGUCUCAGUCAGUUCUAAUCAUCAAGCUCGUCCAAACUCAUUCGCUGAAUUUUUAAACAAGACAUAUUCGAUUGACUCAUAAGGAGCUGGACAACAGGGUGCCG
>KY210265 Rabies lyssavirus, isolate rv3073
ACGCUUAACAACAAAAUCAGAGAAGAAGCAGAAAGUGUCAGUUGUAAAACAAAAAUGUAACACCCCUACAAUGGAUGCCGACAAGAUUGUAUUCAAAGUCAAUAACCAGGUGGUCUCUUUGAAGCCUGAGAUUAUCGUGGAUCAAUAUGAGUACAAGUACCCUGCUAUCAAAGAUUUGAAAAAGCCCUGUAUAACCCUAGGGAAGGCCCCCGACUUAAACAAAGCAUACAAAUCAGUUCUGUCAGGCAUGAAUGCCGCCAAACUAGAUCCCGAUGAUGUAUGUUCCUACCUGGCAGCAGCAAUGCAGUUCUUUGAGGGGACAUGUCCAGAAGACUGGACCAGCUAUGGGAUCCUGAUCGCAAGGAAAGGAGACAAGAUCACCCCGGACUCUCUAGUGGAGAUAAAGCGUACUGAUGUAGAAGGGAACUGGGCUCUGGCAGGAGGCAUGGAACUGACAAGGGACCCCACUGUCUCUGAGCAUGCAUCUUUAGUCGGUCUUCUCUUGAGUCUGUAUAGGUUGAGCAAAAUAUCAGGACAAAACACCGGCAACUAUAAGACAAACAUUGCAGAUAGGAUAGAGCAGAUUUUUGAGACAGCCCCUUUUAUUAAAAUCGUGGAGCACCAUACCCUAAUGACAACUCACAAAAUGUGUGCUAACUGGAGUACUAUACCAAAUUUCAGAUUUUUGGCCGGAACCUACGACAUGUUUUUCUCCCGAAUUGAACAUCUGUAUUCAGCAAUCAGAGUGGGCACAGUUGUUACUGCUUAUGAAGACUGUUCAGGGCUGGUAUCGUUUACUGGGUUCAUAAAGCAGAUCAAUCUCACCGCAAAGGAAGCAAUACUAUAUUUCUUCCAUAAGAACUUUGAGGAAGAGAUAAGGAGAAUGUUCGAGCCAGGGCAGGAAACAGCUGUCCCUCACUCCUAUUUCAUUCACUUCCGUUCACUAGGCUUGAGUGGGAAGUCACCUUAUUCAUCGAAUGCCGUUGGUCAUGUGUUCAAUCUCAUUCACUUUGUUGGAUGUUAUAUGGGUCAAGUCAGAUCCCUAAAUGCAACGGUUAUUGCCGCAUGUGCCCCUCAUGAGAUGUCCGUUCUAGGGGGCUACCUGGGGGAGGAAUUCUUCGGGAAAGGGACAUUCGAAAGAAGAUUCUUCAGAGAUGAGAAAGAACUUCAAGAAUACGAGGCGGCUGAGCUAACAAAGACUGACGUGGCAUUGGCAGAUGACGGAACUGUCAAUUCUGACGAUGAGGACUACUUCUCCGGUGAAACCAGAAGUCCAGAAGCGGUCUAUACCAGGAUAAUGAUGAAUGGAGGUCGACUAAAGAGAUCGCAUAUACGGAGAUAUGUCUCAGUCAGUUCUAAUCAUCAAGCCCGUCCAAACUCAUUCGCCGAGUUUUUAAACAAGACAUAUUCGAGUGACUCAUAAGGAGCUGGACAACAUGGUGCCG
>KY210268 Rabies lyssavirus, isolate rv3078
ACGCUUAACAACAAAAUCAGAGAAGAAGCAGAAAGUGUCAGUUGUAAAACAAAAAUGUAACACCCCUACAAUGGAUGCCGACAAGAUUGUAUUCAAAGUCAAUAACCAGGUGGUCUCUUUGAAGCCUGAGAUUAUCGUGGAUCAAUAUGAGUACAAGUACCCUGCUAUCAAAGAUUUGAAAAAGCCCUGUAUAACCCUAGGGAAGGCCCCCGACUUAAACAAAGCAUACAAAUCAGUUCUGUCAGGCAUGAAUGCCGCCAAACUAGAUCCCGAUGAUGUAUGUUCCUACCUGGCAGCAGCAAUGCAGUUCUUUGAGGGGACAUGUCCAGAAGACUGGACCAGCUAUGGGAUCCUGAUCGCAAGGAAAGGAGACAAGAUCACCCCAGACUCUCUAGUGGAGAUAAAGCGUACUGAUGUAGAAGGGAACUGGGCUCUGGCAGGAGGCAUGGAACUGACAAGGGACCCCACUGUCUCUGAGCAUGCAUCUUUAGUCGGUCUUCUCUUGAGUCUGUAUAGGUUGAGCAAAAUAUCAGGACAAAACACCGGCAACUAUAAGACAAACAUUGCAGAUAGGAUAGAGCAGAUUUUUGAGACAGCCCCUUUUAUUAAAAUCGUGGAGCACCAUACCCUAAUGACAACUCACAAAAUGUGUGCUAACUGGAGUACUAUACCAAAUUUCAGAUUUUUGGCCGGAACCUACGACAUGUUUUUCUCCCGAAUUGAACAUCUGUAUUCAGCAAUCAGAGUGGGCACAGUUGUUACUGCUUAUGAAGACUGUUCAGGGCUGGUAUCGUUUACUGGGUUCAUAAAGCAGAUCAAUCUCACCGCAAAGGAAGCAAUACUAUAUUUCUUCCAUAAGAACUUUGAGGAAGAGAUAAGGAGAAUGUUCGAGCCAGGGCAGGAAACAGCUGUCCCUCACUCCUAUUUCAUUCACUUCCGUUCACUAGGCUUGAGUGGGAAGUCACCUUAUUCAUCGAAUGCCGUUGGUCAUGUGUUCAAUCUCAUUCACUUUGUUGGAUGUUAUAUGGGUCAAGUCAGAUCCCUAAAUGCAACGGUUAUUGCCGCAUGUGCUCCUCAUGAGAUGUCUGUUCUAGGGGGCUACCUGGGGGAGGAAUUCUUCGGGAAAGGGACAUUCGAAAGAAGAUUCUUCAGAGAUGAGAAAGAACUUCAAGAAUACGAGGCGGCUGAGCUAACAAAGACUGACGUGGCAUUGGCAGAUGAUGGAACUGUCAAUUCUGACGAUGAGGACUACUUCUCCGGUGAAACCAGAAGUCCAGAAGCGGUCUAUACCAGGAUAAUGAUGAAUGGAGGUCGACUAAAGAGAUCGCAUAUACGGAGAUAUGUCUCAGUCAGUUCUAAUCAUCAAGCCCGUCCAAACUCAUUCGCCGAGUUUUUAAACAAGACAUAUUCGAGUGACUCAUAAGGAGCUGGACAACAUGGUGCCG
>KY210284 Rabies lyssavirus, isolate rv3101
ACGCUUAACAACAAAAUCAGAGAAGAAGCAGAAAGCGUCAGUUGUAAAACAAAAAUGUAACACCCCUACAAUGGAUGCCGACAAGAUUGUAUUCAAAGUCAAUAAUCAGGUGGUCUCUUUGAAGCCUGAGAUUAUCGUGGAUCAAUAUGAGUACAAGUACCCUGCUAUUAAAGAUUUGAAAAAGCCCUGUAUAACCCUAGGGAAGGCCCCCGACUUAAACAAAGCAUACAAGUCAGUUCUGUCAGGCAUGAAUGCCGCCAAACUAGAUCCUGAUGAUGUAUGUUCCUACCUGGCAGCAGCAAUGCAGUUCUUUGAGGGGACAUGUCCGGAAGACUGGACCAGCUAUGGGAUCCUGAUCGCAAGAAAAGGAGACAAGAUCACCCCGGACUCCCUAGUGGAGAUAAAACGUACUGAUGUAGAAGGGAACUGGGCUCUGGCAGGAGGCAUGGAACUGACAAGGGACCCCACUGUCUCUGAGCAUGCAUCUUUAGUCGGUCUUCUCUUGAGUCUGUAUAGGUUGAGCAAAAUAUCAGGACAAAACACCGGUAACUAUAAAACAAACAUUGCAGAUAGGAUAGAGCAGAUUUUCGAGACAGCCCCUUUUAUUAAAAUCGUGGAGCACCAUACCCUAAUGACAACUCACAAAAUGUGUGCUAAUUGGAGUACUAUACCGAAUUUCAGAUUUUUGGCCGGAACCUACGACAUGUUUUUCUCCCGGAUUGAACAUCUGUAUUCAGCAAUCAGAGUGGGCACAGUUGUUACUGCUUAUGAAGACUGUUCAGGGCUGGUAUCGUUUACUGGGUUCAUAAAGCAAAUCAAUCUCACCGCAAAGGAAGCAAUACUAUAUUUCUUCCAUAAGAACUUUGAGGAAGAGAUAAGAAGAAUGUUUGAGCCGGGGCAGGAGACAGCUGUCCCUCAUUCUUAUUUCAUUCACUUCCGUUCACUAGGCUUGAGUGGGAAGUCACCUUAUUCGUCGAAUGCCGUUGGUCACGUGUUCAAUCUCAUUCACUUUGUCGGAUGUUAUAUGGGUCAAGUCAGAUCCCUAAAUGCAACGGUUAUUGCCGCGUGUGCUCCUCAUGAGAUGUCUGUUCUAGGGGGCUAUUUGGGGGAGGAAUUCUUCGGGAAAGGGACAUUCGAAAGAAGAUUCUUCAGAGAUGAGAAAGAACUUCAAGAAUACGAAGCGGCUGAGCUAACAAAGACUGACGCGGCAUUGGCAGAUGAUGGAACUGUCAAUUCUGACGAUGAGGACUACUUCUCCGGUGAAACCAGAAGUCCAGAAGCUGUCUAUACCAGGAUAAUGAUGAAUGGAGGUCGACUAAAGAGAUCGCAUAUACGGAGAUAUGUCUCAGUCAGUUCUAAUCAUCAAGCUCGUCCAAACUCAUUCGCUGAAUUUUUAAACAAGACAUAUUCGAUUGACUCAUAAGGAGCUGGACAACAGGGUGCCG
>KY688132 European bat 2 lyssavirus, isolate TW0118
ACGCUUAACGACAAAACCAGAAAAGGAAUAGACACAAUCAUCUAUAGAACAGAAAUGCAACACCCCUACAAUGGAUGCUGACAGAAUUGUCUUCAAAGUCCAUAAUCAGUUAGUGUCUGUAAAGCCAGAAGUGAUUGUAGAUCAGUAUGAGUAUAAAUACCCUGCCAUUAAAGAUCGGAAAAAACCCAGCAUAACCCUUGGAAAAGCUCCGGACCUGAACAGAGCUUAUAAGUCUAUUCUGUCCGGAAUAAAUGCUGCUAGGUUGGAUCCUGAUGAUGUGUGUUCUUAUCUGGCUGCAGCUAUGGCUUUGUUUGAGGGGAUUUGUCCUGACGAUUGGGAGAGCUACGGGAUUCUCAUUGCUAGGAAAGGGGACAAAAUAACCCCAGCCAAUUUAGUCAAUAUUCAGAGAACAGAUGUAGAAGGCAAUUGGGCACUGGCAGGAGGCCAAGACGUAAUAAAAGAUCCGACCCCAGCCGAGCAUGCAUCUUUGGUGGGACUUCUCCUCUGUCUUUACAGACUAAGCAAAGUAUCAGGACAGAACACAGGUAAUUACAAGACUAACGUGGCUGACAGAAUGGAACAAAUCUUCGAGACAGCCCCGUUUGUCAAAAUUGUAGAGCAUCACACUUUGAUGACUACUCACAAGAUGUGCGCCAACUGGAGUACAAUUCCCAACUUUAGGUUCUUGGCUGGGACAUAUGACAUGUUCUUCUCUAGAAUAGAGCAUCUAUACUCUGCCAUUCGAGUCGGGACAGUAGUGACUGCAUAUGAAGAUUGUUCAGGGCUAGUCUCUUUCACGGGGUUCAUCAGACAGAUCAACUUGACGGCGAAGGAGGCCAUACUGUAUUUCUUUCAUAAGAACUUUGAAGAAGAGAUCAAGAGAAUGUUCGAGCCAGGGCAAGAGACAGCUGUCCCACACUCUUACUUCAUACAUUUCAGGUCACUAGGCCUAAGUGGAAAAUCUCCUUACUCGUCGAAUGCAGUAGGACAUGUAUUUAAUCUCAUCCAUUUUGUCGGAAGUUACAUGGGUCAAGUCAGGUCAUUGAAUGCGACGGUCAUUGCCACCUGUGCACCUCACGAGAUGUCUGUGUUGGGAGGUUAUCUCGGGGAGGAAUUCUUUGGCAAGGGAACAUUUGAAAGAAGAUUCUUCAGGGACGAGAGGGAACUUGCAGAGCAUGAGGCAAUCGAAUCAACCAAGACUGAUGUGGCCCUGGCAGAUGAUGGGACUGUAAACUCAGAUGAUGAGGAGCUUUACUCCGGAGGGACAAGAACCCCCGAGGCUGUGUACACCAGGAUCAUGGUCAAUGGGGGAAAACUGAAAAAAUCCCACAUCAAAAGAUAUGUGUCAGUCAGCUCGAAUCAUCAGGCCAGACCUAACUCCUUUGCAGAAUUCUUGAACAAGACUUAUUCGAGUGAUCCAAGAUAGAAGGCAAGACCUUUAUUUG
>KY688133 European bat 2 lyssavirus, isolate TW1814
ACGCUUAACGACAAAACCAGAAAAGGAAUAGACACAAUCAUCUAUAGAACAGAAAUGCAACACCCCUACAAUGGAUGCUGACAGAAUUGUCUUCAAAGUCCAUAAUCAGUUAGUGUCUGUAAAGCCAGAAGUGAUUGUAGAUCAGUAUGAGUAUAAAUACCCUGCCAUUAAAGAUCGGAAAAAACCCAGCAUAACCCUUGGAAAAGCUCCGGACCUGAACAGAGCUUAUAAGUCUAUUCUGUCCGGAAUAAAUGCUGCUAGGUUGGAUCCUGAUGAUGUGUGUUCUUAUCUGGCUGCAGCUAUGGCUUUGUUUGAGGGGAUUUGUCCUGACGAUUGGGAGAGCUACGGGAUUCUCAUUGCUAGGAAAGGGGACAAAAUAACCCCAGCCAAUUUAGUCAAUAUUCAGAGAACAGAUGUAGAAGGCAAUUGGGCACUGGCAGGAGGCCAAGACGUAAUAAAAGAUCCGACCCCAGCCGAGCAUGCAUCUUUGGUGGGACUUCUCCUCUGUCUUUACAGACUAAGCAAAGUAUCAGGACAGAACACAGGUAAUUACAAGACUAACGUGGCUGACAGAAUGGAACAAAUCUUCGAGACAGCCCCGUUUGUCAAAAUUGUAGAGCAUCACACUUUGAUGACUACUCACAAGAUGUGCGCCAACUGGAGUACAAUUCCCAACUUUAGGUUCUUGGCUGGGACAUAUGACAUGUUCUUCUCUAGAAUAGAGCAUCUAUACUCUGCCAUUCGAGUCGGGACAGUAGUGACUGCAUAUGAAGAUUGUUCAGGGCUAGUCUCUUUCACGGGGUUCAUCAGACAGAUCAACUUGACGGCGAAGGAGGCCAUACUGUAUUUCUUUCAUAAGAACUUUGAAGAAGAGAUCAAGAGAAUGUUCGAGCCAGGGCAAGAGACAGCUGUCCCACACUCUUACUUCAUACAUUUCAGGUCACUAGGCCUAAGUGGAAAAUCUCCUUACUCGUCGAAUGCAGUAGGACAUGUAUUUAAUCUCAUCCAUUUUGUCGGAAGUUACAUGGGUCAAGUCAGGUCAUUGAAUGCGACGGUCAUUGCCACCUGUGCACCUCACGAGAUGUCUGUGUUGGGAGGUUAUCUCGGGGAGGAAUUCUUUGGCAAGGGAACAUUUGAAAGAAGAUUCUUCAGGGACGAGAGGGAACUUGCAGAGCAUGAGGCAAUCGAAUCAACCAAGACUGAUGUGGCCCUGGCAGAUGAUGGGACUGUAAACUCAGAUGAUGAGGAGCUUUACUCCGGAGGGACAAGAACCCCCGAGGCUGUGUACACCAGGAUCAUGGUCAAUGGGGGAAAACUGAAAAAAUCCCACAUCAAAAGAUAUGUGUCAGUCAGCUCGAAUCAUCAGGCCAGACCUAACUCCUUUGCAGAAUUCUUGAACAAGACUUAUUCGAGUGAUCCAAGAUAGAAGGCAAGACCUUUAUUUG
>KY688134 European bat 2 lyssavirus, isolate 31452
ACGCUUAACGACAAAACCAGAAAAGGAAUAGACACAAUCGUCUGUAGAGCAAAAAUGCAACACCCCUACAAUGGAUGCUGACAGAAUUGUCUUCAAAGUCCAUAAUCAGUUGGUGUCUGUAAAGCCAGAAGUGAUUGUAGAUCAGUAUGAGUACAAAUACCCUGCCAUUAAAGAUCGGAAAAAACCCAGCAUAACCCUUGGAAAAGCUCCGGACCUGAACAGAGCUUAUAAGUCCAUUCUGUCCGGAAUAAAUGCUGCUAGGUUGGAUCCUGAUGAUGUGUGUUCUUAUCUGGCUGCAGCUAUGGCUCUGUUUGAGGGGAUUUGUCCUGACGAUUGGGAGAGUUACGGGAUUCUCAUUGCUAGGAAAGGGGACAAAAUAACCCCAGCCAACUUAGUCAAUAUUCAGAGAACAGAUGUAGAAGGCAAUUGGGCACUGGCAGGAGGCCAAGACGUGAUAAAAGAUCCGACCACAGCCGAGCAUGCAUCUUUGGUGGGACUUCUCCUUUGUCUUUACAGACUAAGCAAGGUGUCAGGACAGAACACAGGGAAUUAUAAGACCAACGUGGCUGACAGAAUGGAACAAAUCUUCGAGACAGCCCCGUUUGUCAAAAUUGUAGAGCAUCACACUUUGAUGACUACUCACAAGAUGUGCGCCAACUGGAGUACAAUUCCCAACUUUAGAUUCUUGGCUGGGACAUAUGACAUGUUCUUCUCUAGAAUAGAGCAUCUAUACUCUGCCAUUCGAGUCGGGACAGUAGUGACUGCAUAUGAAGAUUGUUCAGGGCUAGUCUCUUUCACAGGGUUCAUCAGACAGAUCAACUUGACGGCGAAGGAGGCCAUACUGUAUUUCUUUCAUAAGAACUUUGAGGAAGAGAUCAAGAGAAUGUUCGAGCCGGGGCAAGAGACAGCUGUCCCACAUUCUUACUUCAUACACUUCAGGUCAUUAGGACUGAGUGGAAAAUCUCCUUACUCGUCGAAUGCAGUAGGACAUGUAUUCAACCUCAUUCAUUUUGUCGGGAGUUACAUGGGUCAAGUCAGGUCAUUGAACGCGACGGUCAUUGCUACCUGUGCACCUCACGAGAUGUCUGUGUUGGGAGGUUAUCUCGGGGAGGAAUUCUUUGGCAAGGGAACAUUUGAAAGAAGAUUCUUCAGGGACGAGCGGGAACUUGCAGAGCAUGAGGCAAUCGAAUCAACCAAGACUGAUGUGGCCCUGGCAGAUGAUGGGACCGUGAAUUCAGACGAUGAGGAGCUUUACUCUGGAGGGACAAGAACCCCUGAAGCUGUGUACACCAGGAUCAUGGUCAAUGGGGGAAAGCUGAAAAAAUCCCACAUCAAAAGAUAUGUGUCAGUUAGCUCGAAUCAUCAGGCCAGACCUAACUCCUUUGCAGAAUUCUUGAACAAGACUUAUUCGAGUGAUCCAAGAUAAAAGGCAAGACCUCUAUUUA
>KY688135 European bat 2 lyssavirus, isolate 18856
ACGCUUAACGACAAAACCAGAAAAGGAAUAGACACAAUCGUCUGUAGAGCAGAAAUGCAACACCCCUACAAUGGAUGCUGACAGAAUUGUCUUCAAAGUCCAUAAUCAGUUGGUGUCUGUAAAGCCAGAAGUGAUUGUAGAUCAGUAUGAGUACAAAUACCCUGCCAUUAAAGAUCGGAAAAAACCCAGCAUAACCCUUGGAAAAGCUCCGGACCUGAACAGAGCUUAUAAGUCCAUUCUGUCCGGAAUAAAUGCUGCUAGGUUGGAUCCUGAUGAUGUGUGUUCUUAUCUGGCUGCAGCUAUGGCUCUGUUUGAGGGGAUUUGUCCUGACGAUUGGGAGAGUUACGGGAUUCUCAUUGCUAGGAAAGGGGACAAAAUAACCCCAGCCAACUUAGUCAAUAUUCAGAGAACAGAUGUAGAAGGCAAUUGGGCACUGGCAGGAGGCCAAGACGUGAUAAAAGAUCCGACCACAGCCGAGCAUGCAUCUUUGGUGGGACUUCUCCUUUGUCUUUACAGACUAAGCAAGGUGUCAGGACAGAACACAGGGAAUUAUAAGACCAACGUGGCUGACAGAAUGGAACAAAUCUUCGAGACAGCCCCGUUUGUCAAAAUUGUAGAGCAUCACACUUUGAUGACUACUCACAAGAUGUGCGCCAACUGGAGUACAAUUCCCAACUUUAGAUUCUUGGCUGGGACAUAUGACAUGUUCUUCUCUAGAAUAGAGCAUCUAUACUCUGCCAUUCGAGUCGGGACAGUAGUGACUGCAUAUGAAGAUUGUUCAGGGCUAGUCUCUUUCACAGGGUUCAUCAGACAGAUCAACUUGACGGCGAAGGAGGCCAUACUGUAUUUCUUUCAUAAGAACUUUGAGGAAGAGAUCAAGAGAAUGUUCGAGCCGGGGCAAGAGACAGCUGUCCCACAUUCUUACUUCAUACACUUCAGGUCAUUAGGACUGAGUGGAAAAUCUCCUUACUCGUCGAAUGCAGUAGGACAUGUAUUCAACCUCAUUCAUUUUGUCGGGAGUUACAUGGGUCAAGUCAGGUCAUUGAACGCGACGGUCAUUGCUACCUGUGCACCUCACGAGAUGUCUGUGUUGGGAGGUUAUCUCGGGGAGGAAUUCUUUGGCAAGGGAACAUUUGAAAGAAGAUUCUUCAGGGACGAGCGGGAACUUGCAGAGCAUGAGGCAAUCGAAUCAACCAAGACUGAUGUGGCCCUGGCAGAUGAUGGGACCGUGAAUUCAGACGAUGAGGAGCUUUACUCUGGAGGGACAAGAACCCCUGAAGCUGUGUACACCAGGAUCAUGGUCAAUGGGGGAAAGUUGAAAAAAUCCCACAUCAAAAGAUAUGUGUCAGUUAGCUCGAAUCAUCAGGCCAGACCUAACUCCUUUGCAGAAUUCUUGAACAAGACUUAUUCGAGUGAUCCAAGAUAAAAGGCAAGACCCCUAUUUA
>KY688136 European bat 2 lyssavirus, isolate RV628
ACGCUUAACGACAAAACCAGAAAAGGAAUAGACACAAUCGUCUGUAGAGCAGAAAUGCAACACCCCUACAAUGGAUGCUGACAGAAUUGUCUUCAAAGUCCAUAAUCAGUUGGUGUCUGUAAAGCCAGAAGUGAUUGUAGAUCAGUAUGAGUACAAAUACCCUGCCAUUAAAGAUCGGAAAAAACCCAGCAUAACCCUUGGAAAAGCUCCGGACCUGAACAGAGCUUAUAAGUCCAUUCUGUCCGGAAUAAAUGCUGCUAGGUUGGAUCCUGAUGAUGUGUGUUCUUAUCUGGCUGCAGCUAUGGCUCUGUUUGAGGGGAUUUGUCCUGACGAUUGGGAGAGCUACGGGAUCCUCAUUGCUAGGAAAGGGGACAAAAUAACCCCAGCCAACUUAGUCAAUAUUCAGAGAACAGAUGUGGAAGGCAAUUGGGCACUGGCAGGCGGCCAAGACGUAAUAAAAGAUCCGACCACAGCCGAGCAUGCAUCUUUGGUGGGACUUCUCCUUUGUCUUUACAGACUAAGCAAAGUGUCAGGACAGAACACAGGGAAUUACAAGACCAACGUGGCUGACAGAAUGGAACAAAUCUUCGAAACAGCCCCGUUUGUCAAAAUUGUAGAGCAUCACACUUUGAUGACUACUCACAAGAUGUGCGCCAACUGGAGUACAAUUCCCAACUUUAGAUUCUUGGCUGGGACAUAUGACAUGUUUUUCUCUAGAAUAGAGCAUCUAUACUCUGCCAUUCGAGUCGGGACAGUAGUGACUGCAUAUGAAGAUUGUUCAGGGCUAGUCUCUUUCACAGGGUUCAUCAGACAGAUCAACUUGACGGCGAAGGAGGCCAUACUGUAUUUCUUUCAUAAGAACUUUGAGGAAGAGAUCAAGAGAAUGUUCGAGCCGGGGCAGGAGACAGCUGUCCCACAUUCUUACUUCAUACACUUCAGGUCAUUAGGACUGAGUGGAAAAUCUCCUUACUCGUCGAAUGCAGUAGGACAUGUAUUCAACCUCAUUCAUUUUGUCGGGAGUUACAUGGGUCAAGUCAGGUCAUUGAAUGCGACAGUCAUUGCCACCUGUGCACCUCACGAGAUGUCCGUUUUGGGAGGUUAUCUCGGGGAGGAAUUCUUUGGCAAGGGAACAUUUGAAAGAAGGUUCUUCAGGGACGAGAGGGAACUUGCAGAGCAUGAAGCAAUCGAAUCAACCAAGACCGAUGUGGCCCUGGCAGAUGAUGGGACCGUGAAUUCAGACGAUGAGGAGCUUUACUCCGGAGGGACAAGAACCCCUGAAGCUGUGUACACCAGGAUCAUGGUCAAUGGGGGAAAGCUAAAAAAAUCCCACAUCAAAAGAUAUGUGUCAGUCAGCUCGAAUCAUCAGGCCAGACCCAACUCCUUUGCAGAAUUCUUGAACAAGACUUAUUCGAGUGAUCCAAGAUAAAAGGCAAGACCUCUAUUUA
>KY688137 European bat 2 lyssavirus, isolate 25538
ACGCUUAACGACAAAACCAGAAAAGGAAUAGACACAAUCGUCUGUAGAGCAGAAAUGCAACACCCCUACAAUGGAUGCUGACAGAAUUGUCUUCAAAGUCCAUAAUCAGUUGGUGUCUGUAAAGCCAGAAGUGAUUGUAGAUCAGUAUGAGUACAAAUACCCUGCCAUUAAAGAUCGGAAAAAACCCAGCAUAACCCUUGGAAAAGCUCCGGACCUGAACAGAGCUUAUAAGUCCAUUCUGUCCGGAAUAAAUGCUGCUAGGUUGGACCCUGAUGAUGUGUGUUCUUAUCUGGCUGCAGCUAUGGCUCUGUUUGAGGGGAUUUGUCCUGAUGAUUGGGAGAGUUACGGGAUUCUCAUUGCUAGGAAAGGGGACAAAAUAACCCCAGCCAACUUAGUCAAUAUUCAGAGAACAGAUGUAGAAGGCAAUUGGGCACUGGCAGGAGGCCAAGACGUGAUAAAAGAUCCGACCACAGCCGAGCAUGCAUCUUUGGUGGGACUUCUCCUUUGUCUUUACAGACUAAGCAAGGUGUCAGGACAGAACACAGGGAAUUACAAGACUAAUGUGGCUGACAGAAUGGAACAAAUAUUCGAGACAGCCCCGUUUGUCAAAAUUGUAGAGCAUCACACUUUGAUGACUACUCACAAGAUGUGCGCCAACUGGAGUACAAUUCCCAACUUUAGAUUCUUGGCUGGGACAUAUGACAUGUUCUUCUCUAGAAUAGAGCAUCUAUACUCUGCCAUUCGAGUCGGGACAGUAGUGACUGCAUAUGAAGAUUGUUCAGGGCUAGUCUCUUUCACAGGGUUCAUCAGACAGAUCAACUUGACGGCGAAGGAGGCCAUACUGUAUUUCUUUCAUAAGAACUUUGAGGAAGAGAUUAAGAGAAUGUUCGAGCCGGGGCAAGAGACAGCUGUCCCACAUUCUUACUUCAUACACUUCAGGUCAUUAGGACUGAGUGGAAAAUCUCCAUACUCGUCGAAUGCAGUAGGACAUGUAUUCAACCUCAUUCAUUUUGUCGGGAGUUACAUGGGUCAAGUCAGGUCAUUGAACGCGACGGUCAUUGCCACCUGUGCACCUCACGAGAUGUCUGUGUUGGGAGGUUAUCUCGGGGAGGAAUUCUUUGGCAAGGGAACAUUUGAAAGAAGAUUCUUCAGGGACGAGCGGGAACUUGCAGAGCAUGAGGCAAUCGAAUCAACCAAGACUGAUGUGGCCCUGGCAGAUGAUGGGACCGUAAAUUCAGACGAUGAGGAGCUUUACUCCGGAGGGACAAGAACCCCUGAAGCUGUGUACACCAGGAUCAUGGUCAAUGGGGGAAAGCUGAAAAAAUCCCACAUCAAAAGAUAUGUGUCAGUUAGCUCGAAUCAUCAGGCCAGACCUAACUCCUUUGCAGAAUUCUUGAACAAGACUUAUUCGAAUGACCCAAGAUAAAAGGCAAGACCUCUAUUUA
>KY688138 European bat 2 lyssavirus, isolate 16618
ACGCUUAACGACAAAACCAGAAAAGGAAUAGACACAAUCGUCUGUAGAGCAGAAAUGCAACACCCCUACAAUGGAUGCUGACAGAAUUGUCUUCAAAGUCCAUAAUCAAUUGGUGUCUGUAAAGCCAGAAGUGAUUGUAGAUCAGUAUGAGUACAAAUACCCUGCCAUUAAAGAUCGGAAAAAGCCCAGCAUAACCCUUGGAAAAGCUCCGGACCUGAACAGAGCUUAUAAGUCCAUUCUGUCCGGAAUAAAUGCUGCUAGGUUGGAUCCUGAUGAUGUGUGUUCUUAUCUGGCUGCAGCUAUGGCUCUGUUUGAGGGGAUUUGUCCUGACGAUUGGGAGAGCUACGGGAUUCUCAUUGCUAGGAAAGGGGACAAAAUAACCCCAGCCAAUUUAGUCAAUAUUCAGAGAACAGAUGUAGAAGGCAAUUGGGCACUGGCAGGAGGCCAAGACGUAAUAAAAGAUCCGACCACAGCCGAGCAUGCAUCUUUGGUGGGACUUCUCCUUUGUCUUUACAGACUAAGCAAGGUGUCAGGACAGAACACAGGGAAUUACAAGACUAACGUGGCUGACAGAAUGGAACAAAUCUUCGAGACAGCUCCGUUUGUCAAAAUUGUAGAGCAUCACACUUUGAUGACUACUCACAAGAUGUGCGCCAACUGGAGUACAAUUCCCAACUUUAGAUUCUUGGCUGGGACAUAUGACAUGUUCUUCUCUAGAAUAGAGCAUCUAUACUCUGCCAUUCGAGUCGGGACAGUCGUGACUGCAUAUGAAGAUUGUUCAGGGCUAGUCUCUUUCACAGGGUUCAUCAGACAGAUCAACUUGACGGCGAAGGAGGCCAUACUGUAUUUCUUUCAUAAGAACUUUGAGGAAGAAAUCAAGAGAAUGUUCGAGCCGGGGCAAGAAACAGCUGUCCCACAUUCUUACUUCAUACACUUCAGGUCAUUAGGACUGAGUGGAAAAUCUCCUUACUCGUCGAAUGCAGUAGGACAUGUAUUCAACCUCAUUCAUUUUGUCGGGAGUUACAUGGGUCAAGUCAGGUCAUUGAACGCGACGGUCAUUGCCACCUGUGCACCUCACGAGAUGUCUGUGUUGGGAGGUUAUCUCGGGGAGGAAUUCUUUGGCAAGGGAACAUUUGAAAGAAGAUUCUUCAGGGACGAGAGGGAACUUGCAGAGCAUGAGGCAAUCGAAUCAACCAAGACUGAUGUGGCCCUGGCAGAUGAUGGGACCGUAAAUUCAGACGAUGAGGAGCUUUACUCCGGAGGGACAAGAACCCCUGAAGCUGUGUACACCAGGAUCAUGGUCAAUGGGGGAAAGCUGAAAAAAUCCCACAUCAAAAGAUAUGUGUCAGUCAGCUCGAAUCAUCAGGCCAGACCUAACUCCUUUGCAGAAUUCUUGAACAAGACUUAUUCGAGUGAUCCAAGAUAAAAGGCAAGACCUCUAUUUA
>KY688139 European bat 2 lyssavirus, isolate RV2336
ACGCUUAACGACAAAACCAGAAAAGGAAUAGACACAAUCGUCUAUAGAGCAGAAAUGCAACACCCCUACAAUGGAUGCUGACAGAAUUGUCUUCAAAGUCCAUAAUCAGUUGGUGUCUGUAAAGCCAGAAGUAAUUGUAGAUCAGUAUGAGUACAAAUACCCUGCCAUUAAAGAUCGGAAAAAACCCAGCAUAACCCUUGGAAAAGCUCCGGACCUGAACAGAGCUUAUAAGUCCAUUCUGUCCGGAAUAAAUGCUGCUAGGUUGGAUCCCGAUGAUGUGUGUUCUUAUCUGGCUGCAGCUAUGGCUCUGUUUGAGGGGAUUUGUCCUGACGAUUGGGAGAGCUACGGGAUUCUCAUUGCUAGGAAAGGGGACAAAAUAACCCCAGCCAAUUUAGUCAAUAUUCAGAGAACAGAUGUGGAAGGCAAUUGGGCACUGGCAGGGGGCCAAGACGUGAUAAAAGAUCCGACCACAGCCGAGCAUGCAUCUUUGGUGGGACUUCUCCUUUGUCUUUACAGACUAAGCAAAGUGUCAGGACAGAACACAGGGAAUUACAAGACCAACGUAGCUGACAGAAUGGAACAAAUCUUCGAAACAGCCCCGUUUGUCAAAAUUGUAGAGCAUCACACUUUGAUGACUACUCACAAGAUGUGCGCCAACUGGAGUACAAUUCCCAACUUUAGAUUCUUGGCUGGGACAUAUGACAUGUUUUUCUCUAGAAUAGAGCAUCUAUACUCUGCCAUUCGAGUCGGGACAGUAGUGACUGCAUACGAAGAUUGUUCAGGGCUAGUCUCUUUCACAGGGUUCAUCAGACAGAUCAACUUGACGGCGAAGGAGGCCAUACUGUAUUUCUUUCAUAAGAACUUUGAAGAAGAGAUCAAGAGAAUGUUCGAGCCGGGGCAAGAGACAGCUGUCCCACAUUCUUACUUCAUACACUUCAGGUCAUUAGGACUGAGUGGAAAAUCUCCUUACUCGUCGAAUGCAGUAGGACAUGUAUUCAACCUCAUUCAUUUUGUCGGGAGUUACAUGGGUCAAGUCAGGUCAUUGAAUGCGACAGUCAUUGCCACCUGUGCACCUCACGAGAUGUCCGUGUUGGGAGGUUAUCUCGGGGAGGAAUUCUUUGGCAAGGGAACAUUUGAAAGAAGGUUCUUCAGGGACGAGAGGGAACUUGCAGAGCAUGAGGCAAUCGAAUCAACCAAGACUGAUGUAGCCCUGGCAGAUGAUGGGACCGUAAAUUCAGACGAUGAGGAGCUUUACUCCGGAGGGACAAGAACCCCUGAAGCUGUGUACACCAGGAUCAUGGUCAAUGGGGGAAAGCUAAAAAAAUCCCACAUCAAAAGAUAUGUGUCAGUCAGCUCGAAUCAUCAGGCCAGACCUAACUCCUUUGCAGAAUUCUUGAACAAGACUUAUUCGAGUGAUCCAAGAUAAAAGGCAAGACCUCUAUUUA
>KY688140 European bat 2 lyssavirus, isolate TW1392
ACGCUUAACGACAAAACCAGAAAAGGAAUAGACACAAUCGUCUGUAGAACAGAAAUGCAACACCCCUACAAUGGAUGCUGACAGAAUUGUCUUCAAGGUCCAUAAUCAGUUAGUGUCUGUAAAGCCAGAAGUAAUUGUAGAUCAGUAUGAGUACAAAUACCCUGCCAUUAAAGAUCGGAAAAAACCCAGCAUAACCCUUGGAAAAGCUCCAGACUUGAACAGAGCUUAUAAGUCCAUUCUGUCCGGAAUAAAUGCUGCUAGGUUGGAUCCUGAUGAUGUGUGUUCUUACCUGGCUGCAGCUAUGGCUCUGUUUGAGGGGAUUUGUCCUGACGAUUGGGAGAGCUACGGGAUUCUCAUUGCUAGAAAAGGGGACAAAAUAACCCCCGCCAAUUUAGUCAAUAUUCAGAGAACAGAUGUAGAAGGCAAUUGGGCACUGGCAGGGGGCCAAGACGUAAUAAAAGAUCCGACCACAGCCGAGCAUGCAUCUUUGGUGGGACUUCUCCUUUGUCUUUACAGACUAAGCAAAGUGUCAGGACAGAACACAGGUAAUUACAAGACUAACGUGGCUGACAGAAUGGAACAAAUCUUCGAGACAGCCCCGUUUGUUAAAAUUGUAGAGCAUCAUACUUUGAUGACUACCCACAAGAUGUGCGCCAACUGGAGUACAAUUCCCAACUUUAGAUUCUUGGCUGGGACAUAUGACAUGUUCUUCUCUAGAAUAGAGCAUCUAUACUCUGCCAUUCGAGUCGGGACAGUAGUGACUGCAUAUGAAGAUUGUUCAGGGCUAGUCUCUUUCACGGGGUUCAUCAGACAGAUCAACUUGACGGCGAAGGAGGCCAUACUGUAUUUCUUUCAUAAGAACUUUGAAGAAGAGAUCAAGAGAAUGUUCGAGCCGGGGCAAGAGACAGCUAUCCCACACUCUUACUUCAUACACUUCAGGUCAUUGGGACUGAGUGGAAAAUCUCCUUACUCGUCGAAUGCAGUGGGACAUGUAUUCAAUCUCAUCCAUUUUGUCGGGAGUUACAUGGGUCAAGUCAGGUCAUUGAAUGCGACGGUCAUUGCCACCUGUGCACCUCACGAGAUGUCUGUGUUAGGAGGUUAUCUCGGGGAGGAAUUCUUUGGCAAAGGAACAUUUGAGAGAAGAUUCUUCAGGGACGAGAGGGAACUUGCAGAGCAUGAGGCAAUCGAAUCAACUAAGACCGAUGUGGCCCUGGCAGAUGAUGGGACAGUAAAUUCAGACGAUGAGGAGCUUUACUCCGGAGGGACAAGAACCCCCGAAGCGGUGUACACCAGGAUCAUGGUCAAUGGGGGAAAGCUGAAAAAAUCCCACAUCAAAAGAUAUGUGUCAGUCAGCUCGAAUCAUCAGGCCAGACCUAACUCCUUUGCAGAAUUCUUGAACAAGACUUAUUCGAGUGAUCCAAGAUAAAAGGCAAGACCUCCACUUG
>KY688141 European bat 2 lyssavirus, isolate RV2418
ACGCUUAACGACAAAACCAGAAAAGGAAUAGACACAAUCGUCUGUAGAGCAGAAAUGCAACACCCCUACAAUGGAUGCUGACAGAAUUGUCUUCAAAGUCCAUAAUCAGUUGGUGUCUGUAAAGCCAGAAGUAAUUGUAGAUCAGUAUGAGUACAAAUACCCUGCCAUUAAAGAUCGGAAAAAACCCAGCAUAACCCUUGGAAAAGCUCCGGACCUGAACAGAGCUUAUAAGUCCAUUCUGUCCGGAAUAAAUGCUGCUAGGUUGGAUCCCGAUGAUGUGUGUUCUUAUCUGGCUGCAGCUAUGGCUCUGUUUGAGGGGAUUUGUCCUGACGAUUGGGAGAGCUACGGGAUUCUCAUUGCUAGGAAAGGGGACAAAAUAACCCCAGCCAAUUUAGUCAAUAUUCAGAGAACAGAUGUGGAAGGCAAUUGGGCACUGGCAGGGGGCCAAGACGUGAUAAAAGAUCCGACCACAGCCGAGCAUGCAUCUUUGGUGGGACUUCUCCUUUGUCUUUACAGACUAAGCAAAGUGUCAGGACAGAACACAGGGAAUUACAAGACCAACGUAGCUGACAGAAUGGAACAAAUCUUCGAAACAGCCCCGUUUGUCAAAAUUGUAGAGCAUCACACUUUGAUGACUACUCACAAGAUGUGCGCCAACUGGAGUACAAUUCCCAACUUUAGAUUCUUGGCUGGGACAUAUGACAUGUUUUUCUCUAGAAUAGAGCAUCUAUACUCUGCCAUUCGAGUCGGGACAGUAGUGACUGCAUACGAAGAUUGUUCAGGGCUAGUCUCUUUCACAGGGUUCAUCAGACAGAUCAACUUGACGGCGAAGGAGGCCAUACUGUAUUUCUUUCAUAAGAACUUUGAGGAAGAGAUCAAGAGAAUGUUCGAGCCGGGGCAGGAGACAGCUGUCCCACAUUCUUACUUCAUACACUUCAGGUCAUUAGGACUGAGUGGAAAAUCUCCUUACUCGUCGAAUGCAGUAGGACAUGUAUUCAACCUCAUUCAUUUUGUCGGGAGUUACAUGGGUCAAGUCAGGUCAUUGAAUGCGACAGUCAUUGCCACCUGUGCACCUCACGAGAUGUCCGUGUUGGGAGGUUAUCUCGGGGAGGAAUUCUUUGGCAAGGGAACAUUUGAAAGAAGGUUCUUCAGGGACGAGAGGGAACUUGCAGAGCAUGAGGCAAUCGAAUCAACCAAGACUGAUGUGGCCCUGGCAGAUGAUGGGACCGUAAAUUCAGACGAUGAGGAGCUUUACUCCGGAGGGACAAGAACCCCUGAAGCUGUGUACACCAGGAUCAUGGUCAAUGGGGGAAAACUAAAAAAAUCCCACAUCAAAAGAUAUGUGUCAGUCAGUUCGAAUCAUCAGGCCAGACCUAACUCCUUUGCAGAAUUCUUGAACAAGACUUAUUCGAGUGAUCCAAGAUAAAAGGCAAGACCUCUAUUUA
>KY688142 European bat 2 lyssavirus, isolate RV1788
ACGCUUAACGACAAAACCAGAAAAGGAAUAGACACAAUCGUCUGUAGAGCAGAAAUGCAACACCCCUACAAUGGAUGCUGACAGAAUUGUCUUCAAAGUCCAUAAUCAGUUGGUGUCUGUAAAGCCAGAAGUAAUCGUAGAUCAGUAUGAGUACAAAUACCCUGCCAUUAAAGAUCGGAGAAAACCCAGCAUAACCCUUGGAAAAGCUCCGGACCUGAACAGAGCUUAUAAGUCCAUUCUGUCCGGAAUAAAUGCUGCUAGGUUGGAUCCUGAUGAUGUGUGUUCUUAUCUGGCUGCAGCUAUGGCUCUGUUUGAGGGGAUUUGUCCUGACGAUUGGGAGAGCUACGGGAUUCUCAUUGCUAGGAAAGGGGACAAAAUAACCCCAGCCAAUUUAGUCAAUAUUCAGAGAACAGAUGUGGAAGGCAAUUGGGCACUGGCAGGGGGCCAAGACGUAAUAAAGGAUCCGACCACAGCCGAGCAUGCAUCUUUGGUGGGACUUCUCCUUUGUCUUUACAGACUAAGCAAAGUGUCAGGACAGAACACAGGGAAUUACAAGACCAACGUGGCUGACAGAAUGGAACAAAUCUUCGAAACAGCCCCGUUUGUCAAAAUUGUAGAGCAUCACACUUUGAUGACUACUCACAAGAUGUGCGCCAACUGGAGUACAAUUCCCAACUUUAGAUUCUUGGCUGGGACAUAUGACAUGUUUUUCUCUAGAAUAGAGCAUCUAUACUCUGCCAUUCGAGUCGGGACAGUAGUGACUGCAUACGAAGAUUGUUCAGGGCUAGUCUCUUUCACAGGGUUCAUCAGACAGAUCAACUUGACGGCGAAGGAGGCCAUACUGUAUUUCUUUCAUAAGAACUUUGAGGAAGAGAUCAAGAGAAUGUUCGAGCCGGGGCAGGAGACAGCUGUCCCACAUUCUUACUUCAUACACUUCAGGUCAUUAGGACUGAGUGGAAAAUCUCCUUACUCGUCGAAUGCAGUAGGACAUGUCUUCAACCUCAUUCAUUUUGUCGGGAGUUACAUGGGUCAAGUCAGGUCAUUGAAUGCGACAGUCAUUGCCACCUGUGCACCUCACGAGAUGUCCGUGUUGGGAGGUUAUCUCGGGGAGGAAUUCUUUGGCAAGGGAACAUUUGAAAGAAGGUUCUUCAGGGACGAGAGGGAACUUGCGGAGCAUGAGGCAAUCGAAUCAACCAAGACUGAUGUGGCCCUGGCAGAUGAUGGGACCGUAAAUUCAGACGAUGAGGAGCUUUACUCCGGAGGGACAAGAACCCCUGAAGCUGUGUACACCAGGAUCAUGGUCAAUGGGGGAAAGCUAAAAAAAUCCCACAUCAAAAGAUAUGUGUCAGUCAGCUCGAAUCAUCAGGCCAGACCCAACUCCUUUGCAGAAUUCUUGAACAAGACUUAUUCGAGUGAUCCAAGAUAAAAGGCAAGACCUCUAUUUA
>KY688143 European bat 2 lyssavirus, isolate RV2482
ACGCUUAACGACAAAACCAGAAAAGGAAUAGACACAAUCGUCUGUAGAGCAGAAAUGCAACACCCCUACAAUGGAUGCUGACAGAAUUGUCUUCAAAGUCCAUAAUCAGUUGGUGUCUGUAAAGCCAGAAGUAAUCGUAGAUCAGUAUGAGUACAAAUACCCUGCCAUUAAAGAUCGGAGAAAACCCAGCAUAACCCUUGGAAAAGCUCCGGACCUGAACAGAGCUUAUAAGUCCAUUCUGUCCGGAAUAAAUGCUGCUAGGUUGGAUCCUGAUGAUGUGUGUUCUUAUCUGGCUGCAGUUAUGGCUCUGUUUGAGGGGAUUUGUCCUGACGAUUGGGAGAGCUACGGGAUUCUCAUUGCUAGGAAAGGGGACAAAAUAACCCCAGCCAAUUUAGUCAAUAUUCAGAGAACAGAUGUGGAAGGCAAUUGGGCACUGGCAGGGGGCCAAGACGUAAUAAAGGAUCCGACCACAGCCGAGCAUGCAUCUUUGGUGGGACUUCUCCUUUGUCUUUACAGACUAAGCAAAGUGUCAGGACAGAACACAGGGAAUUACAAGACCAACGUGGCUGACAGAAUGGAACAAAUCUUCGAAACAGCCCCGUUUGUCAAAAUUGUAGAGCAUCACACUUUGAUGACUACUCACAAGAUGUGCGCCAACUGGAGUACAAUUCCCAACUUUAGAUUCUUGGCUGGGACAUAUGACAUGUUUUUCUCUAGAAUAGAGCAUCUAUACUCUGCCAUUCGAGUCGGGACAGUAGUGACUGCAUACGAAGAUUGUUCAGGGCUAGUCUCUUUCACAGGGUUCAUCAGACAGAUCAACUUGACGGCGAAGGAGGCCAUACUGUAUUUCUUUCAUAAGAACUUUGAGGAAGAGAUCAAGAGAAUGUUCGAGCCGGGGCAGGAGACAGCUGUCCCACAUUCUUACUUCAUACACUUCAGGUCAUUAGGACUGAGUGGAAAAUCUCCUUACUCGUCGAAUGCAGUAGGACAUGUCUUCAACCUCAUUCAUUUUGUCGGGAGUUACAUGGGUCAAGUCAGGUCAUUGAAUGCGACAGUCAUUGCCACCUGUGCACCUCACGAGAUGUCCGUGUUGGGAGGUUAUCUCGGGGAGGAAUUCUUUGGCAAGGGAACAUUUGAAAGAAGGUUCUUCAGGGACGAGAGGGAACUUGCAGAGCAUGAGGCAAUCGAAUCAACCAAGACUGAUGUGGCCCUGGCAGAUGAUGGGACCGUAAAUUCAGACGAUGAGGAGCUUUACUCCGGAGGGACAAGAACCCCUGAAGCUGUGUACACCAGGAUCAUGGUCAAUGGGGGAAAGCUAAAAAAAUCCCACAUCAAAAGAUAUGUGUCAGUCAGCUCGAAUCAUCAGGCCAGACCUAACUCCUUUGCAGAAUUCUUGAACAAGACUUAUUCGAGUGAUCCAAGAUAAAAGGCAAGACCUCUAUUUA
>KY688144 European bat 2 lyssavirus, isolate RV2159
ACGCUUAACGACAAAACCAGAAAAGGAAUAGACACAAUCGUCUGUAGAGCAGAAAUGCAACACCCCUACAAUGGAUGCUGACAGAAUUGUCUUCAAAGUCCAUAAUCAGUUGGUGUCUGUAAAGCCAGAAGUGAUUGUAGAUCAGUAUGAGUACAAAUACCCUGCCAUUAAAGAUCGGAAAAAACCCAGCAUAACCCUUGGAAAAGCUCCGGACCUGAACAGAGCUUAUAAGUCCAUUCUGUCCGGAAUAAAUGCUGCUAGGUUGGAUCCUGAUGAUGUGUGUUCUUAUCUGGCUGCAGCUAUGGCUCUGUUUGAGGGGAUUUGUCCUGACGAUUGGGAGAGCUACGGGAUCCUCAUUGCUAGGAAAGGGGACAAAAUAACCCCAGCCAACUUAGUCAAUAUUCAGAGAACAGAUGUGGAAGGCAAUUGGGCACUGGCAGGCGGCCAAGACGUAAUAAAAGAUCCGACCACAGCCGAGCAUGCAUCUUUGGUGGGACUUCUCCUUUGUCUUUACAGACUAAGCAAAGUGUCAGGACAGAACACAGGGAAUUACAAGACCAACGUGGCUGACAGAAUGGAACAAAUCUUCGAAACAGCCCCGUUUGUCAAGAUUGUAGAGCAUCACACUUUGAUGACUACUCACAAGAUGUGCGCCAACUGGAGUACAAUUCCCAACUUUAGAUUCUUGGCUGGGACAUAUGACAUGUUUUUCUCUAGAAUAGAGCAUCUAUACUCUGCCAUUCGAGUCGGGACAGUAGUGACUGCAUAUGAAGAUUGUUCAGGGCUAGUCUCUUUCACAGGGUUCAUCAGACAGAUCAACUUGACGGCGAAGGAGGCCAUACUGUAUUUCUUUCAUAAGAACUUUGAGGAAGAGAUCAAGAGAAUGUUCGAGCCGGGGCAGGAGACAGCUGUCCCACAUUCUUACUUCAUACACUUCAGGUCAUUAGGACUGAGUGGAAAAUCUCCUUACUCGUCGAAUGCAGUAGGACAUGUAUUCAACCUCAUUCAUUUUGUCGGGAGUUACAUGGGUCAAGUCAGGUCAUUGAAUGCGACAGUCAUUGCCACCUGUGCACCUCACGAGAUGUCCGUGUUGGGAGGUUAUCUCGGGGAGGAAUUCUUUGGCAAGGGAACAUUUGAAAGAAGGUUCUUCAGGGACGAGAGGGAACUUGCAGAGCAUGAAGCAAUCGAAUCAACCAAGACCGAUGUGGCCCUGGCAGAUGAUGGGACCGUGAAUUCAGACGAUGAGGAGCUUUACUCCGGAGGGACAAGAACCCCUGAAGCUGUGUACACCAGGAUCAUGGUCAAUGGGGGAAAGCUAAAAAAAUCCCACAUCAAAAGAUAUGUGUCAGUCAGCUCGAAUCAUCAGGCCAGACCCAACUCCUUUGCAGAAUUCUUGAACAAGACUUAUUCGAGUGAUCCAAGAUAAAAGGCAAGACCUCUAUUUA
>KY688145 European bat 2 lyssavirus, isolate 47072
ACGCUUAACGACAAAACCAGAAAAGGAAUAGACACAAUCGUCUGUAGAGCAGAAAUGCAACACCCCUACAAUGGAUGCUGACAGAAUUGUCUUCAAAGUCCAUAAUCAGUUGGUGUCUGUAAAGCCAGAAGUAAUUGUAGAUCAAUAUGAGUACAAAUACCCUGCCAUUAAAGAUCGGAAAAAACCCAGCAUAACCCUUGAAAAAGCUCCGGACUUGAACAGAGCUUAUAAGUCCAUUCUGUCCGGAAUAAAUGCCGCUAGGUUGGAUCCUGAUGAUGUGUGUUCCUAUCUGGCUGCAGCUAUGGCUCUAUUUGAGGGGAUUUGUCCUGACGAUUGGGAGAGCUACGGGAUUCUCAUUGCUAGGAAAGGGGACAAAAUAACCCCAGCCAAUUUAGUCAAUAUUCAGAGAACAGAUGUGGAAGGCAAUUGGGCACUGGCAGGGGGCCAAGACGUAAUAAAAGAUCCGACCACAGCCGAGCAUGCAUCUUUGGUGGGACUUCUCCUUUGUCUUUACAGACUAAGCAAGGUGUCAGGACAGAACACAGGGAAUUACAAGACCAACGUAGCUGACAGAAUGGAACAAAUCUUUGAGACUGCCCCGUUUGUCAAAAUUGUGGAGCAUCACACUUUGAUGACUACUCACAAGAUGUGCGCCAACUGGAGUACAAUUCCCAACUUUAGAUUCUUGGCUGGGACAUAUGACAUGUUUUUCUCUAGAAUAGAGCAUCUAUACUCUGCCAUUCGAGUCGGGACAGUAGUGACUGCAUAUGAAGAUUGUUCAGGGCUAGUCUCUUUCACAGGGUUCAUCAGACAGAUCAACUUGACGGCGAAGGAGGCCAUACUGUAUUUCUUUCAUAAGAACUUUGAGGAAGAGAUCAAGAGAAUGUUCGAGCCGGGGCAGGAGACAGCUGUCCCACAUUCUUACUUCAUACACUUCAGGUCAUUAGGACUGAGUGGAAAAUCUCCUUAUUCGUCGAACGCAGUAGGACAUGUAUUCAACCUCAUUCAUUUUGUCGGGAGUUACAUGGGUCAAGUCAGGUCAUUGAAUGCGACGGUCAUUGCCACCUGUGCACCUCACGAGAUGUCCGUGUUGGGAGGUUAUCUCGGGGAGGAAUUCUUUGGCAAGGGAACAUUUGAAAGAAGAUUCUUCAGGGACGAGAGGGAACUUGCAGAGCAUGAGGCAAUCGAAUCAACCAAGACUGAUGUGGCCCUGGCAGAUGAUGGGACCGUAAAUUCAGACGAUGAGGAGCUUUACUCCGGAGGAACAAGAACCCCUGAAGCUGUGUACACCAGGAUCAUGGUCAAUGGGGGAAAGCUACAAAAAUCCCACAUCAAAAGAUAUGUGUCAGUCAGCUCGAAUCAUCAGGCCAGACCUAACUCCUUUGCAGAAUUCUUGAACAAGACUUAUUCGAGUGAUCCAAGAUAAAAGGCAAGACCUCUAUUUA
>KY688146 European bat 2 lyssavirus, isolate 92666
ACGCUUAACGACAAAACCAGAAAAGGAAUAGACACAAUCGUCUGUAGAGCAGAAAUGCAACACCCCUACAAUGGAUGCUGACAGAAUUGUCUUCAAAGUCCAUAAUCAGUUGGUGUCUGUAAAGCCAGAAGUAAUCGUAGAUCAAUAUGAGUACAAAUACCCUGCCAUUAAAGAUCGGAAAAAACCCAGCAUAACCCUUGAAAAAGCUCCGGACUUGAACAGAGCUUAUAAGUCCAUUCUGUCCGGAAUAAAUGCCGCUAGGUUGGAUCCUGAUGAUGUGUGUUCCUAUCUGGCUGCAGCUAUGGCUCUAUUUGAGGGGAUUUGUCCUGACGAUUGGGAGAGCUACGGGAUUCUCAUUGCUAGGAAAGGGGACAAAAUAACCCCAGCCAAUUUAGUCAAUAUUCAGAGAACAGAUGUGGAAGGCAAUUGGGCACUGGCAGGGGGCCAAGACGUAAUAAAAGAUCCGACCACAGCCGAGCAUGCAUCUUUGGUGGGACUUCUCCUUUGUCUUUACAGACUAAGCAAGGUGUCAGGACAGAACACAGGGAAUUACAAGACCAACGUAGCUGACAGAAUGGAACAAAUCUUUGAGACUGCCCCGUUUGUCAAAAUUGUGGAGCAUCACACUUUGAUGACUACUCACAAAAUGUGCGCCAACUGGAGUACAAUUCCCAACUUUAGAUUCUUGGCUGGGACAUAUGACAUGUUUUUCUCUAGAAUAGAGCAUCUAUACUCUGCCAUUCGAGUCGGGACAGUAGUGACUGCAUAUGAAGAUUGUUCAGGGCUAGUCUCUUUCACAGGGUUCAUCAGACAGAUCAACUUGACGGCGAAGGAGGCCAUACUGUAUUUCUUUCAUAAGAACUUUGAGGAAGAGAUCAAGAGAAUGUUCGAGCCGGGGCAGGAGACAGCUGUCCCACAUUCUUACUUCAUACACUUCAGGUCAUUAGGACUGAGUGGAAAAUCUCCUUACUCGUCGAACGCAGUAGGACAUGUAUUCAACCUCAUUCAUUUUGUCGGGAGUUACAUGGGUCAAGUCAGGUCAUUGAAUGCGACGGUCAUUGCCACCUGUGCACCUCACGAGAUGUCCGUGUUGGGAGGUUAUCUCGGGGAGGAAUUCUUUGGCAAGGGAACAUUUGAAAGAAGAUUCUUCAGGGACGAGAGGGAACUUGCAGAGCAUGAGGCAAUCGAAUCAACCAAGACUGAUGUGGCCCUGGCAGAUGAUGGGACCGUAAAUUCAGACGAUGAGGAGCUUUACUCCGGAGGAACAAGAACCCCUGAAGCUGUGUACACCAGGAUCAUGGUCAAUGGGGGAAAGCUACAAAAAUCCCACAUCAAAAGAUAUGUGUCAGUCAGCUCGAAUCAUCAGGCCAGACCUAACUCCUUUGCAGAAUUCUUGAACAAGACUUAUUCGAGUGAUCCAAGAUAAAAGGCAAGACCUCUAUUUA
>KY688147 European bat 2 lyssavirus, isolate RV2473
ACGCUUAACGACAAAACCAGAAAAGGAAUAGACACAAUCGUCUAUAGAGCAGAAAUGCAACACCCCUACAAUGGAUGCUGACAGAAUUGUCUUCAAAGUCCAUAAUCAGUUGGUGUCUGUAAAGCCAGAAGUAAUUGUAGAUCAGUAUGAGUACAAAUACCCUGCCAUUAAAGAUCGGAAAAAACCCAGCAUAACCCUUGGAAAAGCUCCGGACCUGAACAGAGCUUAUAAGUCCAUUCUGUCCGGAAUAAAUGCUGCUAGGUUGGAUCCCGAUGAUGUGUGUUCUUAUCUGGCUGCAGCUAUGGCUCUGUUUGAGGGGAUUUGUCCUGACGAUUGGGAGAGCUACGGGAUUCUCAUUGCUAGGAAAGGGGACAAAAUAACCCCAGCCAAUUUAGUCAAUAUUCAGAGAACAGAUGUGGAAGGCAAUUGGGCACUGGCAGGGGGCCAAGACGUGAUAAAAGAUCCGACCACAGCCGAGCAUGCAUCUUUGGUGGGACUUCUCCUUUGUCUUUACAGACUAAGCAAAGUGUCAGGACAGAACACAGGGAAUUACAAGACCAACGUAGCUGACAGAAUGGAACAAAUCUUCGAAACAGCCCCGUUUGUCAAAAUUGUAGAGCAUCACACUUUGAUGACUACUCACAAGAUGUGCGCCAACUGGAGUACAAUUCCCAACUUUAGAUUCUUGGCUGGGACAUAUGACAUGUUUUUCUCUAGAAUAGAGCAUCUAUACUCUGCCAUUCGAGUCGGGACAGUAGUGACUGCAUACGAAGAUUGUUCAGGGCUAGUCUCUUUCACAGGGUUCAUCAGACAGAUCAACUUGACGGCGAAGGAGGCCAUACUGUAUUUCUUUCAUAAGAACUUUGAAGAAGAGAUCAAGAGAAUGUUCGAGCCGGGGCAAGAGACAGCUGUCCCACAUUCUUACUUCAUACACUUCAGGUCAUUAGGACUGAGUGGAAAAUCUCCUUACUCGUCGAAUGCAGUAGGACAUGUAUUCAACCUCAUUCAUUUUGUCGGGAGUUACAUGGGUCAAGUCAGGUCAUUGAAUGCGACAGUCAUUGCCACCUGUGCACCUCACGAGAUGUCCGUGUUGGGAGGUUAUCUCGGGGAGGAAUUCUUUGGCAAGGGAACAUUUGAAAGAAGGUUCUUCAGGGACGAGAGGGAACUUGCAGAGCAUGAGGCAAUCGAAUCAACCAAGACUGAUGUGGCCCUGGCAGAUGAUGGGACCGUAAAUUCAGACGAUGAGGAGCUUUACUCCGGAGGGACAAGAACCCCUGAAGCUGUGUACACCAGGAUCAUGGUCAAUGGGGGAAAGCUAAAAAAAUCCCACAUCAAAAGAUAUGUGUCAGUCAGCUCGAAUCAUCAGGCCAGACCUAACUCCUUUGCAGAAUUCUUGAACAAGACUUAUUCGAGUGAUCCAAGAUAAAAGGCAAGACCUCUAUUUA
>KY688148 European bat 2 lyssavirus, isolate RV2974
ACGCUUAACGACAAAACCAGAAAAGGAAUAGACACAAUCGUCUAUAGAGCAGAAAUGCAACACCCCUACAAUGGAUGCUGACAGAAUUGUCUUCAAAGUCCAUAAUCAGUUGGUGUCUGUAAAGCCAGAAGUAAUUGUAGAUCAGUAUGAGUACAAAUACCCUGCCAUUAAAGAUCGGAAAAAACCCAGCAUAACCCUUGGAAAAGCUCCGGACCUGAACAGAGCUUAUAAGUCCAUUCUGUCCGGAAUAAAUGCUGCUAGGUUGGAUCCCGAUGAUGUGUGUUCUUAUCUGGCUGCAGCUAUGGCUCUGUUUGAGGGGAUUUGUCCUGACGAUUGGGAGAGCUACGGGAUUCUCAUUGCUAGGAAAGGGGACAAAAUAACCCCAGCCAAUUUAGUCAAUAUUCAGAGAACAGAUGUGGAAGGCAAUUGGGCACUGGCAGGGGGCCAAGACGUGAUAAAAGAUCCGACCACAGCCGAGCAUGCAUCUUUGGUGGGACUUCUCCUUUGUCUUUACAGACUAAGCAAAGUGUCAGGACAGAACACAGGGAAUUACAAGACCAACGUAGCUGACAGAAUGGAACAAAUCUUCGAAACAGCCCCGUUUGUCAAAAUUGUAGAGCAUCACACUUUGAUGACUACUCACAAGAUGUGCGCCAACUGGAGUACAAUUCCCAACUUUAGAUUCUUGGCUGGGACAUAUGACAUGUUUUUCUCUAGAAUAGAGCAUCUAUACUCUGCCAUUCGAGUCGGGACAGUAGUGACUGCAUACGAAGAUUGUUCAGGGCUAGUCUCUUUCACAGGGUUCAUCAGACAGAUCAACUUGACGGCGAAGGAGGCCAUACUGUAUUUCUUUCAUAAGAACUUUGAAGAAGAGAUCAAGAGAAUGUUCGAGCCGGGGCAAGAGACAGCUGUCCCACAUUCUUACUUCAUACACUUCAGGUCAUUAGGACUGAGUGGAAAAUCUCCUUACUCGUCGAAUGCAGUAGGACAUGUAUUCAACCUCAUUCAUUUUGUCGGGAGUUACAUGGGUCAAGUCAGGUCAUUGAAUGCGACAGUCAUUGCCACCUGUGCACCUCACGAGAUGUCCGUGUUGGGAGGUUAUCUCGGGGAGGAAUUCUUUGGCAAGGGAACAUUUGAAAGAAGGUUCUUCAGGGACGAGAGGGAACUUGCAGAGCAUGAGGCAAUCGAAUCAACCAAGACUGAUGUGGCCCUGGCAGAUGAUGGGACCGUAAAUUCAGACGAUGAGGAGCUUUACUCCGGAGGGACAAGAACCCCUGAAGCUGUGUACACCAGGAUCAUGGUCAAUGGGGGAAAGCUAAAAAAAUCCCACAUCAAAAGAUAUGUGUCAGUCAGCUCGAAUCAUCAGGCCAGACCUAACUCCUUUGCAGAAUUCUUGAACAAGACUUAUUCGAGUGAUCCAAGAUAAAAGGCAAGACCUCUAUUUA
>KY688149 European bat 2 lyssavirus, isolate F500LGL
ACGCUUAACGACAAAACCAGAAAAGGAAUAGACACAAUCGUCUGUAGAGCAGAAAUGCAACACCCCUACAAUGGAUGCUGACAGAAUUGUCUUCAAAGUCCAUAAUCAGUUGGUGUCUGUAAAGCCAGAAGUGAUUGUAGAUCAGUAUGAGUACAAAUACCCUGCCAUUAAAGAUCGGAAAAAACCCAGCAUAACCCUUGGGAAAGCUCCGGACCUGAACAGAGCUUAUAAGUCCAUUCUGUCCGGAAUAAAUGCUGCUAGGUUGGAUCCUGAUGAUGUGUGUUCUUAUCUGGCUGCAGCUAUGGCUCUGUUUGAGGGGAUUUGCCCUGACGAUUGGGAGAGCUACGGGAUUCUCAUUGCUAGGAAAGGGGACAAAAUAACUCCAGCCAAUUUAGUCAAUAUUCAGAGAACGGAUGUAGAAGGCAAUUGGGCACUGGCAGGAGGCCAAGACGUAAUAAAAGAUCCGACCACAGCCGAGCAUGCAUCUUUGGUGGGACUUCUCCUUUGUCUUUACAGACUAAGCAAGGUGUCAGGACAGAACACAGGGAAUUACAAGACUAACGUGGCUGACAGAAUGGAACAAAUCUUCGAGACAGCCCCGUUUGUCAAAAUUGUAGAGCAUCACACUUUGAUGACUACUCACAAGAUGUGCGCCAACUGGAGUACAAUUCCCAACUUUAGAUUCUUGGCUGGGACAUAUGACAUGUUCUUCUCUAGAAUGGAGCAUCUAUACUCUGCCAUUCGAGUCGGGACAGUAGUGACUGCAUAUGAAGAUUGUUCAGGGCUAGUCUCUUUCACAGGGUUCAUCAGACAGAUCAACUUGACGGCGAAGGAGGCCAUACUGUAUUUCUUUCAUAAGAACUUUGAGGAAGAGAUCAAGAGAAUGUUCGAGCCGGGGCAAGAGACAGCAGUCCCACAUUCUUACUUCAUACACUUCAGGUCAUUAGGACUGAGUGGAAAAUCUCCUUACUCGUCGAAUGCAGUAGGACAUGUAUUCAACCUCAUUCAUUUUGUCGGGAGUUACAUGGGUCAAGUCAGGUCAUUGAACGCGACAGUCAUUGCCACCUGUGCACCUCACGAGAUGUCUGUGUUGGGAGGUUAUCUAGGGGAGGAAUUCUUUGGCAAGGGAACAUUUGAAAGAAGAUUCUUCAGGGACGAGAGGGAACUUGCAGAGCAUGAGGCAAUCGAAUCAACCAAGACUGAUGUGGCCCUGGCAGAUGACGGGACCGUAAAUUCAGACGAUGAGGAGCUUUACUCCGGAGGGACAAGAACCCCUGAAGCUGUGUACACCAGGAUCAUGGUCAAUGGGGGGAAGCUGAAAAAAUCCCACAUCAAAAGAUAUGUGUCAGUCAGCUCGAAUCAUCAGGCCAGACCUAACUCCUUUGCAGAAUUCUUGAACAAGACUUAUUCGAGUGAUCCAAGAUAAAAGGCAAGACCUCUAUUUA
>KY688150 European bat 2 lyssavirus, isolate RV1332
ACGCUUAACGACAAAACCAGAAAAGGAAUAGACACAAUCGUCUGUAGAGCAGAAAUGCAACACCCCUACAAUGGAUGCUGACAGAAUUGUCUUCAAAGUCCAUAAUCAGUUGGUGUCAGUAAAGCCAGAAGUAAUCGUAGAUCAGUAUGAAUACAAAUACCCUGCCAUUAAAGAUCGGAGAAAACCCAGCAUAACCCUUGGAAAAGCUCCGGACCUGAACAGAGCUUAUAAGUCCAUUCUGUCCGGAAUCAAUGCUGCUAGGUUGGAUCCUGAUGAUGUGUGUUCUUAUCUGGCUGCAGCUAUGGCUCUGUUUGAGGGGAUUUGUCCUGAUGAUUGGGAGAGCUACGGGAUUCUCAUUGCUAGGAAAGGGGACAAAAUAACCCCAGCCAAUUUAGUCAAUAUUCAGAGAACAGAUGUGGAAGGCAAUUGGGCACUGGCAGGGGGCCAAGACGUAAUAAAAGAUCCGACCACAGCCGAGCAUGCAUCUUUGGUGGGACUUCUCCUUUGUCUUUACAGACUAAGCAAAGUGUCAGGACAGAACACAGGGAAUUACAAGACCAACGUGGCUGACAGAAUGGAACAAAUCUUCGAAACAGCCCCGUUUGUCAAAGUUGUAGAGCAUCACACUUUGAUGACUACUCACAAGAUGUGCGCCAACUGGAGUACAAUUCCCAACUUUAGAUUCUUGGCUGGGACAUAUGACAUGUUUUUCUCUAGAAUAGAGCAUCUAUACUCUGCCAUUCGAGUCGGGACAGUAGUGACUGCAUACGAAGAUUGUUCAGGGCUAGUCUCUUUCACAGGGUUCAUCAGACAGAUCAACUUGACGGCGAAGGAGGCCAUACUGUAUUUCUUUCAUAAGAACUUUGAGGAAGAGAUCAAGAGAAUGUUCGAGCCGGGGCAGGAGACAGCUGUCCCACAUUCUUACUUCAUACACUUCAGGUCAUUAGGACUGAGUGGAAAAUCUCCUUACUCGUCGAAUGCAGUAGGACAUGUCUUCAACCUCAUUCAUUUUGUCGGGAGUUACAUGGGUCAAGUCAGGUCAUUGAAUGCGACAGUCAUUGCCACCUGUGCACCUCACGAGAUGUCCGUGUUGGGAGGUUAUCUCGGGGAGGAAUUCUUUGGCAAGGGAACAUUUGAAAGAAGGUUCUUCAGGGACGAGAGGGAACUUGCAGAGCAUGAGGCAAUCGAAUCAACCAAGACUGAUGUGGCCCUGGCAGAUGAUGGGACCGUAAAUUCAGACGAUGAGGAGCUUUACUCCGGAGGGACAAGAACCCCUGAAGCUGUGUACACCAGGAUCAUGGUCAAUGGGGGAAAGCUAAAAAAAUCCCACAUCAAAAGAUAUGUGUCAGUCAGCUCGAAUCAUCAGGCCAGACCUAACUCCUUUGCAGAAUUCUUGAACAAGACUUAUUCGAGUGAUCCAAGAUAAAAGGCAGGACCUCUAUUUA
>KY688151 European bat 2 lyssavirus, isolate FI85
ACGCUUAACAACAAAACCAGAAAAGGAAUAGACACAAUCGUCUGUAGAGCAGAAAUGCAACACCCCUACAAUGGACGCUGACAAAAUUGUCUUCAAAGUCCAUAAUCAGUUGGUGUCUGUAAAACCAGAAGUAAUUGUAGAUCAGUAUGAGUACAAAUACCCUGCCAUCAAAGAUCGGAAAAAACCCAGCAUAACCCUCGGAAAAGCUCCGGACUUGAAUAGAGCUUAUAAGUCCAUUCUGUCCGGAAUAAAUGCUGCUAGGUUGGAUCCUGAUGAUGUGUGUUCUUAUCUGGCUGCAGCUAUGGCUCUGUUUGAGGGGAUUUGUCCUGACGAUUGGGAGAGCUACGGGAUUCUCAUUGCUAGGAAAGGGGACAGAAUAACCCCAGCCAGUUUAGUCAAUAUUCAGAGAACAGAUAUAGAAGGCAACUGGGCACUGGCAGGGGGCCAAGAUGUAAUAAAGGAUCCGACCACAGCCGAGCAUGCAUCUUUGGUGGGACUUCUCCUUUGUCUUUACAGACUAAGCAAGGUAUCAGGACAGAACACAGGGAAUUACAAGACUAACGUGGCUGACAGAAUGGAACAAAUCUUCGAGACGGCCCCCUUUGUCAAAAUUGUAGAGCAUCACACUUUGAUGACUACUCACAAGAUGUGCGCCAACUGGAGUACAAUUCCCAACUUUAGAUUCUUGGCUGGGACAUAUGACAUGUUCUUCUCUAGAAUAGAGCAUCUAUACUCUGCCAUUCGAGUCGGGACAGUAGUGACUGCUUAUGAAGAUUGUUCAGGGCUAGUCUCUUUCACAGGGUUCAUCAGACAGAUCAACCUGACGGCGAAGGAGGCCAUACUGUAUUUCUUUCAUAAGAACUUUGAAGAAGAGAUCAAGAGAAUGUUUGAGCCGGGGCAAGAGACAGCUGUCCCACACUCUUACUUCAUACACUUCAGGUCAUUAGGACUGAGUGGAAAAUCUCCUUACUCGUCGAAUGCAGUAGGACAUGUAUUCAAUCUCAUCCAUUUUGUCGGGAGUUACAUGGGUCAAAUCAGGUCAUUGAAUGCGACGGUUAUUGCCACCUGCGCACCUCACGAAAUGUCUGUGUUGGGAGGUUAUCUCGGGGAGGAAUUCUUUGGCAAGGGAACAUUUGAAAGAAGGUUCUUCAGGGACGAGAGGGAGCUUGCAGAGCAUGAGGCAAUCGAAUCAACCAAAACUGAUGUGGCCCUGGCAGAUGAUGGGACCGUAAAUUCAGACGAUGAGGAGCUUUACUCCGGAGGGACAAGAACCCCCGAAUCUGUGUACACCAGGAUCAUGGUCAAUGGGGGAAAGCUGAAAAAGUCCCACAUCAAAAGAUAUGUGUCAGUCAGCUCAAACCAUCAAGCCAGACCUAACUCCUUUGCAGAAUUCCUGAAUAAGACCUAUUCGAGUGAUCCAAGAUAAAAGGCAAGAUCUUUAUUUG
>KY688152 European bat 2 lyssavirus, isolate 9375HOL
ACGCUUAACGACAAAACCAGAAAAGGAAUAGACACAAUCGUCUGUAGAGCAGAAAUGCAACACCCCUACAAUGGAUGCUGACAGAAUUGUCUUCAAAGUCCAUAAUCAGUUGGUGUCUGUAAAGCCAGAAGUAAUUGUAGAUCAAUAUGAGUACAAAUACCCUGCCAUUAAAGAUCGGAAAAAACCCAGCAUAACCCUUGAAAAAGCUCCGGACUUGAACAGAGCUUAUAAGUCCAUUCUGUCCGGAAUAAAUGCCGCUAGGUUGGAUCCUGAUGAUGUGUGUUCCUAUCUGGCUGCAGCUAUGGCUCUAUUUGAGGGGAUUUGUCCUGACGAUUGGGAGAGCUACGGGAUUCUCAUUGCUAGGAAAGGGGACAAAAUAACCCCAGCCAAUUUAGUCAAUAUUCAGAGAACAGAUGUGGAAGGCAAUUGGGCACUGGCAGGGGGCCAAGACGUAAUAAAAGAUCCGACCACAGCCGAGCAUGCAUCUUUGGUGGGACUUCUCCUUUGUCUUUACAGACUAAGCAAGGUGUCAGGACAGAACACAGGGAAUUACAAGACCAACGUAGCUGACAGAAUGGAACAAAUCUUUGAGACUGCCCCGUUUGUCAAAAUUGUGGAGCAUCACACUUUGAUGACUACUCACAAGAUGUGCGCCAACUGGAGUACAAUUCCCAACUUUAGAUUCUUGGCUGGGACAUAUGACAUGUUUUUCUCUAGAAUAGAGCAUCUAUACUCUGCCAUUCGAGUCGGGACAGUAGUGACUGCAUAUGAAGAUUGUUCAGGGCUAGUCUCUUUCACAGGGUUCAUCAGACAGAUCAACUUGACGGCGAAGGAGGCCAUACUGUAUUUCUUUCAUAAGAACUUUGAGGAAGAGAUCAAGAGAAUGUUCGAGCCGGGGCAGGAGACAGCUGUCCCACAUUCUUACUUCAUACACUUCAGGUCAUUAGGACUGAGUGGAAAAUCUCCUUACUCGUCGAACGCAGUAGGACAUGUAUUCAACCUCAUUCAUUUUGUCGGGAGUUACAUGGGUCAAGUCAGGUCAUUGAAUGCGACGGUCAUUGCCACCUGUGCACCUCACGAGAUGUCCGUGUUGGGAGGUUAUCUCGGGGAGGAAUUCUUUGGCAAGGGAACAUUUGAAAGAAGAUUCUUCAGGGACGAGAGGGAACUUGCAGAGCAUGAGGCAAUCGAAUCAACCAAGACUGAUGUGGCCCUGGCAGAUGAUGGGACCGUAAAUUCAGACGAUGAGGAGCUUUACUCCGGAGGAACAAGAACCCCUGAAGCUGUGUACACCAGGAUCAUGGUCAAUGGGGGAAAGCUACAAAAAUCCCACAUCAAAAGAUAUGUGUCAGUCAGCUCGAAUCAUCAGGCCAGACCUAACUCCUUUGCAGAAUUCUUGAACAAGACUUAUUCGAGUGAUCCAAGAUAAAAGGCAAGACCUCUAUUUA
>KY688153 European bat 2 lyssavirus, isolate RV3158
ACGCUUAACGACAAAACCAGAAAAGGAAUAGACACAAUCGUCUGUAGAGCAGAAAUGCAACACCCCUACAAUGGAUGCUGACAGAAUUGUCUUCAAAGUCCAUAAUCAGUUGGUGUCUGUAAAGCCAGAAGUAAUUGUAGAUCAGUAUGAGUACAAAUACCCUGCCAUUAAAGAUCGGAAAAAACCCAGCAUAACCCUUGGAAAAGCUCCGGACCUGAACAGAGCUUAUAAGUCCAUUCUGUCCGGAAUAAAUGCUGCUAGGUUGGAUCCCGACGAUGUGUGUUCUUAUCUGGCUGCAGCUAUGGCUCUGUUUGAGGGGAUUUGUCCUGACGAUUGGGAGAGCUACGGGAUUCUCAUUGCUAGGAAAGGGGACAAAAUAACCCCAGCCAAUUUAGUCAAUAUUCAGAGAACAGAUGUGGAAGGCAAUUGGGCACUGGCAGGGGGCCAAGACGUGAUAAAAGAUCCGACCACAGCCGAGCAUGCAUCUUUGGUGGGACUUCUCCUUUGUCUUUACAGACUAAGCAAAGUGUCAGGACAGAACACAGGGAAUUACAAGACCAACGUAGCUGACAGAAUGGAACAAAUCUUCGAAACAGCCCCGUUUGUCAAAAUUGUAGAGCAUCACACUUUGAUGACUACUCACAAGAUGUGCGCCAACUGGAGUACAAUUCCCAACUUUAGAUUCUUGGCUGGGACAUAUGACAUGUUUUUCUCUAGAAUAGAGCAUCUAUACUCUGCCAUUCGAGUCGGGACAGUAGUGACUGCAUACGAAGAUUGUUCAGGGCUAGUCUCUUUCACAGGGUUCAUCAGACAGAUCAACUUGACGGCGAAGGAGGCCAUACUGUACUUCUUUCAUAAGAACUUUGAGGAAGAGAUCAAGAGAAUGUUCGAGCCGGGGCAGGAGACAGCUGUCCCACAUUCUUACUUCAUACACUUCAGGUCAUUAGGACUGAGUGGAAAAUCUCCUUACUCGUCGAAUGCAGUAGGACAUGUAUUCAACCUCAUUCAUUUUGUCGGGAGUUACAUGGGUCAAGUCAGGUCAUUGAAUGCGACAGUCAUUGCCACCUGUGCACCUCACGAGAUGUCCGUGUUGGGAGGUUAUCUCGGGGAGGAAUUCUUUGGCAAGGGAACAUUUGAAAGAAGGUUCUUCAGGGACGAGAGGGAACUUGCAGAGCAUGAGGCAAUCGAAUCAACCAAGACUGAUGUGGCCCUGGCAGAUGAUGGGACCGUAAAUUCAGACGAUGAGGAGCUUUACUCCGGAGGGACAAGAACCCCUGAAGCUGUGUACACCAGGAUCAUGGUCAAUGGGGGAAAACUAAAAAAAUCCCACAUCAAAAGAUAUGUGUCAGUCAGCUCGAAUCAUCAGGCCAGACCUAACUCCUUUGCAGAAUUCUUGAACAAGACUUAUUCGAGUGAUCCAAGAUAAAAGGCAAGACCUCUAUUUA
>KY688154 European bat 2 lyssavirus, isolate 18832
ACGCUUAACGACAAAACCAGAAAAGGAAUAGACACAAUCGUCUGUAGAACAGAAAUGCAACACCCCUACAAUGGAUGCUGACAGAAUUGUCUUCAAAGUCCAUAAUCAGUUGGUGUCUGUAAAGCCAGAAGUAAUUGUAGAUCAGUAUGAGUACAAGUACCCUGCCAUUAAAGAUCGGAAAAAACCCAGCAUAAUCCUUGGAAAAGCUCCGGACCUGAACAGAGCUUAUAAGUCCAUCCUGUCCGGAAUAAAUGCUGCUAGGUUGGAUCCUGAUGAUGUGUGUUCAUAUCUGGCUGCAGCUAUGGCUCUGUUUGAGGGGAAUUGUCCUGAUGAUUGGGAGAGCUAUGGGAUUCUCAUUGCCAGGAAAGGGGACAAAAUAACUCCAGCCAAUUUAGUCAAUAUUCAGAGAACAGAUGUAGAGGGCAAUUGGGCUCUGGCAGGAGGCCAAGACGUAAUAAAAGAUCCGACCACAGCCGAGCAUGCAUCCUUGGUGGGACUUCUCCUUUGCCUUUACAGACUAAGCAAGGUGUCAGGACAGAACACAGGGAAUUACAAGACUAACGUGGCUGACAGAAUGGAACAAAUCUUUGAGACAGCCCCGUUUGUCAAAAUUGUAGAGCAUCACACUUUAAUGACUACUCACAAGAUGUGCGCCAACUGGAGUACAAUUCCCAACUUUAGAUUCUUGGCUGGGACAUAUGACAUGUUCUUCUCUAGAAUAGAGCAUUUAUACUCUGCUAUUCGAGUCGGGACAGUAGUGACUGCAUAUGAAGAUUGUUCAGGGCUAGUUUCUUUCACGGGGUUCAUCAGACAGAUCAACUUGACGGCAAAGGAGGCCAUACUGUAUUUCUUUCAUAAGAACUUUGAAGAAGAGAUCAAGAGAAUGUUCGAGCCGGGGCAAGAGACAGCUGUCCCACACUCUUACUUCAUACACUUCAGGUCGUUAGGACUGAGUGGAAAAUCCCCUUACUCAUCGAAUGCAGUAGGACAUGUAUUCAAUCUCAUACAUUUUGUCGGGAGUUACAUGGGUCAAGUCAGGUCACUGAAUGCGACUGUCAUUGCCACCUGUGCACCUCACGAGAUGUCUGUGUUGGGAGGUUAUCUCGGGGAGGAGUUCUUUGGCAAGGGAACAUUCGAAAGAAGAUUCUUCAGGGACGAGAGGGAACUUGCAGAGCAUGAGGCAAUCGAAUCAACCAAAACUGAUGUGGCCCUGGCGGAUGAUGGGACCGUGAAUUCAGACGAUGAGGAGCUUUACUCCGGAGGGACAAGAACCCCCGAAGCUGUGUACACCAGGAUUAUGGUCAAUGGGGGAAAGCUGAAAAAAUCCCACAUCAAAAGAUAUGUGUCAGUCAGCUCGAAUCAUCAGGCCAGACCUAACUCCUUUGCAGAAUUCUUAAACAAGACUUAUUCGAGUGAUCCAAGAUAAAAGGCAAGACCUCUAUUUG
>KY688155 European bat 2 lyssavirus, isolate RV3370
ACGCUUAACGACAAAACCAGAAAAGGAAUAGACACAAUCGUCUGUAGAGCAGAAAUGCAACACCCCUACAAUGGAUGCUGACAGAAUUGUCUUCAAAGUCCAUAAUCAGUUGGUGUCUGUAAAGCCAGAAGUAAUCGUAGAUCAGUAUGAGUACAAAUACCCUGCCAUUAAAGAUCGGAGAAAACCCAGCAUAACCCUUGGAAAAGCUCCGGACCUGAACAGAGCUUAUAAGUCCAUUCUGUCCGGAAUAAAUGCUGCUAGGUUGGAUCCUGAUGAUGUGUGUUCUUAUCUGGCUGCAGCUAUGGCUCUGUUUGAGGGGAUUUGUCCUGACGAUUGGGAGAGCUACGGGAUUCUCAUUGCUAGGAAAGGGGACAAAAUAACCCCAGCCAAUUUAGUCAAUAUUCAGAGAACAGAUGUGGAAGGCAAUUGGGCACUGGCAGGGGGCCAAGACGUAAUAAAGGAUCCGACCACAGCCGAGCAUGCAUCUUUGGUGGGACUUCUCCUUUGUCUUUACAGACUAAGCAAAGUGUCAGGACAGAACACAGGGAAUUACAAGACCAACGUGGCUGACAGAAUGGAACAAAUCUUCGAAACAGCCCCGUUUGUCAAAAUUGUAGAGCAUCACACAUUGAUGACUACUCACAAGAUGUGCGCCAACUGGAGUACAAUUCCCAACUUUAGAUUCUUGGCUGGGACAUAUGACAUGUUUUUCUCUAGAAUAGAGCAUCUAUACUCUGCCAUUCGAGUCGGGACAGUAGUGACUGCAUACGAAGAUUGUUCAGGGCUAGUCUCUUUCACAGGGUUCAUCAGACAGAUCAACUUGACGGCGAAGGAGGCCAUACUGUAUUUCUUUCAUAAGAACUUUGAGGAAGAGAUCAAGAGAAUGUUCGAGCCGGGGCAGGAGACAGCUGUCCCACAUUCUUACUUCAUACACUUCAGGUCAUUAGGACUGAGUGGAAAAUCUCCUUACUCGUCGAAUGCAGUAGGACAUGUCUUCAACCUCAUUCAUUUUGUCGGGAGUUACAUGGGUCAAGUCAGGUCAUUGAAUGCGACAGUCAUUGCCACCUGUGCACCUCACGAGAUGUCCGUGUUGGGAGGUUAUCUCGGGGAGGAAUUCUUUGGCAAGGGAACAUUUGAAAGAAGGUUCUUCAGGGACGAGAGGGAACUUGCAGAGCAUGAGGCAAUCGAAUCAACCAAGACUGAUGUGGCCCUGGCAGAUGAUGGGACCGUAAAUUCAGACGAUGAGGAGCUUUACUCCGGAGGGACAAGAACCCCUGAAGCUGUGUACACCAGGAUCAUGGUCAAUGGGGGAAAGCUGAAAAAAUCCCACAUCAAAAGAUAUGUGUCAGUCAGCUCGAAUCAUCAGGCCAGACCUAACUCCUUUGCAGAAUUCUUGAACAAGACUUAUUCGAGUGAUCCAAGAUAAAAGGCAAGACCUCUAUUUA
>KY688156 European bat 2 lyssavirus, isolate RV3369
ACGCUUAACGACAAAACCAGAAAAGGAAUAGACACAAUCGUCUGUAGAGCAGAAAUGCAACACCCCUACAAUGGAUGCUGACAGAAUUGUCUUCAAAGUCCAUAAUCAGUUGGUGUCUGUAAAGCCAGAAGUAAUCGUAGAUCAGUAUGAAUACAAAUACCCUGCCAUUAAAGAUCGGAGAAAACCCAGCAUAACCCUUGGAAAAGCUCCGGACCUGAACAGAGCUUAUAAGUCCAUUCUGUCCGGAAUAAAUGCUGCUAGGUUGGAUCCCGAUGAUGUGUGUUCUUAUCUGGCUGCAGCUAUGGCUCUGUUUGAGGGGAUUUGUCCUGACGAUUGGGAGAGCUACGGGAUUCUCAUUGCUAGGAAAGGGGACAAGAUAACCCCAGCCAAUUUAGUCAAUAUUCAGAGAACAGAUGUGGAAGGCAAUUGGGCACUGGCAGGGGGCCAAGACGUAAUAAAAGAUCCAACCACAGCCGAGCAUGCAUCUUUGGUGGGACUUCUCCUUUGUCUUUACAGACUAAGCAAAGUGUCAGGACAGAACACAGGGAAUUACAAGACCAACGUGGCUGACAGAAUGGAACAAAUCUUCGAAACAGCCCCGUUUGUCAAAAUUGUAGAGCAUCACACUUUGAUGACUACUCACAAGAUGUGCGCCAACUGGAGUACAAUUCCCAACUUUAGAUUCUUGGCUGGGACAUAUGACAUGUUUUUCUCUAGAAUAGAGCAUCUAUACUCUGCCAUUCGAGUCGGGACAGUAGUGACUGCAUACGAAGAUUGUUCAGGGCUAGUCUCUUUCACAGGGUUCAUCAGACAGAUCAACUUGACGGCGAAGGAGGCCAUACUGUAUUUCUUUCAUAAGAACUUUGAGGAAGAGAUCAAGAGAAUGUUCGAGCCGGGGCAGGAAACAGCUGUCCCACAUUCUUACUUCAUACACUUCAGGUCAUUAGGACUGAGUGGAAAAUCUCCUUACUCGUCGAAUGCAGUAGGACAUGUCUUCAACCUCAUUCAUUUUGUCGGGAGUUACAUGGGUCAAGUCAGGUCAUUGAAUGCGACAGUCAUUGCCACCUGUGCACCUCACGAGAUGUCCGUGUUGGGAGGUUAUCUCGGGGAGGAAUUCUUUGGCAAGGGAACAUUUGAAAGAAGGUUCUUCAGGGACGAGAGGGAACUUGCAGAGCAUGAGGCAAUCGAAUCAACCAAGACUGAUGUGGCCCUGGCAGAUGAUGGGACCGUAAAUUCAGACGAUGAGGAGCUUUACUCCGGAGGGACAAGAACCCCUGAAGCUGUGUACACCAGGAUCAUGGUCAAUGGGGGAAAGCUAAAAAAAUCCCACAUCAAAAGAUAUGUGUCAGUCAGCUCGAAUCAUCAGGCCAGACCUAACUCCUUUGCAGAAUUCUUGAACAAGACUUAUUCGAGUGAUCCAAGAUAAAAGGCAGGACCUCUAUUUA
>KY765901 Rabies lyssavirus, isolate Tajik FTA
ACGCUUAACAACAAAAUCAGAGAAGAAGCAGACAGCGUCAGUUGCAAAGCAAAAAUGUAACACCCCUACAAUGGAUGCCGACAAGAUUGUAUUCAAAGUCAAUAAUCAGGUGGUCUCUUUGAAGCCCGAGAUUAUCGUGGAUCAAUAUGAGUACAAGUACCCUGCUAUCAAAGAUUUGAAAAAGCCUUGUAUAACCCUAGGGAAAGCCCCUGACUUAAACAAAGCAUACAAGUCUGUAUUGUCAGGCAUGAAUGCAGCCAAACUAGAUCCUGAUGAUGUAUGUUCCUACUUGGCAGCAGCAAUGCAGUUCUUUGAGGGGACGUGUCCGGAAGACUGGACCAGCUAUGGAAUCUUGAUUGCACGAAAAGGAGACAAGAUCACCCCGGAUUCACUGGUGGAAAUAAAGCGUACUGAUGUAGAAGGAAAUUGGGCUCUGACAGGAGGCAUGGAACUGACAAGGGACCCCACUGUCUCUGAACAUGCGUCUUUAGUCGGUCUUCUCUUGAGUCUGUAUAGGUUGAGCAAAAUAUCAGGACAAAACACUGGUAACUAUAAAACAAACAUCGCAGAUAGGAUAGAGCAGAUAUUCGAGACUGCCCCUUUUGUUAAAAUCGUGGAACACCAUACUCUAAUGACAACUCACAAAAUGUGUGCUAAUUGGAGUACUAUACCGAAUUUCAGAUUUUUGGCCGGGACCUACGACAUGUUUUUCUCUCGGAUCGAGCAUCUAUAUUCAGCAAUCAGAGUGGGCACGGUUGUUACUGCGUAUGAAGACUGUUCAGGUCUGGUAUCGUUUACUGGGUUCAUAAAGCAGAUCAAUCUCACCGCAAGAGAAGCAAUACUAUACUUCUUCCACAAGAACUUUGAAGAAGAGAUAAGAAGAAUGUUCGAGCCAGGGCAGGAGACAGCUGUUCCUCACUCCUAUUUCAUUCAUUUCCGUUCACUAGGCUUGAGUGGGAAGUCUCCUUAUUCAUCGAAUGCUGUUGGUCAUGUGUUCAAUCUCAUUCACUUUGUUGGAUGCUAUAUGGGUCAAGUCAGAUCCCUAAAUGCAACAGUUAUUGCCGCAUGUGCUCCUCACGAGAUGUCUGUUCUAGGGGGCUAUCUGGGAGAGGAAUUCUUCGGGAAAGGAACAUUCGAGAGAAGAUUCUUCAGAGAUGAGAAAGAACUUCAAGAAUACGAGGCAGCUGAACUAACAAAGACUGAUGUGGCAUUGGCAGAUGAUGGAACGGUCAACUCUGACGAUGAGGACUACUUCUCCGGUGAAACCAGAAGUCCAGAAGCUGUUUAUACUCGAAUCAUGAUGAAUGGGGGUCGACUAAAGAGAUCGCAUAUACGGAGAUAUGUCUCAGUCAGUUCAAAUCAUCAAGCUCGUCCAAACUCAUUUGCUGAGUUUCUAAACAAGACAUAUUCGAACGACUCAUAAGGAGGUGAAUAACAAUGUGCCA
>LC029889 Rabies virus gene for nucleoprotein, complete cds, isolate: UGbv13
ACGCUUAACAACAAAAUCAGAGAAGAAGCAGAAAGUGUCAGUUGUAAAGCAAAAAUGUAACACCCCUACAAUGGAUGCCGACAAGAUUGUAUUCAAAGUCAAUAACCAGGUGGUCUCUUUGAAGCCUGAGAUUAUCGUGGAUCAAUAUGAGUACAAAUACCCUGCUAUCAAAGAUUUGAAAAAGCCCUGUAUAACCCUAGGGAAGGCCCCCGACUUAAACAAAGCAUACAAAUCAGUUCUGUCAGGCAUGAAUGCCGCCAAACUAGAUCCUGAUGAUGUAUGUUCCUACCUGGCAGCAGCAAUGCAGUUCUUUGAGGGGACGUGUCCGGAAGACUGGACCAGCUAUGGGAUCCUGAUCGCAAGGAAAGGAGACAAGAUCACCCCGGACUCUCUAGUGGAGAUAAAGCGUACUGAUGUAGAAGGGAACUGGGCUUUGGCAGGAGGCAUGGAACUGACAAGGGACCCCACUGUCUCUGAGCAUGCAUCUUUAGUCGGUCUUCUCUUGAGUCUGUAUAGGCUGAGCAAAAUAUCAGGACAAAACACCGGUAACUAUAAGACAAACAUUGCAGAUAGGAUAGAGCAGAUUUUUGAGACAGCCCCCUUUAUUAAAAUCGUGGAGCACCAUACCCUAAUGACAACUCACAAAAUGUGUGCUAACUGGAGUACUAUACCAAAUUUCAGAUUUCUGGCCGGAACCUACGACAUGUUUUUCUCCCGGAUUGAACAUUUGUAUUCAGCAAUCAGAGUGGGCACAGUUGUUACUGCCUAUGAAGACUGUUCAGGGCUGGUAUCGUUUACUGGGUUCAUAAAGCAGAUCAAUCUCACCGCAAAGGAAGCAAUACUAUAUUUCUUCCAUAAGAACUUUGAGGAAGAGAUAAGAAGAAUGUUCGAGCCAGGGCAGGAGACAGCUGUCCCUCACUCUUAUUUCAUUCACUUCCGUUCACUAGGUUUGAGUGGGAAGUCACCUUAUUCAUCGAAUGCCGUUGGCCAUGUGUUCAAUCUCAUUCACUUUGUUGGAUGUUAUAUGGGUCAAGUCAGAUCCCUAAAUGCAACGGUUAUUGCCGCAUGUGCUCCUCAUGAGAUGUCUGUUCUAGGGGGCUAUCUGGGGGAGGAAUUCUUCGGGAAAGGGACAUUCGAAAGAAGAUUCUUCAGAGAUGAGAAAGAACUUCAAGAAUACGAGGCGGCUGAGCUAACAAAGACUGACGUGGCAUUGGCAGAUGAUGGAACCGUCAAUUCUGACGAUGAGGACUACUUCUCCGGUGAAACCAGAAGUCCAGAAGCUGUCUAUACCAGGAUAAUGAUGAAUGGAGGUCGACUAAAGAGAUCGCAUAUACGGAGAUAUGUCUCAGUCAGUUCUAAUCAUCAAGCCCGUCCAAACUCAUUCGCUGAGUUUUUAAACAAGACAUAUUCGAGUGACUCAUAAGGAGCUGGACAACAUGGUGCCG
>LN879481 Rabies virus strain 148/lib01041
ACGCUUAACAACAAAAUCAGAGAAGAAGCAGACAGCGUCAGUUACAAAGCAAAAAUGUAACACCCCUACAAUGGAUGCCGACAAGAUUGUAUUCAAAGUCAAUAAUCAGGUGGUCUCUUUGAAGCCAGAGAUUAUCGUGGAUCAAUAUGAGUACAAGUACCCUGCUAUCAAAGAUUUGAAGAAGCCCUGUAUAACCCUAGGGAAAGCCCCCGACUUAAACAAAGCAUACAAGUCAGUCUUAUCAGGCAUGAAUGCAGCCAAACUUGAUCCUGAUGAUGUAUGUUCCUACUUGGCAGCAGCAAUGCAGUUCUUUGAGGGGACGUGUCCAGAAGACUGGACCAGCUAUGGAAUCUUGAUCGCACGAAAAGGAGCCAAGAUCACCCCGGAUUCGCUGGUGGAAAUAAAGCGUACUGAUGUAGAAGGAAAUUGGGCUCUGACAGGAGGCAUGGAACUGACAAGAGACCCCACUGUCUCUGAACAUGCGUCUUUAGUUGGUCUUCUCUUGAGUCUGUAUAGGUUGAGCAAAAUAUCAGGGCAAAACACUGGUAACUAUAAAACAAACAUCGCAGAUAGGAUAGAGCAGAUUUUCGAGACAGCCCCUUUCGUCAAAAUCGUGGAACACCAUACUUUAAUGACAACUCACAAAAUGUGUGCUAAUUGGAGUACUAUACCGAAUUUCAGAUUUUUGGCCGGGACCUACGACAUGUUUUUCUCCCGGAUUGAGCAUCUAUAUUCAGCAAUCAGAGUGGGCACGGUUGUUACUGCUUAUGAAGACUGUUCAGGUCUGGUGUCGUUUACUGGGUUCAUAAAGCAGAUCAAUCUCACUGCAAGAGAAGCAAUACUAUACUUCUUCCACAAGAACUUUGAGGAAGAGAUAAGAAGAAUGUUCGAGCCAGGGCAGGAGACAGCUGUCCCUCACUCCUAUUUCAUUCACUUCCGUUCACUAGGUUUGAGUGGGAAGUCUCCUUAUUCAUCGAAUGCCGUUGGUCAUGUGUUCAAUCUCAUUCACUUUGUCGGAUGCUAUAUGGGUCAAGUCAGAUCCCUAAAUGCAACAGUUAUUGCCGCAUGUGCUCCUCAUGAGAUGUCUGUUCUAGGGGGCUAUCUAGGAGAGGAAUUCUUUGGGAAAGGAACAUUCGAAAGAAGGUUCUUCAGAGAUGAGAAAGAACUUCAAGAAUACGAGGCGGCUGAACUGACAAAGACUGACGUGGCAUUGGCAGACGAUGGAACUGUCAACUCUGACGAUGAGGACUACUUCUCCGGUGAAACCAGAAGUCCAGAGGCUGUUUAUACUCGAAUCAUGAUGAAUGGAGGUCGACUAAAGAGGUCGCAUAUACGGAGAUAUGUCUCAGUCAGUUCCAAUCAUCAAGCUCGUCCAAACUCAUUUGCUGAUUUUCUAAACAAGACAUAUUCGAACGACUCAUGAGGGGUUGAAUUACAGUGUGCCA
>LR994545 Kotalahti bat lyssavirus, isolate NA
ACGCUUAACGACAAAACCAGAGAAGGAUUAGACAUAAUCGCCUACAGAACAGAAAUGUAACACCCCUACAAUGGAUGCCAGCAGAAUUGUCUUUAAAGUCAAUAAUCAGUUGGUGUCUGUUAAGCCAGAGGUGAUAGUAGAUCAAUAUGAGUACAAAUACCCCGCUAUUGGGGAUCAGAAGAAGCCCAAGAUAACUCUUGGAAGGGCUCCAGAUCUGAACAAGGCUUACAAGUCCAUCUUAUCAGGGAUGAAUGCCGCCAAGUUGAAUCCUGAUGACGUAUGUUCUUAUUUGGCGGCAGCCAUGGAGUUGUUUGAGGGUAUUUGCCCAGACGAUUGGGUAAGUUAUGGGAUUCCCAUCGCCAAAAAAGGAGAAAAGAUCAAUCCGGGACACCUGGUUGACAUUGAAAGGACUGAUGUUGCAGGUAGCUGGGCUCAGACAGGAGGUCAGGAUUUGACUAGAGAUCCCACUGUUGCUGAACACGCAUCCUUAGUGGGGCUUCUUCUUUGUCUCUACCGACUGAGCAAGGUCUCAGGACAGAACACGGGGAAUUACAAGACCAACGUAGCAGACAGGAUGGAACAAAUCUUUGAGACAGCCCCGUUUGUCAAGAUUGUAGAACAUCACACAUUGAUGACCACUCACAAGAUGUGUGCCAAUUGGAGCACAAUUCCCAACUUCAGAUUCUUAGCCGGGACAUAUGACAUGUUUUUCUCCAGAAUAGAACACCUGUACUCUGCAAUCCGAGUAGGCACUGUCGUGACUGCAUAUGAAGAUUGCUCCGGGCUGGUAUCAUUCACAGGAUUCAUCAGGCAGAUCAACUUGACUGCUAGAGAGGCUAUACUGUACUUCUUCCAUAAGAAUUUUGAGGGGGAAAUCAAGAGGAUGUUCGAACCUGGGCAAGAGACAGCCGUCCCACACUCAUACUUCAUACAUUUCAGAGCUCUGGGUUUGAGUGGAAAGUCUCCCUACUCUUCAAACGCAGUUGGUCAUGUAUUCAACCUCAUUCAUUUCGUCGGAUGUUAUAUGGGUCAGAUCAGAUCAUUGAACGCGACGGUUAUCUCCAACUGUGCACCUCAUGAGAUGUCCGUUCUAGGAGGCUACUUAGGAGAAGAGUUUUUUGGCAAGGGAACAUUCGAGAGGAGGUUCUUCAGAGAUGAGCAAGAACUCAAAGACUAUGAGGCAGCCGAGGCAGUUAAGACUGAUGUAGCCCUGGCAGAUGAUGGGACGGUUAACUCAGAUGAUGAAGAUUUCUUUUCUGGGGAGAUGAGGAGUCCUGAGGCUGUAUACACAAGGAUAAUGAUGAACGGAGGAAGAUUGAAGAAAUCACACAUUCGGAGAUAUGUUUCGGUCAGCUCAAAUCACCAAGCCAGGCCAAAUUCAUUUGCGGAAUUUCUGAAUAAGACUUACUCAAGUGAUACAAGAUGAGGAGCUGGUCUCCCUCUGA
>LT839608 European bat lyssavirus 1 isolate 13424
ACGCUUAACAACAAAAUCAAAAAAGGGGUAGACACGUUCAUCGAUAGAACAGAAAUGUAACACCCCUACAAUGGAUGUUAACAGGGUUGUUUUUAAAGUCCAUAAUCAGUUGGUCUCGGUAAAACCCGAGGUGAUUUCUGAUCAGUAUGAGUACAAAUACCCCGCCAUUAAAGACAAGAAGAAACCGAGCAUCACUCUCGGAAAAGAUCCUGAUUUGAAAACAGCCUACAAGUCUAUCUUGUCAGGGAUGAAUGCUGCUAAAUUGGAUCCAGAUGACGUCUGCUCUUAUUUAGCUGGAGCCAUGGUCUUGUUUGAGGGCAUCUGCCCGGAAGAUUGGAUUAGUUACGGGAUCAACAUUGCUAAGAAAGGUGACAAGAUAACACCUGCUACGUUAGUAGACAUCAAUCGGACGAACACUGAGGGCAACUGGGCUCAAACAGGAGGUCAAGAUCUCACUCGGGACCCUACGACACCUGAACAUGCAUCUCUGGUUGGACUUCUUCUUUGUCUCUACAGGCUAAGUAAGAUAGUAGGACAGAAUACGGGGAACUAUAAGACCAAUGUGGCAGACAGAAUGGAACAGAUCUUUGAGACUGCCCCAUUCGUCAAGAUUGUGGAACACCACACAUUGAUGACCACCCACAAGAUGUGUGCCAACUGGAGCACUAUACCUAAUUUUAGAUUCUUGGCAGGGGCUUAUGACAUGUUUUUUGCCAGAAUUGAGCACCUGUAUUCUGCAAUUCGGGUUGGGACAGUGGUUACUGCUUAUGAGGAUUGUUCAGGGUUGGUGUCCUUCACAGGGUUCAUCAAGCAAAUCAAUUUGACAGCCAGGGAGGCCAUACUGUACUUCUUUCACAAGAACUUCGAAGAAGAGAUCAAGAGAAUGUUUGAGCCAGGGCAAGAAACAGCUGUUCCGCACUCAUAUUUCAUCCACUUCAGAUCAUUAGGACUUAGUGGGAAGUCUCCUUAUUCAUCCAAUGCGGUAGGGCAUGUGUUUAACCUGAUUCACUUUGUGGGUUGUUAUAUGGGCCAAAUCAGAUCUUUAAAUGCUACUGUCAUUCAGAGUUGUGCACCCCAUGAAAUGUCAGUCUUGGGGGGUUACCUAGGGGAGGAGUUUUUCGGGAAGGGCACAUUUGAAAGGCGAUUCUUCAGAGACGAGAAAGAGUUACAGGAUUACGAGGCAGCAGAAAGCACCAAGGUUGAUGUAGCAUUGGCAGAUGACGGGACAGUGAAUUCAGACGAUGAAGACUUCUUUUCGGGAGACACGAGAAGCCCAGAGGCUGUAUAUACCAGGAUUAUGAUGAACGGAGGGAGGUUAAAAAGGUCUCACAUAAAGAGAUAUGUCUCAGUGAGUGCAAACCAUCAGGCUAGGCCCAAUUCCUUUGCAGAGUUUCUCAACAAGACGUAUUCUAGUGAUCCGAGAUAAUCCCCCGAUUGGAUAAGGG
>LT839609 European bat lyssavirus 1 isolate 20174
ACGCUUAACAACAAAAUCAAAAAAGGGGUAGACACGUUCAUCGAUAGAACAGAAAUGUAACACCCCUACAAUGGAUGUCAACAGGGUUGUUUUUAAGGUCCAUAAUCAGUUGGUUUCGGUAAAACCUGAGGUGAUUUCCGAUCAGUAUGAGUACAAAUACCCUGCCAUUAAAGACAAGAAGAAACCGAGCAUCACUCUCGGAAAAGAUCCCGAUUUGAAAACAGCCUACAAGUCUAUCUUGUCGGGGAUGAAUGCUGCUAAAUUGGACCCAGAUGACGUCUGCUCCUAUUUAGCUGGAGCCAUGGUCUUGUUUGAGGGCAUCUGCCCGGAAGAUUGGACUAGUUACGGAAUCAACAUUGCUAAGAAAGGUGACAAGAUAACACCUGCUACGUUAGUGGACAUCAAUCGGACGAACACUGAGGGCAACUGGGCUCAAACAGGAGGUCAAGAUCUCACUCGGGACCCUACGACACCUGAACAUGCAUCUCUGGUUGGACUUCUUCUUUGUCUCUACAGGCUAAGUAAAAUAGUAGGACAGAAUACGGGGAACUAUAAGACCAAUGUGGCAGAUAGAAUGGAACAGAUCUUUGAGACUGCCCCAUUCGUCAAAAUUGUAGAACACCACACAUUGAUGACCACCCACAAGAUGUGUGCCAACUGGAGCACUAUACCUAAUUUUAGAUUCUUGGCAGGGGCUUAUGACAUGUUUUUUGCCAGAAUUGAGCACCUGUAUUCUGCAAUUCGGGUUGGGACAGUGGUUACUGCUUAUGAGGAUUGUUCAGGGUUGGUGUCCUUCACAGGGUUCAUCAAGCAAAUCAAUUUGACAGCCAGGGAGGCCAUACUAUACUUCUUCCACAAGAACUUCGAGGAAGAGAUCAAGAGAAUGUUUGAGCCAGGGCAAGAGACAGCAGUUCCGCACUCAUAUUUCAUCCACUUCAGAUCACUGGGACUUAGUGGGAAGUCUCCUUAUUCAUCUAAUGCGGUAGGGCAUGUGUUUAACCUGAUUCAUUUUGUGGGUUGUUAUAUGGGCCAAAUCAGAUCGUUAAAUGCUACUGUCAUUCAGAGUUGUGCACCCCAUGAAAUGUCAGUCUUGGGGGGUUACCUAGGGGAGGAGUUCUUCGGGAAGGGCACAUUUGAAAGGCGAUUCUUCAGAGACGAGAAAGAGUUACAGGAUUACGAGGCAGCAGAAAGCACCAAGGUUGAUGUAGCAUUGGCAGAUGAUGGGACAGUGAACUCAGAUGAUGAAGACUUCUUUUCGGGAGACACGAGAAGCCCAGAGGCUGUAUACACCAGGAUUAUGAUGAACGGAGGGAGGUUAAAAAGGUCUCACAUAAAGAGAUAUGUCUCAGUGAGUGCAAACCAUCAGGCCAGGCCUAAUUCCUUUGCAGAGUUUCUCAACAAGACGUAUUCUAGUGAUCCUAGAUAAUCCCCCGAUUGGAUAAGGG
>LT839610 European bat lyssavirus 1 isolate 976
ACGCUUAACAACAAAAACAAAAAAGGGGUAGACACGUUCAUCGAUAGAACAGAAAUGUAACACCCCUACAAUGGAUGUUAACAAGGUUGUUUUUAAGGUCCAUAAUCAGCUGGUCUCGGUAAGACCUGAGGUGAUUUCUGAUCAGUAUGAGUACAAGUACCCUGCUAUUAAAGACAAGAAGAAACCAAGCAUCACUCUCGGAAAAGAUCCCGAUUUGAAAACAGCCUACAAGUCUAUCUUGUCAGGGAUGAAUGCUGCUAAAUUAGACCCAGAUGACGUCUGCUCUUAUUUAGCUGGAGCCAUGGUCUUGUUUGAGGGCAUCUGCCCGGAAGAUUGGACUAGUUACGGAAUCAACAUUGCUAAGAAAGGUGACAAGAUAACACCUGCUACGUUAGUGGACAUUCACAGGACGAACACUGAGGGCAACUGGGCUCAAACAGGAGGUCAAGAUCUCACUCGGGACCCUACGACACCUGAACAUGCAUCUCUGGUUGGACUUCUUCUCUGUCUUUAUAGGCUCAGUAAGAUAGUAGGACAGAAUACGGGGAACUAUAAGACCAAUGUGGCAGAUAGAAUGGAACAGAUCUUUGAGACUGCCCCAUUUGUCAAGAUUGUGGAACACCACACAUUGAUGACCACCCACAAGAUGUGUGCCAACUGGAGCACUAUACCUAAUUUUAGAUUCUUGGCAGGGGCUUAUGACAUGUUUUUUGCCAGAAUUGAGCACCUGUAUUCUGCAAUUCGGGUUGGGACAGUGGUUACUGCUUAUGAGGAUUGUUCGGGGUUGGUGUCUUUCACAGGGUUCAUCAAGCAAAUCAAUUUGACAGCCAGGGAGGCCAUAUUAUACUUCUUCCACAAGAACUUCGAGGAAGAGAUCAAGAGAAUGUUUGAGCCAGGGCAAGAAACAGCUGUUCCGCACUCGUAUUUCAUCCACUUCAGAUCACUUGGACUCAGUGGGAAGUCUCCUUAUUCAUCCAAUGCGGUUGGGCAUGUGUUUAACCUAAUUCACUUUGUGGGUUGUUACAUGGGCCAAAUCAGAUCUUUAAAUGCCACUGUCAUUCAGAGUUGUGCACCCCAUGAAAUGUCAGUUUUGGGGGGUUAUCUAGGGGAGGAGUUUUUCGGGAAGGGAACAUUUGAGAGGCGGUUCUUCAGAGAUGAGAAAGAGCUACAGGAUUACGAGGCAGCAGAAAGCACUAAGGUUGAUGUAGCACUGGCAGAUGAUGGGACAGUGAAUUCGGAUGAUGAAGACUUCUUUUCGGGAGACACGAGAAGCCCAGAGGCAGUAUACACCAGGAUUAUGAUGAACGGAGGGAGAUUAAAAAGGUCUCACAUAAAGAGAUAUGUCUCAGUGAGUGCAAACCAUCAGGCCAGGCCUAAUUCCUUUGCAGAGUUUCUCAACAAGACGUAUUCUAAUGAUCCCAGAUAAUCCCCUGAUCAGAUAAGGG
>LT839612 European bat lyssavirus 1 isolate 5006
ACGCUUAACAACAAAAUCAAAAAAGGGGUAGACACGUUCAUCGAUAGAACAGAAAUGUAACACCCCUACAAUGGAUGUUAACAGGGUUGUUUUUAAGGUCCAUAAUCAGUUGGUCUCGGUAAAACCUGAGGUGAUUUCUGAUCAGUAUGAGUACAAAUACCCUGCCAUCAAAGACAAGAAGAAACCGAGCAUCACUCUCGGAAAAGAUCCCGACUUGAAAACAGCCUACAAGUCUAUCUUGUCAGGGAUGAAUGCUGCUAAAUUGGAUCCAGAUGACGUCUGCUCUUAUUUAGCUGGAGCCAUGGUCUUGUUUGAGGGCAUAUGCCCGGAAGACUGGACUAGUUACGGAAUCAACAUUGCUAAGAAAGGUGACAAGAUAACACCUGCUACGUUAGUGGACAUCAAUCGGACGAACACUGAGGGCAACUGGGCUCAAACAGGAGGUCAAGAUCUCACUCGGGACCCUACGACACCUGAACAUGCAUCUCUGGUUGGACUUCUUCUUUGUCUCUACAGGCUAAGUAAGAUAGUAGGACAGAAUACGGGGAACUAUAAGACCAAUGUGGCAGAUAGAAUGGAACAGAUCUUUGAGACUGCCCCAUUCGUCAAGAUUGUGGAACACCACACAUUGAUGACCACCCACAAGAUGUGUGCCAACUGGAGCACUAUACCUAAUUUUAGAUUCUUGGCAGGGGCUUAUGACAUGUUUUUUGCCAGAAUUGAGCACCUGUAUUCUGCAAUUCGGGUUGGGACAGUGGUUACUGCUUAUGAGGAUUGUUCAGGGUUGGUGUCCUUCACAGGGUUCAUCAAGCAAAUCAAUCUGACAGCCAGGGAGGCCAUACUAUACUUCUUCCACAAGAACUUCGAGGAAGAGAUCAAGAGAAUGUUUGAGCCAGGGCAAGAAACAGCUGUUCCGCACUCAUAUUUCAUCCACUUCAGAUCAUUGGGACUUAGUGGGAAGUCUCCUUAUUCAUCCAAUGCGGUAGGGCAUGUGUUUAACCUGAUUCACUUUGUGGGUUGUUAUAUGGGCCAAAUCAGAUCUUUAAAUGCUACUGUCAUUCAGAGUUGUGCACCCCAUGAAAUGUCAGUCUUGGGGGGUUACCUAGGGGAGGAGUUUUUCGGGAAGGGCACAUUUGAAAGGCGAUUCUUCCGAGACGAGAAAGAGUUACAGGAUUACGAGGCAGCAGAAAGCACCAAGGUUGACGUAGCAUUGGCAGAUGAUGGGACAGUAAAUUCAGAUGAUGAAGACUUCUUUUCGGGAGACACGAGAAGCCCAGAGGCUGUAUACACCAGGAUUAUGAUGAAUGGAGGGAGGUUAAAAAGGUCUCACAUAAAGAGAUAUGUCUCAGUGAGUGCAAACCAUCAGGCCAGGCCUAAUUCCUUUGCAGAGUUUCUCAACAAGACGUAUUCUAGUGAUCCCAGAUAAUCCCCCGAUGGGAUAAGGG
>LT839613 European bat lyssavirus 1 isolate 13027
ACGCUUAACAACAAAAACAAAAAAGGGGUAGACACGUUCAUCGAUAGAACAGAAAUGUAACACCCCUACAAUGGAUGUUAACAAGGUUGUUUUUAAGGUCCAUAAUCAGCUGGUCUCGGUAAGACCUGAGGUGAUUUCUGAUCAGUAUGAGUAUAAGUACCCUGCUAUUAAAGACAAGAAGAAACCAAGCAUCACUCUCGGAAAAGAUCCCGAUUUGAAAACAGCCUACAAGUCUAUUUUGUCAGGGAUGAAUGCUGCUAAAUUAGACCCAGAUGACGUCUGCUCUUAUUUAGCUGGAGCCAUGGUCUUGUUUGAGGGCAUCUGCCCGGAAGAUUGGACUAGUUACGGAAUCAACAUUGCUAAAAAAGGUGACAAGAUAACACCUGCUACGUUAGUGGACAUUCACAGGACGAACACUGAGGGCAACUGGGCUCAAACAGGAGGUCAAGAUCUCACUCGGGACCCUACGACACCUGAACAUGCAUCUCUGGUUGGACUUCUUCUUUGUCUUUACAGGCUCAGUAAGAUAGUAGGACAGAAUACGGGGAACUAUAAGACCAAUGUGGCAGAUAGAAUGGAACAGAUCUUUGAGACUGCCCCAUUUGUCAAGAUUGUGGAACACCACACAUUGAUGACCACCCACAAGAUGUGUGCCAACUGGAGUACUAUACCUAAUUUUAGAUUCCUGGCAGGGGCUUAUGACAUGUUUUUUGCCAGAAUUGAGCACCUGUAUUCUGCAAUUCGGGUUGGGACAGUGGUUACUGCUUAUGAGGAUUGUUCGGGGUUGGUGUCUUUCACAGGGUUCAUCAAGCAAAUCAAUUUGACAGCCAGGGAGGCCAUAUUAUAUUUCUUCCACAAGAACUUCGAGGAAGAGAUCAAGAGAAUGUUUGAGCCAGGGCAAGAAACAGCUGUUCCGCACUCGUAUUUCAUCCACUUCAGAUCACUUGGACUCAGUGGGAAGUCUCCUUAUUCAUCCAAUGCGGUUGGGCAUGUGUUCAACCUGAUUCACUUUGUGGGUUGUUACAUGGGCCAAAUCAGAUCUUUGAAUGCCACUGUCAUUCAGAGUUGUGCACCCCAUGAAAUGUCAGUUUUGGGGGGUUAUCUAGGGGAGGAGUUUUUCGGGAAGGGAACAUUUGAGAGGCGGUUCUUCAGAGAUGAGAAAGAGCUACAGGAUUACGAGGCAGCAGAAAGCACUAAGGUUGAUGUGGCAUUGGCAGAUGAUGGGACAGUGAACUCGGAUGAUGAAGACUUCUUUUCGGGAGACACGAGAAGCCCAGAGGCAGUAUACACCAGGAUUAUGAUGAACGGAGGGAGGUUAAAAAGGUCUCACAUAAAGAGAUAUGUCUCAGUGAGUGCAAACCAUCAGGCCAGGCCUAAUUCCUUUGCAGAGUUUCUCAACAAGACGUAUUCUAGUGAUCCCAGAUAAUCCCCUGAUUAGAUAAGGG
>LT839614 European bat lyssavirus 1 isolate 5776
ACGCUUAACAACAAAAACAAAAAAGGGGUAGACACGUUCAUCGAUAGAACAGAAAUGUAACACCCCUACAAUGGAUGUUAACAAGGUUGUUUUUAAGGUCCAUAAUCAGCUGGUCUCGGUGAGACCUGAGGUGAUUUCUGAUCAGUAUGAGUAUAAGUACCCUGCUAUUAAAGACAAGAAGAAACCAAGCAUCACUCUCGGGAAAGAUCCCGAUUUGAAAACAGCCUACAAAUCUAUCUUGUCAGGGAUGAAUGCUGCUAAAUUAGACCCAGAUGACGUCUGCUCUUAUUUAGCUGGAGCCAUGGUCUUGUUUGAGGGCAUCUGCCCGGAAGAUUGGACUAGUUACGGAAUCAACAUUGCUAAGAAAGGUGACAAGAUAACACCUGCUACGUUAGUGGACAUUCACAGGACGAACACUGAGGGCAACUGGGCUCAAACAGGAGGUCAAGAUCUCACUCGGGACCCUACGACACCUGAACAUGCAUCUCUGGUUGGACUUCUUCUCUGUCUUUAUAGGCUCAGUAAGAUAGUAGGACAGAAUACGGGGAACUAUAAGACCAAUGUGGCAGAUAGAAUGGAACAGAUCUUUGAGACUGCCCCAUUUGUCAAGAUUGUGGAACACCACACAUUGAUGACCACCCACAAGAUGUGUGCCAACUGGAGCACUAUACCUAAUUUUAGAUUCUUGGCAGGGGCUUAUGACAUGUUUUUUGCCAGAAUUGAGCACUUGUAUUCUGCAAUUCGGGUUGGGACAGUGGUUACUGCUUAUGAGGAUUGUUCGGGGUUGGUGUCUUUCACAGGGUUCAUCAAGCAAAUCAAUUUGACAGCCAGGGAGGCCAUAUUAUACUUCUUCCACAAGAACUUCGAGGAAGAGAUCAAGAGAAUGUUUGAGCCAGGGCAAGAAACAGCUGUUCCGCACUCGUAUUUCAUCCACUUCAGAUCACUUGGACUCAGUGGGAAGUCUCCUUAUUCAUCCAAUGCGGUUGGGCAUGUGUUUAACCUGAUUCACUUUGUGGGUUGUUACAUGGGCCAAAUCAGAUCUUUAAAUGCCACUGUCAUUCAGAGUUGUGCACCCCAUGAAAUGUCAGUUUUGGGGGGUUAUCUAGGGGAGGAGUUUUUCGGGAAGGGAACAUUUGAGAGGCGGUUCUUCAGAGAUGAGAAAGAGCUACAGGAUUACGAGGCAGCAGAAAGUACUAAGGUUGAUGUAGCAUUGGCAGAUGAUGGGACAGUGAAUUCGGAUGAUGAAGACUUCUUUUCGGGAGACACGAGAAGCCCAGAGGCAGUAUACACCAGGAUUAUGAUGAACGGGGGGAGAUUAAAAAGGUCUCACAUAAAGAGAUAUGUCUCAGUGAGUGCAAACCAUCAGGCCAGGCCUAAUUCCUUUGCAGAGUUUCUCAACAAGACGUAUUCUAGUGAUCCCAGAUAAUCCCCUGAUUAGAUAAUGG
>LT839617 Bokeloh bat lyssavirus, isolate 39608
ACGCUUAACGACAAAAUCAGAAAAGGAGUAGACAUAAUCAUCUACAUAGCAAAAAGGCAACACCCCUACAAUGGACUCUGACAAGAUUGUCUUCAAAGUCCAUAAUCAGUUGGUGUCUGUAAAGCCAGAGGUGAUUGUUGAUCAAUAUGAAUACAAGUAUCCCGCUAUUAGAGAUCAGAAGAAACCCAGCAUAACUCUGGGGAGAGCCCCUGACUUAAACAAGGCUUACAAAUCUAUUUUAUCAGGAAUAAAUGCAGCCAGAUUGGAUCCAGAUGAUGUAUGUUCCUAUUUAGCUGCAGCUAUGGAGCUGUUUGAGGGAAUUUGCCCUGAAGAUUGGCUAAGUUAUGGGAUUCUCAUAGCAAGAAAGGGAGAAAAGAUCACCCCCGCCACCUUGGUAAACAUUCAGAGAACGAACAUUGAAGGCAAUUGGGCCUUGACCGGAGGAUAUGACCUCACAAGGGAUCCAACUGUGGCCGAACAUGCAUCUCUGGUAGGUCUUCUGCUCUGCUUGUAUAGACUGAGUAAGGUUUCUGGACAGAACACAGGGAAUUAUAAGACCAACAUAGCCGAUCGAAUGGAGCAAAUUUUUGAGACUGCUCCUUUUGUCAAAAUCGUGGAGCAUCACACAUUAAUGACGACUCACAAGAUGUGUGCCAAUUGGAGUACAAUCCCAAAUUUUAGGUUUCUUGCAGGCACAUAUGACAUGUUCUUCUCUAGGAUAGAGCAUUUAUUUUCUGCAAUUCGGGUGGGGACCGUAGUGACAGCGUAUGAAGACUGUUCUGGACUAGUCUCUUUCACAGGAUUCAUCAAACAAAUAAAUUUGACAGCGAGGGAAGCUAUAUUAUAUUUCUUCCACAAGAAUUUUGAAGAGGAAAUCAAGAGGAUGUUUGAACCGGGGCAAGAGACUGCAGUUCCACACUCCUAUUUUAUACAUUUCAGGUCGUUAGGAUUGAGUGGAAAGUCUCCUUAUUCUUCAAAUGCAGUAGGCCAUGUAUUUAAUCUGAUCCAUUUUGUUGGCUGUUACAUGGGUCAAAUCAGAUCUCUAAAUGCCACUGUUAUCUCCAGUUGUGCACCACAUGAAAUGUCUGUGCUAGGGGGUUAUUUGGGGGAGGAAUUUUUUGGCAAGGGAACAUUCGAAAGGAGGUUUUUCAGAGAUGAAAAGGAGCUCAGGGACUAUGAAGCAGCAGAGUCUGUCAAAAAUGACAUAGCGCUGGCAGAUGACGGAACCGUCAACUCAGAUGACGAGGACUUUUUCUCUGGGGAGACGAGAAGUCCGGAGGCCGUAUAUGCGAAGAUCAUGAUGAACGGAGGGAAAUUGAAAAGGUCGCACAUCCGACGAUAUGUAUCAGUCAGUUCAAAUCAUCAGGCCAGACCAAACUCCUUUGCAGAAUUUUUGAACAAGACUUACCUGAGUGAUCAGAGAUAACUGAACCAGUGAUUCUCCU
>LT839642 Bokeloh bat lyssavirus, isolate 39068
ACGCUUAACGACAAAAUCAGAAAAGGAGUAGACACACUCAUCUACAGAGCAAAAAGGUAACACCCCUACAAUGGACUCUGACAAGAUUGUCUUCAAAGUCCAUAAUCAGUUGGUGUCUGUAAAGCCAGAGGUGAUUGUUGAUCAAUAUGAGUACAAAUAUCCUGCUAUCAGAGAUCAGAAGAAACCUAGCAUAACUCUGGGGAAAGCUCCUGAUUUAAACAAGGCUUACAAAUCUAUUUUGUCAGGAAUAAAUGCGGCUAGAUUGGAUCCCGAUGAUGUAUGUUCCUACCUAGCAGCAGCUAUGGAACUGUUUGAAGGAAUUUGCCCUGAAGACUGGCUAAGCUAUGGGAUUCUCAUAGCAAGAAAGGGGGAGAAGAUUACCCCUGCCACCUUGGUGAACAUUCAGAGAACGAACAUUGAAGGCAACUGGGCCUUGACCGGAGGAUACGACCUUACAAGGGAUCCAACUGUGGCCGAACAUGCAUCUCUAGUGGGCCUUCUGCUCUGCUUGUAUAGACUAAGCAAGGUCUCCGGGCAGAACACAGGGAAUUAUAAGACUAACAUAGCCGAUCGAAUGGAGCAAAUCUUUGAGACCGCUCCUUUUGUCAAAAUCGUGGAGCAUCAUACCUUAAUGACCACUCACAAAAUGUGUGCCAAUUGGAGUACAAUCCCAAAUUUUAGGUUUCUUGCAGGCACAUAUGAUAUGUUCUUUUCUAGGAUAGAGCAUUUAUUUUCUGCAAUCCGGGUCGGAACUGUAGUGACGGCAUAUGAAGAUUGUUCUGGACUGGUCUCUUUCACAGGAUUCAUCAAACAAAUAAAUUUGACAGCUAGGGAGGCUAUAUUGUAUUUCUUCCACAAGAAUUUUGAAGAGGAAAUCAAGAGGAUGUUUGAACCAGGGCAAGAGACUGCAGUUCCACACUCUUAUUUUAUACAUUUCAGGUCCUUAGGAUUGAGUGGGAAGUCUCCUUAUUCCUCAAAUGCAGUAGGUCAUGUGUUUAAUCUGAUCCAUUUCGUUGGCUGUUACAUGGGUCAAAUCAGAUCUCUAAAUGCUACUGUUAUCUCUAGUUGUGCACCACAUGAAAUGUCUGUGUUAGGGGGUUAUCUGGGGGAGGAAUUCUUUGGCAAGGGAACAUUCGAGAGGAGGUUCUUCAGAGACGAAAAGGAGCUCCGAGAUUAUGAAGCCGCAGAGUCUGUCAAAAACGACGUCGCACUGGCAGAUGAUGGAACCGUCAACUCAGAUGAUGAGGACUUUUUUUCUGGGGAAACGAGAAGUCCGGAGGCCGUGUAUGCGAAGAUCAUGAUGAACGGGGGAAAAUUGAAAAAGUCUCACAUCCGGCGAUAUGUAUCAGUCAGCUCAAACCACCAGGCCAGACCGAACUCCUUUGCAGAAUUUUUGAACAAAACUUACCUAGGUGAUCAGAGAUAAUCGAACCAGUGCCUCCCCU
>LT839643 Bokeloh bat lyssavirus, isolate 42052
ACGCUUAACGACAAAAUCAGAAAAGGAGUAGACAUAAUCAUCUACAUAGCAAAAAGGCAACACCCCUACAAUGGACUCUGACAAGAUUGUCUUCAAAGUCCAUAAUCAGUUGGUGUCUGUAAAGCCAGAGGUGAUUGUUGAUCAAUAUGAAUACAAGUAUCCCGCUAUUAGAGAUCAGAAGAAACCCAGCAUAACUCUGGGGAGAGCCCCUGACUUAAACAAGGCUUACAAAUCUAUUUUAUCAGGAAUAAAUGCAGCCAGAUUGGAUCCAGAUGAUGUAUGUUCCUAUUUAGCUGCAGCUAUGGAGCUGUUUGAGGGAAUUUGCCCUGAAGAUUGGCUAAGUUAUGGGAUUCUCAUAGCAAGAAAGGGAGAAAAGAUCACCCCCGCCACCUUGGUAAACAUUCAGAGAACGAACAUUGAAGGCAAUUGGGCCUUGACCGGAGGAUAUGACCUCACAAGGGAUCCAACUGUGGCCGAACAUGCAUCUCUGGUAGGUCUUCUGCUCUGCUUGUAUAGACUGAGUAAGGUUUCUGGACAGAACACAGGGAAUUAUAAGACCAACAUAGCCGAUCGAAUGGAGCAAAUUUUUGAGACUGCUCCUUUUGUCAAAAUCGUGGAGCAUCACACAUUAAUGACGACUCACAAGAUGUGUGCCAAUUGGAGCACAAUCCCAAAUUUUAGGUUUCUUGCAGGCACAUAUGACAUGUUCUUCUCUAGAAUAGAGCAUUUAUUUUCUGCAAUUCGGGUGGGGACCGUAGUGACAGCGUAUGAAGACUGUUCUGGACUAGUCUCUUUCACAGGAUUCAUCAAACAAAUAAAUUUGACAGCGAGGGAAGCUAUAUUAUAUUUCUUCCACAAGAAUUUUGAAGAGGAAAUCAAGAGGAUGUUUGAACCGGGGCAAGAGACUGCAGUUCCACACUCCUAUUUUAUACAUUUCAGGUCGUUAGGAUUGAGUGGAAAGUCUCCUUAUUCUUCAAAUGCAGUAGGCCAUGUAUUUAAUCUGAUCCAUUUUGUUGGCUGUUACAUGGGUCAAAUCAGAUCUCUAAAUGCCACUGUUAUCUCCAGUUGUGCACCACAUGAAAUGUCUGUGCUAGGGGGUUAUUUGGGGGAGGAAUUUUUUGGCAAGGGAACAUUCGAAAGGAGGUUUUUCAGAGAUGAAAAGGAGCUCAGGGACUAUGAAGCAGCAGAGUCUGUCAAAAAUGACAUAGCGCUGGCAGAUGACGGAACCGUCAACUCAGAUGACGAGGACUUUUUCUCUGGGGAGACGAGAAGUCCGGAGGCCGUAUAUGCGAAGAUCAUGAUGAACGGAGGGAAAUUGAAAAGGUCGCACAUCCGACGAUAUGUAUCAGUCAGUUCAAAUCAUCAGGCCAGACCAAACUCCUUUGCAGAAUUUUUGAACAAGACUUACCUGAGUGAUCAGAGAUAACUGAACCAGUGAUUCUCCU
>LT839644 Bokeloh bat lyssavirus, isolate 41021
ACGCUUAACGACAAAAUCAGAAAAGGAGUAGACACACUCAUCUACAGAGCAAAAAGGUAACACCCCUACAAUGGACUCUGACAAGAUUGUCUUCAAAGUCCAUAAUCAGUUGGUGUCUGUAAAGCCAGAGGUGAUUGUUGAUCAAUAUGAGUACAAAUAUCCUGCUAUCAGAGAUCAGAAGAAACCUAGCAUAACUCUGGGGAAAGCUCCUGAUUUAAACAAGGCUUACAAAUCUAUUUUGUCAGGAAUAAAUGCGGCUAGAUUGGAUCCCGAUGAUGUAUGUUCCUACCUAGCAGCAGCUAUGGAACUGUUUGAAGGAAUUUGCCCUGAAGACUGGCUAAGCUAUGGGAUUCUCAUAGCAAGAAAGGGGGAGAAGAUUACCCCUGCCACCUUGGUGAACAUUCAGAGAACGAACAUUGAAGGCAACUGGGCCUUGACCGGAGGAUACGACCUUACAAGGGAUCCAACUGUGGCCGAACAUGCAUCUCUAGUGGGCCUUCUGCUCUGCUUGUAUAGACUAAGCAAGGUCUCCGGGCAGAACACAGGGAAUUAUAAGACUAACAUAGCCGAUCGAAUGGAGCAAAUCUUUGAGACCGCUCCUUUUGUCAAAAUCGUGGAGCAUCAUACCUUAAUGACCACUCACAAAAUGUGUGCCAAUUGGAGUACAAUCCCAAAUUUUAGGUUUCUUGCAGGCACAUAUGAUAUGUUCUUUUCUAGGAUAGAGCAUUUAUUUUCUGCAAUCCGGGUCGGAACUGUAGUGACGGCAUAUGAAGAUUGUUCUGGACUGGUCUCUUUCACAGGAUUCAUCAAACAAAUAAAUUUGACAGCUAGGGAGGCUAUAUUGUAUUUCUUCCACAAGAAUUUUGAAGAGGAAAUCAAGAGGAUGUUUGAACCAGGGCAAGAGACUGCAGUUCCACACUCUUAUUUUAUACAUUUCAGGUCCUUAGGAUUGAGUGGGAAGUCUCCUUAUUCCUCAAAUGCAGUAGGUCAUGUGUUUAAUCUGAUCCAUUUCGUUGGCUGUUACAUGGGUCAAAUCAGAUCUCUAAAUGCUACUGUUAUCUCUAGUUGUGCACCACAUGAAAUGUCUGUGUUAGGGGGUUAUCUGGGGGAGGAAUUCUUUGGCAAGGGAACAUUCGAGAGGAGGUUCUUCAGAGACGAAAAGGAGCUCCGAGAUUAUGAAGCCGCAGAGUCUGUCAAAAACGACGUCGCACUGGCAGAUGAUGGAACCGUCAACUCAGAUGAUGAGGACUUUUUUUCUGGGGAAACGAGAAGUCCGGAGGCCGUGUAUGCGAAGAUCAUGAUGAACGGGGGAAAAUUGAAAAAGUCUCACAUCCGGCGAUAUGUAUCAGUCAGCUCAAACCACCAGGCCAGACCGAACUCCUUUGCAGAAUUUUUGAACAAAACUUACCUAGGUGAUCAGAGAUAAUCGAACCAGUGCCUCCCCU
>MF043188 Bokeloh bat lyssavirus, isolate 13001FRA
ACGCUUAACGACAAAAUCAGAAAAGGAAUAGACACAAUCAUCUACAUAGCAAAAAGGCAACACCCCUACAAUGGACUCUGACAAGAUUGUCUUCAAAGUCCAUAAUCAGUUGGUGUCUGUAAAGCCAGAGGUGAUUGUUGAUCAAUAUGAAUACAAGUAUCCUGCUAUUAGAGAUCAGAAGAAACCCAGCAUAACUCUAGGGAGAGCUCCUGACUUAAACAAGGCUUACAAAUCUAUUUUAUCAGGAAUAAAUGCAGCUAGAUUGGAUCCAGAUGAUGUAUGUUCCUACUUAGCUGCAGCUAUGGAACUGUUUGAGGGAAUUUGCCCUGAAGAUUGGCUAAGUUAUGGGAUUCUCAUAGCAAGAAAAGGAGAAAAGAUCACCCCCGCCACCUUGGUAAACAUUCAGAGAACGAACAUUGAAGGCAAUUGGGCCUUGACCGGAGGAUAUGACCUCACAAGGGAUCCUACUGUGGCUGAACAUGCAUCUCUGGUAGGUCUUCUGCUCUGCCUGUAUAGACUGAGUAAGGUUUCCGGACAAAACACAGGAAAUUAUAAGACCAAUAUAGCCGAUCGAAUGGAGCAAAUUUUUGAGACUGCUCCUUUUGUCAAAAUCGUGGAGCAUCACACAUUAAUGACAACUCACAAGAUGUGUGCCAAUUGGAGUACAAUCCCGAAUUUUAGGUUUCUUGCAGGCACAUAUGACAUGUUCUUCUCUAGAAUAGAGCAUUUAUUUUCUGCAAUUCGGGUGGGGACCGUAGUGACAGCGUAUGAAGAUUGUUCUGGACUAGUCUCUUUCACAGGAUUCAUCAAACAGAUAAAUUUGACAGCGAGGGAAGCUAUAUUAUAUUUCUUCCACAAGAAUUUUGAAGAGGAAAUCAAGAGGAUGUUUGAACCAGGGCAAGAAACUGCAGUCCCACACUCCUAUUUUAUACAUUUCAGGUCGUUAGGACUGAGUGGAAAGUCUCCUUAUUCUUCAAAUGCAGUAGGUCAUGUAUUUAAUCUGAUCCAUUUUGUUGGCUGUUACAUGGGUCAAAUCAGAUCUCUAAAUGCCACUGUUAUCUCUAGUUGUGCACCACAUGAAAUGUCUGUGUUAGGAGGUUAUUUGGGGGAGGAAUUUUUCGGCAAGGGAACAUUCGAAAGGAGGUUUUUCAGAGAUGAAAAGGAGCUUAGGGAUUAUGAAGCAGCAGAGUCUGUCAAAAAUGACAUAGCACUGGCAGAUGAUGGAACCGUUAACUCAGAUGACGAGGACUUUUUCUCCGGGGAAACGAGAAGUCCGGAGGCCGUAUAUGCGAAGAUCAUGAUGAACGGAGGGAAAUUGAAAAGGUCGCACAUCCGACGAUAUGUAUCAGUCAGUUCAAAUCAUCAGGCCAGACCAAACUCCUUUGCAGAAUUUUUGAACAAGACUUAUCUGAGUGAUCAGAGAUAACCGAACCAGUGCUUCUCCU
>MF187802 European bat 1 lyssavirus, isolate 02016DEN
ACGCUUAACAACAAAAACAAAAAAGGGGUAGACACGUUCAUCGAUAGAACAGAAAUGUAACACCCCUACAAUGGAUGUUAACAAGGUUGUUUUUAAGGUCCAUAAUCAGCUGGUCUCGGUAAGACCUGAGGUGAUUUCUGAUCAGUAUGAGUAUAAGUACCCUGCUAUUAAAGACAAGAAGAAACCAAGCAUCACUCUCGGAAAAGAUCCCGAUUUGAAAACAGCCUACAAGUCUAUCUUGUCAGGGAUGAAUGCUGCUAAAUUAGACCCAGAUGACGUCUGCUCUUAUUUAGCUGGAGCCAUGGUCUUGUUUGAGGGCAUCUGCCCGGAAGAUUGGACUAGUUACGGAAUCAACAUUGCUAAGAAAGGUGACAAGAUAACACCUGCUACGUUAGUGGACAUUCACAGGACGAACACUGAGGGCAACUGGGCUCAAACAGGAGGUCAAGAUCUCACUCGAGACCCUACGACACCUGAACAUGCAUCUCUGGUUGGACUUCUUCUCUGUCUUUAUAGGCUCAGUAAGAUAGUAGGACAGAAUACGGGGAACUAUAAGACCAAUGUGGCAGAUAGAAUGGAACAGAUCUUUGAGACUGCCCCAUUUGUCAAGAUUGUGGAACACCACACACUGAUGACCACCCACAAGAUGUGUGCCAACUGGAGCACUAUACCUAAUUUUAGAUUCUUGGCAGGGGCUUAUGACAUGUUUUUUGCCAGAAUUGAGCACCUGUAUUCUGCAAUUCGGGUUGGGACAGUGGUUACUGCUUAUGAGGAUUGUUCGGGGUUGGUGUCUUUCACAGGGUUCAUCAAGCAAAUCAAUUUGACAGCCAGGGAGGCCAUAUUAUACUUCUUCCACAAGAACUUCGAGGAAGAGAUCAAGAGAAUGUUUGAGCCAGGGCAAGAAACAGCUGUUCCGCACUCGUAUUUCAUCCACUUCAGAUCACUUGGACUCAGUGGGAAGUCUCCUUAUUCAUCCAAUGCGGUUGGGCAUGUGUUUAACCUGAUUCACUUUGUGGGUUGUUACAUGGGCCAAAUCAGAUCUUUAAAUGCCACUGUCAUUCAGAGUUGUGCACCCCAUGAAAUGUCAGUUUUGGGGGGUUAUCUAGGGGAGGAGUUUUUCGGGAAGGGAACAUUUGAGAGGCGGUUCUUCAGAGAUGAGAAAGAGCUACAGGAUUACGAGGCAGCAGAAAGCACUAAGGUUGAUGUAGCAUUGGCAGAUGAUGGGACAGUGAAUUCAGAUGAUGAAGACUUCUUUUCGGGAGACACUAGAAGCCCAGAGGCAGUAUACACCAGGAUUAUGAUGAACGGAGGGAGAUUAAAAAGGUCUCACAUAAAGAGAUAUGUCUCAGUGAGUGCAAACCAUCAGGCCAGGCCUAAUUCAUUUGCAGAGUUUCUCAACAAGACGUAUUCUAGUGAUCCCAGAUAAUCUCCUGAUCAGAUAAGGG
>MF187804 European bat 1 lyssavirus, isolate 04032FRA
ACGCUUAACAACAAAAUCAAAAAAGGGGUAGACACGUUCAUCGAUAGAACAGAAAUGUAACACCCCUACAAUGGAUGUUAACAGGGUUGUUUUUAAGGUCCAUAAUCAGUUGGUUUCGGUAAAACCUGAGGUGAUUUCCGAUCAGUAUGAGUACAAAUACCCUGCCAUUAAAGACAAGAAGAAACCGAGCAUCACUCUCGGAAAAGAUCCCGAUUUGAAAACAGCCUACAAGUCCAUCUUGUCAGGGAUGAAUGCUGCUAAAUUGGACCCAGAUGACGUUUGCUCUUAUUUAGCUGGAGCCAUGGUCUUGUUUGAGGGCAUCUGCCCGGAAGAUUGGACUAGUUACGGAAUCAACAUCGCUAAGAAAGGUGACAAGAUAACACCUGCUACGUUAGUGGACAUCAAUCGGACGAACACUGAGGGCAACUGGGCUCAAACAGGAGGUCAAGAUCUCACUCGGGACCCUACGACACCUGAACAUGCAUCUCUGGUUGGACUUCUUCUUUGUCUCUACAGGCUAAGUAAAAUAGUAGGACAGAAUACGGGGAACUAUAAGACCAAUGUGGCAGAUAGAAUGGAACAGAUCUUUGAGACUGCCCCAUUCGUCAAGAUUGUAGAACACCACACAUUGAUGACCACCCACAAGAUGUGUGCCAACUGGAGCACUAUACCUAAUUUUAGAUUCUUGGCAGGGGCUUAUGACAUGUUUUUUGCCAGAAUUGAGCACCUGUAUUCUGCAAUUCGGGUUGGGACAGUGGUUACUGCUUAUGAGGAUUGUUCAGGGUUGGUGUCCUUCACAGGGUUCAUCAAGCAAAUCAAUUUGACAGCCAGGGAGGCCAUACUAUACUUCUUCCACAAGAACUUCGAGGAAGAGAUCAAGAGAAUGUUUGAGCCAGGGCAAGAAACAGCUGUUCCGCACUCAUACUUCAUCCACUUCAGAUCACUGGGACUUAGUGGGAAGUCUCCUUAUUCAUCUAAUGCGGUAGGGCAUGUGUUUAACCUGAUUCACUUUGUGGGUUGUUAUAUGGGCCAAAUCAGAUCUUUAAAUGCUACUGUCAUUCAGAGUUGUGCACCCCAUGAGAUGUCAGUCUUGGGGGGUUACCUAGGGGAGGAGUUUUUCGGGAAGGGCACAUUUGAAAGGCGAUUCUUCAGAGACGAGAAAGAGUUACAGGAUUACGAGGCAGCAGAAAGCACCAAGGUUGAUGUAGCAUUGGCAGAUGAUGGGACAGUGAAUUCAGAUGAUGAAGACUUCUUUUCAGGAGACACGAGAAGCCCAGAGGCUGUAUACACCAGGAUUAUGAUGAACGGAGGGAGGUUAAAAAGGUCUCACAUAAAGAGAUAUGUCUCAGUGAGUGCAAACCAUCAGGCCAGGCCUAAUUCCUUUGCAGAGUUUCUCAACAAGACGUAUUCUAGUGAUCCUAGAUAAUCCCCCGAUUGGAUAAGGG
>MF187805 European bat 1 lyssavirus, isolate 05001FRA
ACGCUUAACAACAAAAUCAAAAAAGGGGUAGACACGGUCAUUGAUAGAACAGAAAUGUAACACCCCUACAAUGGAUGUUAACAGGGUUGUUUUUAAGGUCCAUAAUCAGUUGGUCUCGGUAAGACCUGAGGUGAUUUCUGAUCAGUAUGAGUACAAAUACCCUGCCAUUAAAGACAAGAAGAAACCGAGCAUCACUCUCGGAAAAGAUCCCGAUUUGAAAACCGCCUACAAGUCUAUCUUGUCAGGGAUGAAUGCUGCUAAAUUGGACCCAGAUGACGUCUGCUCCUAUUUAGCUGGAGCCAUGGUCUUGUUUGAGGGCAUAUGCCCAGAAGAUUGGACUAGUUACGGAAUCAACAUUGCAAAGAAAGGUGACAAGAUAACACCUGCUACGUUAGUGGAUAUCAAUCGGACGAACACUGAGGGCAACUGGGCUCAAACAGGAGGUCAAGAUCUCACUCGGGACCCUACGACACCUGAACAUGCAUCUCUGGUUGGACUUCUUCUUUGUCUCUACAGGCUAAGUAAGAUAGUAGGACAGAAUACAGGGAACUAUAAGACCAAUGUGGCAGAUAGAAUGGAGCAGAUCUUUGAGACUGCCCCAUUCGUCAAGAUUGUGGAACACCACACAUUGAUGACCACCCACAAGAUGUGUGCCAACUGGAGCACUAUACCUAAUUUUAGAUUCUUGGCAGGGGCUUAUGACAUGUUUUUUGCCAGAAUUGAGCACCUGUAUUCGGCAAUUCGGGUUGGGACAGUGGUCACUGCUUAUGAGGAUUGUUCAGGGUUGGUGUCCUUCACAGGGUUCAUCAAGCAAAUCAAUUUGACAGCCAGGGAGGCCAUACUAUACUUCUUCCACAAGAACUUCGAGGAAGAGAUCAAGAGAAUGUUUGAGCCAGGGCAAGAAACAGCUGUUCCGCACUCAUAUUUCAUCCACUUCAGAUCAUUGGGACUUAGUGGGAAGUCUCCUUAUUCAUCCAAUGCGGUAGGGCAUGUGUUUAACCUGAUUCACUUUGUUGGUUGUUAUAUGGGCCAAAUCAGAUCUUUAAAUGCUACUGUCAUUCAGAGUUGUGCACCCCAUGAAAUGUCAGUCUUGGGGGGUUACCUAGGGGAGGAGUUUUUCGGGAAGGGCACAUUUGAAAGGCGAUUCUUCAGAGACGAGAAAGAGUUACAGGAUUACGAGGCAGCAGAAAGCACCAAGGUUGAUGUAGCAUUGGCAGAUGAUGGGACAGUGAAUUCAGAUGAUGAAGACUUCUUUUCGGGAGACACGAGAAGCCCAGAGGCGGUAUACACCAGGAUUAUGAUGAACGGAGGGAGGUUAAAAAGGUCUCACAUAAAGAGAUAUGUCUCAGUGAGUGCAAACCAUCAGGCCAGGCCUAAUUCCUUUGCAGAGUUUCUCAACAAGACGUAUUCUAGUGAUCCCAGAUAAUCCCCCGAUCGGAUAAGGG
>MF187808 European bat 1 lyssavirus, isolate 07058FRA
ACGCUUAACAACAAAAUCAAAAAAGGGGUAGACACGGUCAUUGAUAGAACAGAAAUGUAACACCCCUACAAUGGAUGUUAACAGGGUUGUUUUUAAGGUCCAUAAUCAGUUGGUCUCGGUAAAACCUGAGGUGAUUUCUGAUCAGUAUGAGUACAAAUACCCUGCCAUUAAAGACAAGAAGAAACCGAGCAUCACUCUCGGAAAAGAUCCCGAUUUGAAAACCGCCUACAAGUCUAUCUUGUCAGGGAUGAAUGCUGCUAAAUUGGACCCAGAUGACGUCUGUUCCUAUUUAGCUGGAGCCAUGGUCUUGUUUGAGGGCAUAUGCCCAGAAGAUUGGACUAGUUACGGAAUCAACAUUGCAAAGAAAGGUGACAAGAUAACACCUGCUACGUUAGUGGACAUCAAUCGGACGAACACUGAGGGCAACUGGGCUCAAACAGGAGGUCAAGAUCUCACUCGGGACCCUACGACACCUGAACAUGCAUCUCUGGUUGGACUUCUUCUUUGUCUCUACAGGCUAAGUAAGAUAGUAGGACAGAAUACAGGGAACUAUAAGACCAAUGUGGCAGAUAGAAUGGAGCAGAUCUUUGAGACUGCCCCAUUCGUCAAGAUUGUGGAACACCACACAUUGAUGACCACCCACAAGAUGUGUGCCAACUGGAGCACUAUACCUAAUUUUAGAUUCUUGGCAGGGGCUUAUGACAUGUUUUUUGCCAGAAUUGAGCACCUGUAUUCGGCAAUUCGGGUUGGGACAGUGGUCACUGCUUAUGAGGAUUGUUCAGGGUUGGUGUCCUUCACAGGGUUCAUCAAGCAAAUCAAUUUGACAGCCAGGGAGGCCAUACUAUACUUCUUCCACAAGAACUUCGAGGAAGAGAUCAAGAGAAUGUUUGAGCCAGGGCAAGAAACAGCUGUUCCGCACUCAUAUUUCAUCCACUUCAGAUCAUUGGGACUUAGUGGGAAGUCUCCUUAUUCAUCCAAUGCGGUAGGGCAUGUGUUUAACCUGAUUCACUUUGUUGGUUGUUAUAUGGGCCAAAUCAGAUCUUUAAAUGCUACUGUCAUUCAGAGUUGUGCACCCCAUGAAAUGUCAGUCUUGGGGGGUUACCUAGGGGAGGAGUUUUUCGGGAAGGGCACAUUUGAAAGGCGAUUCUUCAGAGACGAGAAAGAGUUACAGGAUUACGAGGCAGCAGAAAGCACCAAGGUUGAUGUAGCAUUGGCAGAUGAUGGGACAGUGAAUUCAGAUGAUGAAGACUUCUUUUCGGGAGACACGAGAAGCCCAGAGGCUGUAUACACCAGGAUUAUGAUGAACGGAGGGAGGUUAAAAAGGUCUCACAUAAAGAGAUAUGUCUCAGUGAGUGCAAACCAUCAGGCCAGGCCUAAUUCCUUUGCAGAGUUUCUCAACAAGACGUAUUCUAGUGAUCCCAGAUAAUCCCCCGACUGGAUAAGGG
>MF187809 European bat 1 lyssavirus, isolate 08120FRA
ACGCUUAACAACAAAAACAAAAAAGGGGUAGACACGUUCAUCGAUAGAACAGAAAUGUAACACCCCUACAAUGGAUGUUAACAAGGUUGUGUUUAAGGUCCAUAAUCAGCUGGUCUCAGUAAGACCUGAGGUGAUCUCUGAUCAGUAUGAGUAUAAGUACCCUGCUAUUAAAGAUAAGAAGAAACCAAGCAUCACUCUCGGAAAAGAUCCCGAUUUGAAAACAGCCUACAAGUCUAUCUUGUCAGGGAUGAAUGCUGCUAAAUUAGACCCAGAUGACGUCUGCUCUUAUUUAGCUGGAGCCAUGGUCUUGUUUGAGGGCAUCUGCCCGGAAGAUUGGACUAGUUACGGAAUCAACAUUGCGAAGAAAGGUGACAAGAUAACACCUGCUACGUUAGUGGACAUUCACAGGACGAACACUGAGGGCAACUGGGCUCAAACAGGAGGUCAAGAUCUCACUCGGGACCCUACGACACCUGAACAUGCAUCUCUGGUUGGACUUCUUCUUUGUCUUUAUAGGCUCAGUAAGAUAGUAGGACAGAAUACGGGGAACUAUAAGACCAAUGUGGCAGAUAGAAUGGAACAGAUCUUUGAGACUGCCCCAUUUGUCAAGAUUGUGGAACACCACACAUUGAUGACCACCCACAAGAUGUGUGCCAACUGGAGCACUAUACCUAAUUUUAGAUUCUUGGCAGGGGCUUAUGACAUGUUUUUUGCCAGAAUUGAGCACCUGUAUUCUGCAAUUCGGGUUGGGACAGUGGUUACUGCUUAUGAGGAUUGUUCGGGGUUGGUGUCUUUCACAGGGUUCAUCAAGCAAAUAAAUUUGACAGCCAGGGAGGCCAUAUUAUACUUCUUCCACAAGAACUUCGAGGAAGAGAUCAAGAGAAUGUUUGAGCCAGGGCAAGAAACAGCUGUUCCGCACUCGUAUUUCAUCCACUUCAGAUCACUUGGACUCAGUGGGAAGUCUCCUUACUCAUCCAAUGCGGUUGGGCAUGUGUUUAACCUGAUUCACUUUGUGGGUUGUUACAUGGGCCAAAUCAGAUCUUUAAAUGCCACUGUCAUUCAGAGUUGUGCACCCCAUGAAAUGUCAGUUUUGGGGGGUUAUCUAGGGGAGGAGUUUUUCGGGAAGGGGACAUUUGAAAGGCGGUUCUUCAGAGAUGAGAAAGAGCUACAGGAUUAUGAGGCAGCAGAAAGCACUAAGGUUGAUGUAGCAUUGGCAGAUGAUGGGACAGUGAAUUCGGAUGAUGAAGAUUUCUUUUCGGGAGACACGAGAAGCCCAGAGGCUGUAUACACCAGGAUUAUGAUGAACGGAGGGAGGUUAAAAAGGUCUCACAUAAAGAGAUAUGUCUCAGUGAGUGCAAAUCAUCAGGCCAGGCCUAAUUCCUUUGCAGAGUUUCUCAACAAGACAUAUUCUAGUGAUCCCAGAUAAUCCCCUGAUUAGAUAAAGG
>MF187810 European bat 1 lyssavirus, isolate 08341FRA
ACGCUUAACAACAAAAUCAAAAAAGGGGUAGACACGUUCAUCGAUAGAACAGAAAUGUAACACCCCUACAAUGGAUGUUAACAGGGUUGUUUUUAAGGUCCAUAAUCAGUUGGUCUCGGUAAAACCUGAGGUGAUUUCUGAUCAGUAUGAGUACAAAUACCCUGCCAUCAAAGACAAGAAGAAACCGAGCAUCACUCUCGGAAAAGAUCCCGAUUUGAAAACAGCCUACAAGUCUAUCUUGUCAGGGAUGAACGCUGCUAAAUUGGAUCCAGAUGACGUCUGCUCUUAUUUAGCUGGAGCCAUGGUCUUGUUUGAGGGCAUAUGCCCGGAAGACUGGACUAGUUACGGAAUCAACAUUGCUAAGAAAGGUGACAAGAUAACACCUGCUACGUUAGUGGACAUCAAUCGGACGAACACUGAGGGCAACUGGGCUCAAACAGGAGGUCAAGAUCUCACUCGGGACCCUACGACACCUGAACAUGCAUCUCUGGUUGGACUUCUUCUUUGUCUCUACAGGCUAAGUAAGAUAGUAGGACAGAAUACGGGGAACUAUAAGACCAAUGUGGCAGAUAGAAUGGAACAGAUCUUUGAGACUGCCCCAUUCGUCAAGAUUGUGGAACACCACACAUUGAUGACCACCCACAAGAUGUGUGCCAACUGGAGCACUAUACCUAAUUUUAGAUUCUUGGCAGGGGCUUAUGACAUGUUUUUUGCCAGAAUUGAGCACUUGUAUUCUGCAAUUCGGGUUGGGACAGUGGUUACUGCUUAUGAGGAUUGUUCAGGGUUGGUGUCCUUCACAGGGUUCAUCAAGCAAAUCAAUUUGACAGCCAGGGAGGCUAUACUAUACUUCUUCCACAAGAACUUCGAGGAAGAGAUCAAGAGAAUGUUUGAGCCAGGGCAAGAAACAGCUGUUCCACACUCAUAUUUCAUCCACUUCAGAUCAUUGGGACUUAGUGGGAAGUCUCCUUAUUCAUCCAAUGCGGUAGGGCAUGUGUUUAACCUGAUUCACUUUGUGGGUUGUUAUAUGGGCCAAAUCAGAUCUUUAAAUGCUACUGUCAUUCAGAGUUGUGCACCCCAUGAAAUGUCAGUCUUGGGGGGUUACCUAGGGGAGGAGUUUUUCGGGAAGGGCACAUUUGAAAGGCGAUUCUUCCGAGACGAGAAAGAGUUACAGGAUUACGAGGCAGCAGAAAGCACCAAGGUUGACGUAGCAUUGGCAGAUGAUGGGACAGUGAAUUCAGAUGAUGAAGACUUCUUUUCGGGAGACACGAGAAGCCCAGAGGCUGUAUACACCAGGAUUAUGAUGAACGGAGGGAGGUUAAAAAGGUCUCACAUAAAGAGAUAUGUCUCAGUGAGUGCAAACCAUCAGGCCAGGCCUAAUUCCUUUGCAGAGUUUCUCAACAAGACGUAUUCUAGUGAUCCCAGAUAAUCCCCCGAUGGGAUAAGGA
>MF187813 European bat 1 lyssavirus, isolate 107251
ACGCUUAACAACAAAAUCAAAAAAGGGGUAGACACGGUCAUUGAUAGAACAGAAAUGUAACACCCCUACAAUGGAUGUUAACAGGGUUGUUUUUAAGGUCCAUAAUCAGUUGGUCUCGGUAAGACCUGAGGUGAUUUCUGAUCAGUAUGAGUACAAAUACCCUGCCAUUAAAGACAAGAAGAAACCGAGCAUCACUCUCGGAAAAGAUCCCGAUUUGAAAACCGCCUACAAGUCUAUCUUGUCAGGGAUGAAUGCUGCUAAAUUGGACCCAGAUGACGUCUGCUCCUAUUUAGCUGGAGCCAUGGUCUUGUUUGAGGGCAUAUGCCCAGAAGAUUGGACUAGUUACGGAAUCAACAUUGCAAAGAAAGGUGACAAGAUAACACCUGCUACGUUAGUGGACAUCAAUCGGACGAACACUGAGGGCAACUGGGCUCAAACAGGAGGUCAAGAUCUCACUCGGGACCCUACGACACCUGAACAUGCAUCUCUGGUUGGACUUCUUCUUUGUCUCUACAGGCUAAGUAAGAUAGUAGGACAGAAUACAGGGAACUAUAAGACCAAUGUGGCAGAUAGAAUGGAGCAGAUCUUUGAGACUGCCCCAUUCGUCAAGAUUGUGGAACACCACACAUUGAUGACCACCCACAAGAUGUGUGCCAACUGGAGCACUAUACCUAAUUUUAGAUUCUUGGCAGGGGCUUAUGACAUGUUUUUUGCCAGAAUUGAGCACCUGUAUUCGGCAAUUCGGGUUGGGACAGUGGUCACUGCUUAUGAGGAUUGUUCAGGGUUGGUGUCCUUCACAGGGUUCAUCAAGCAAAUCAAUUUGACAGCCAGGGAGGCCAUACUAUACUUCUUCCACAAGAACUUCGAGGAAGAGAUCAAGAGAAUGUUUGAGCCAGGGCAAGAAACAGCUGUUCCGCACUCAUAUUUCAUCCACUUCAGAUCAUUGGGACUUAGUGGGAAGUCUCCUUAUUCAUCCAAUGCGGUAGGGCAUGUGUUUAACCUGAUUCACUUUGUUGGUUGUUAUAUGGGCCAAAUCAGAUCUUUAAAUGCUACUGUCAUUCAGAGUUGUGCACCCCAUGAAAUGUCAGUCUUGGGGGGUUACCUAGGGGAGGAGUUUUUCGGGAAGGGCACAUUUGAAAGGCGAUUCUUCAGAGACGAGAAAGAGUUACAGGAUUACGAGGCAGCAGAAAGCACCAAGGUUGAUGUAGCAUUGGCAGAUGAUGGGACAGUGAAUUCAGAUGAUGAAGACUUCUUUUCGGGAGACACGAGAAGCCCAGAGGCGGUAUACACCAGGAUUAUGAUGAACGGAGGGAGGUUAAAAAGGUCUCACAUAAAGAGAUAUGUCUCAGUGAGUGCAAACCAUCAGGCCAGGCCUAAUUCCUUUGCAGAGUUUCUCAACAAGACGUAUUCUAGUGAUCCCAGAUAAUCCCCCGAUUGGAUAAGGG
>MF187814 European bat 1 lyssavirus, isolate 113852
ACGCUUAACAACAAAAUCAAAAAAGGGGUAGACACGUUCAUCGAUAGAACAGAAAUGUAACACCCCUACAAUGGAUGUUAACAGGGUUGUUUUUAAGGUCCAUAAUCAGUUGGUCUCGGUAAAACCUGAGGUGAUUUCUGAUCAGUAUGAGUACAAAUACCCUGCCAUCAAAGACAAGAAGAAACCGAGCAUCACUCUCGGAAAAGAUCCCGAUUUGAAAACAGCCUACAAGUCUAUCUUGUCAGGGAUGAACGCUGCUAAAUUGGAUCCAGAUGACGUCUGCUCUUAUUUAGCUGGAGCCAUGGUCUUGUUUGAGGGCAUAUGCCCGGAAGACUGGACUAGUUACGGAAUCAACAUUGCUAAGAAAGGUGACAAGAUAACACCUGCUACGUUAGUGGACAUCAAUCGAACGAACACUGAGGGCAACUGGGCUCAAACAGGAGGUCAAGAUCUCACUCGGGACCCUACGACACCUGAACAUGCAUCUCUGGUUGGACUUCUUCUUUGUCUCUACAGGCUAAGUAAGAUAGUAGGACAGAAUACGGGGAACUAUAAGACCAAUGUGGCAGAUAGAAUGGAACAGAUCUUUGAGACUGCCCCAUUCGUCAAGAUUGUGGAACACCACACAUUGAUGACCACCCACAAGAUGUGUGCCAACUGGAGCACUAUACCUAAUUUUAGAUUCUUGGCAGGGGCUUAUGACAUGUUUUUUGCCAGAAUUGAGCACUUGUAUUCUGCAAUUCGGGUUGGGACAGUGGUUACUGCUUAUGAGGAUUGUUCAGGGUUGGUGUCCUUCACAGGGUUCAUCAAGCAAAUCAAUUUGACAGCCAGGGAGGCCAUACUAUACUUCUUCCACAAGAACUUCGAGGAAGAGAUCAAGAGAAUGUUUGAGCCAGGGCAAGAAACAGCUGUUCCGCACUCAUAUUUCAUCCACUUCAGAUCAUUGGGACUUAGUGGGAAGUCUCCUUAUUCAUCCAAUGCGGUAGGGCAUGUGUUUAACCUGAUUCACUUUGUGGGUUGUUAUAUGGGCCAAAUCAGAUCUUUAAAUGCUACUGUCAUUCAGAGUUGUGCACCCCAUGAAAUGUCAGUCUUGGGGGGUUACCUAGGGGAGGAGUUUUUCGGGAAGGGCACAUUUGAAAGGCGAUUCUUCCGAGACGAGAAAGAGUUACAGGAUUACGAGGCAGCAGAAAGCACCAAGGUUGACGUAGCAUUGGCAGAUGAUGGGACAGUGAAUUCAGAUGAUGAAGACUUCUUUUCGGGAGACACGAGAAGCCCAGAGGCUGUAUACACCAGGAUUAUGAUGAACGGAGGGAGGUUAAAAAGGUCUCACAUAAAGAGAUAUGUCUCAGUGAGUGCAAACCAUCAGGCCAGGCCUAAUUCCUUUGCAGAGUUUCUCAACAAGACGUAUUCUAGUGAUCCCAGAUAAUCCCCCGAUGGGAUAAGGG
>MF187815 European bat 1 lyssavirus, isolate 116883
ACGCUUAACAACAAAAUCAAAAAAGGGGUAGACACGGUCACUGAUAGAACAGAAAUGUAACACCCCUACAAUGGAUGUUAACAGGGUUGUUUUUAAGGUCCAUAAUCAGUUGGUCUCGGUAAAACCUGAGGUGAUUUCUGAUCAGUAUGAGUACAAAUACCCUGCCAUUAAAGACAAGAAGAAACCGAGCAUCACUCUCGGAAAAGAUCCCGAUUUGAAAACCGCCUACAAGUCUAUCUUGUCAGGGAUGAAUGCUGCUAAAUUGGACCCAGAUGACGUCUGCUCCUAUUUAGCUGGAGCCAUGGUCUUGUUUGAGGGCAUAUGCCCAGAAGAUUGGACUAGUUACGGAAUCAACAUUGCAAAGAAAGGUGACAAGAUAACACCUGCUACGUUAGUGGACAUCAAUCGGACGAACACUGAGGGCAACUGGGCUCAAACAGGAGGUCAAGAUCUCACUCGGGACCCUACGACACCUGAACAUGCAUCUCUGGUUGGACUUCUUCUUUGUCUCUACAGGCUAAGUAAGAUAGUAGGACAGAAUACAGGGAACUAUAAGACCAAUGUGGCAGAUAGAAUGGAGCAGAUCUUUGAGACUGCCCCAUUCGUCAAGAUUGUGGAACACCACACAUUGAUGACCACCCACAAGAUGUGUGCCAACUGGAGCACUAUACCUAAUUUUAGAUUCUUGGCAGGGGCUUAUGACAUGUUUUUUGCCAGAAUUGAGCACCUGUAUUCGGCAAUUCGGGUUGGGACAGUGGUCACUGCUUAUGAGGAUUGUUCAGGGUUGGUGUCCUUCACAGGGUUCAUCAAGCAAAUCAAUUUGACAGCCAGGGAGGCCAUACUAUACUUCUUCCACAAGAACUUCGAGGAAGAGAUCAAGAGAAUGUUUGAGCCAGGGCAAGAAACAGCUGUUCCGCACUCAUAUUUCAUCCACUUCAGAUCAUUGGGACUUAGUGGGAAGUCUCCUUAUUCAUCCAAUGCGGUAGGGCAUGUGUUUAACCUGAUUCACUUUGUUGGUUGUUAUAUGGGCCAAAUCAGAUCUUUAAAUGCUACUGUCAUUCAGAGUUGUGCACCCCAUGAAAUGUCAGUCUUGGGGGGUUACCUAGGGGAGGAGUUUUUCGGGAAGGGCACAUUUGAAAGGCGAUUCUUCAGAGACGAGAAAGAGUUACAGGAUUACGAGGCAGCAGAAAGCACCAAGGUUGAUGUAGCAUUGGCAGAUGAUGGGACAGUGAAUUCAGAUGAUGAAGAUUUCUUUUCGGGAGACACGAGAAGCCCAGAGGCUGUAUACACCAGGAUUAUGAUGAACGGAGGGAGGUUAAAAAGGUCUCACAUAAAGAGAUAUGUCUCAGUGAGUGCAAACCAUCAGGCCAGGCCUAAUUCCUUUGCAGAGUUUCUCAACAAGACGUAUUCUAGUGAUCCCAGAUAAUCCCCCGACUGGAUAAGGG
>MF187817 European bat 1 lyssavirus, isolate 121411
ACGCUUAACAACAAAAUCAAAAAAGGGGUAGACACGGUCAUUGAUAGAACAGAAAUGUAACACCCCUACAAUGGAUGUUAACAGGGUUGUUUUUAAGGUCCAUAAUCAGUUGGUCUCGGUAAAACCUGAGGUGAUUUCUGAUCAGUAUGAGUACAAAUACCCUGCCAUUAAAGACAAGAAGAAACCGAGCAUCACUCUCGGAAAAGAUCCCGAUUUGAAAACCGCCUACAAGUCUAUCUUGUCAGGGAUGAAUGCUGCUAAAUUGGACCCAGAUGACGUCUGCUCCUAUUUAGCUGGAGCCAUGGUCUUGUUUGAGGGCAUAUGCCCAGAAGAUUGGACUAGUUACGGAAUCAACAUUGCAAAGAAAGGUGACAAGAUAACACCCGCUACGUUAGUGGACAUCAAUCGGACGAACACUGAGGGCAACUGGGCUCAAACAGGAGGUCAAGAUCUCACUCGGGACCCUACGACACCUGAACAUGCAUCUCUGGUUGGACUUCUUCUUUGUCUCUACAGGCUAAGUAAGAUAGUAGGACAGAAUACAGGGAACUAUAAGACCAAUGUGGCAGAUAGAAUGGAGCAGAUCUUUGAGACUGCCCCAUUCGUCAAGAUUGUGGAACACCACACAUUGAUGACCACCCACAAGAUGUGUGCCAACUGGAGCACUAUACCUAAUUUUAGAUUCUUGGCAGGGGCUUAUGACAUGUUUUUUGCCAGAAUUGAGCACCUGUAUUCGGCAAUUCGGGUUGGGACAGUGGUCACUGCUUAUGAGGAUUGUUCAGGGUUGGUGUCCUUCACAGGGUUCAUCAAGCAAAUCAAUUUGACAGCCAGGGAGGCCAUACUAUACUUCUUCCACAAGAACUUCGAGGAAGAGAUCAAGAGAAUGUUUGAGCCAGGGCAAGAAACAGCUGUUCCGCACUCAUAUUUCAUCCACUUCAGAUCAUUGGGACUUAGUGGGAAGUCUCCUUAUUCAUCCAAUGCGGUAGGGCAUGUGUUUAACCUGAUUCACUUUGUUGGUUGUUAUAUGGGCCAAAUCAGAUCUUUAAAUGCUACUGUCAUUCAGAGUUGUGCACCCCAUGAAAUGUCAGUCUUGGGGGGUUACCUAGGGGAGGAGUUUUUCGGGAAGGGCACAUUUGAAAGGCGAUUCUUCAGAGACGAGAAAGAGUUACAGGAUUAUGAGGCAGCAGAAAGCACCAAGGUUGAUGUAGCAUUGGCAGAUGAUGGGACAGUGAAUUCAGAUGAUGAAGACUUCUUUUCGGGAGACACGAGAAGCCCAGAGGCUGUAUACACCAGGAUUAUGAUGAACGGAGGGAGGUUAAAAAGGUCUCACAUAAAGAGAUAUGUCUCAGUGAGUGCAAACCAUCAGGCCAGGCCUAAUUCCUUUGCAGAGUUUCUCAACAAGACGUAUUCUAGUGAUCCCAGAUAAUCCCCCGAUUGGAUAAGGG
>MF187818 European bat 1 lyssavirus, isolate 121633
ACGCUUAACAACAAAAUCAAAAAAGGGGUAGACACGUUCAUCGAUAGAACAGAAAUGUAACACCCCUACAAUGGAUGUUAACAGGGUUGUUUUUAAGGUCCAUAAUCAGUUGGUCUCGGUAAAACCUGAGGUGAUUUCUGAUCAGUAUGAGUACAAAUACCCUGCCAUCAAAGACAAGAAGAAACCGAGCAUCACUCUCGGAAAAGAUCCCGAUUUGAAAACAGCCUACAAGUCUAUCUUGUCAGGGAUGAACGCUGCUAAAUUGGAUCCAGAUGACGUCUGCUCUUAUUUAGCUGGAGCCAUGGUCUUGUUUGAGGGCAUAUGCCCGGAAGACUGGACUAGUUACGGAAUCAACAUUGCUAAGAAAGGUGACAAGAUAACACCUGCUACGUUAGUGGACAUCAAUCGAACGAACACUGAGGGCAACUGGGCUCAAACAGGAGGUCAAGAUCUCACUCGGGACCCUACGACACCUGAACAUGCAUCUCUGGUUGGACUUCUUCUUUGUCUCUACAGGCUAAGUAAGAUAGUAGGACAGAAUACGGGGAACUAUAAGACCAAUGUGGCAGAUAGAAUGGAACAGAUCUUUGAGACUGCCCCAUUCGUCAAGAUUGUGGAACACCACACAUUGAUGACCACCCACAAGAUGUGUGCCAACUGGAGCACUAUACCUAAUUUUAGAUUCUUGGCAGGGGCUUAUGACAUGUUUUUUGCCAGAAUUGAGCACUUGUAUUCUGCAAUUCGGGUUGGGACAGUGGUUACUGCUUAUGAGGAUUGUUCAGGGUUGGUGUCCUUCACAGGGUUCAUCAAGCAAAUCAAUUUGACAGCCAGGGAGGCCAUACUAUACUUCUUCCACAAGAACUUCGAGGAAGAGAUCAAGAGAAUGUUUGAGCCAGGGCAAGAAACAGCUGUUCCGCACUCAUAUUUCAUCCACUUCAGAUCAUUGGGACUUAGUGGGAAGUCUCCUUAUUCAUCCAAUGCGGUAGGGCAUGUGUUUAACCUGAUUCACUUUGUGGGUUGUUAUAUGGGCCAAAUCAGAUCUUUAAAUGCUACUGUCAUUCAGAGUUGUGCACCCCAUGAAAUGUCAGUCUUGGGGGGUUACCUAGGGGAGGAGUUUUUCGGGAAGGGCACAUUUGAAAGGCGAUUCUUCCGAGACGAGAAAGAGUUACAGGAUUACGAGGCAGCAGAAAGCACCAAGGUUGACGUAGCAUUGGCAGAUGAUGGGACAGUGAAUUCAGAUGAUGAAGACUUCUUUUCGGGAGACACGAGAAGCCCAGAGGCUGUAUACACCAGGAUUAUGAUGAACGGAGGGAGGUUAAAAAGGUCUCACAUAAAGAGAUAUGUCUCAGUGAGUGCAAACCAUCAGGCCAGGCCUAAUUCCUUUGCAGAGUUUCUCAACAAGACGUAUUCUAGUGAUCCCAGAUAAUCCCCCGAUGGGAUAAGGG
>MF187819 European bat 1 lyssavirus, isolate 122154
ACGCUUAACAACAAAAUCAAAAAAGGGGUAGACACGUUCAUCGAUAGAACAGAAAUGUAACACCCCUACAAUGGAUGUUAACAGGGUUGUUUUUAAGGUCCAUAAUCAGUUGGUCUCGGUAAAACCUGAGGUGAUUUCUGAUCAGUAUGAGUACAAAUACCCUGCCAUCAAAGACAAGAAGAAACCGAGCAUCACUCUCGGAAAAGAUCCCGAUUUGAAAACAGCCUACAAGUCUAUCUUGUCAGGGAUGAACGCUGCUAAAUUGGAUCCAGAUGACGUCUGCUCUUAUUUAGCUGGAGCCAUGGUCUUGUUUGAGGGCAUAUGCCCGGAAGACUGGACUAGUUACGGAAUCAACAUUGCUAAGAAAGGUGACAAGAUAACACCUGCUACGUUAGUGGACAUCAAUCGAACGAACACUGAGGGCAACUGGGCUCAAACAGGAGGUCAAGAUCUCACUCGGGACCCUACGACACCUGAACAUGCAUCUCUGGUUGGACUUCUUCUUUGUCUCUACAGGCUAAGUAAGAUAGUAGGACAGAAUACGGGGAACUAUAAGACCAAUGUGGCAGAUAGAAUGGAACAGAUCUUUGAGACUGCCCCAUUCGUCAAGAUUGUGGAACACCACACAUUGAUGACCACCCACAAGAUGUGUGCCAACUGGAGCACUAUACCUAAUUUUAGAUUCUUGGCAGGGGCUUAUGACAUGUUUUUUGCCAGAAUUGAGCACUUGUAUUCUGCAAUUCGGGUUGGGACAGUGGUUACUGCUUAUGAGGAUUGUUCAGGGUUGGUGUCCUUCACAGGGUUCAUCAAGCAAAUCAAUUUGACAGCCAGGGAGGCCAUACUAUACUUCUUCCACAAGAACUUCGAGGAAGAGAUCAAGAGAAUGUUUGAGCCAGGGCAAGAAACAGCUGUUCCGCACUCAUAUUUCAUCCACUUCAGAUCAUUGGGACUUAGUGGGAAGUCUCCUUAUUCAUCCAAUGCGGUAGGGCAUGUGUUUAACCUGAUUCACUUUGUGGGUUGUUAUAUGGGCCAAAUCAGAUCUUUAAAUGCUACUGUCAUUCAGAGUUGUGCACCCCAUGAAAUGUCAGUCUUGGGGGGUUACCUAGGGGAGGAGUUUUUCGGGAAGGGCACAUUUGAAAGGCGAUUCUUCCGAGACGAGAAAGAGUUACAGGAUUACGAGGCAGCAGAAAGCACCAAGGUUGACGUAGCAUUGGCAGAUGAUGGGACAGUGAAUUCAGAUGAUGAAGACUUCUUUUCGGGAGACACGAGAAGCCCAGAGGCUGUAUACACCAGGAUUAUGAUGAACGGAGGGAGGUUAAAAAGGUCUCACAUAAAGAGAUAUGUCUCAGUGAGUGCAAACCAUCAGGCCAGGCCUAAUUCCUUUGCAGAGUUUCUCAACAAGACGUAUUCUAGUGAUCCCAGAUAAUCCCCCGAUGGGAUAAGGG
>MF187820 European bat 1 lyssavirus, isolate 122319
ACGCUUAACAACAAAAUCAAAAAAGGGGUAGACACGUUCAUCGAUAGAACAGAAAUGUAACACCCCUACAAUGGAUGUUAACAGGGUUGUUUUUAAGGUCCAUAAUCAGUUGGUUUCGGUAAAACCUGAGGUGAUUUCCGAUCAGUAUGAGUACAAAUACCCUGCCAUUAAAGACAAGAAGAAACCGAGCAUCACUCUCGGAAAAGAUCCCGAUUUGAAAACAGCCUACAAGUCUAUCUUGUCAGGGAUGAAUGCUGCUAAAUUGGACCCAGAUGACGUUUGCUCUUAUUUAGCUGGAGCCAUGGUCUUGUUUGAGGGCAUCUGCCCGGAAGAUUGGACUAGUUACGGAAUCAACAUUGCUAAGAAAGGUGACAAGAUAACACCUGCUACGUUAGUGGACAUCAAUCGGACGAACACUGAGGGCAACUGGGCUCAAACAGGAGGUCAAGAUCUCACUCGGGACCCUACGACACCUGAACAUGCAUCUCUGGUUGGACUUCUUCUUUGUCUCUACAGGCUAAGUAAAAUAGUAGGACAGAAUACGGGGAACUAUAAGACCAAUGUGGCAGAUAGAAUGGAACAGAUCUUUGAGACUGCCCCAUUCGUCAAGAUUGUAGAACACCACACAUUGAUGACCACCCACAAGAUGUGUGCCAACUGGAGCACUAUACCUAAUUUUAGAUUCUUGGCAGGGGCUUAUGACAUGUUUUUUGCCAGAAUUGAGCACCUGUAUUCUGCAAUUCGGGUUGGGACAGUGGUUACUGCUUAUGAGGAUUGUUCAGGGUUGGUGUCCUUCACAGGGUUCAUCAAGCAAAUCAAUUUGACAGCCAGGGAGGCCAUACUAUACUUCUUCCACAAGAACUUCGAGGAAGAGAUCAAGAGAAUGUUUGAGCCAGGGCAAGAAACAGCUGUUCCGCACUCAUACUUCAUCCACUUCAGAUCACUGGGACUUAGUGGGAAGUCUCCUUAUUCAUCUAAUGCGGUAGGGCAUGUGUUUAACCUGAUUCACUUUGUGGGUUGUUAUAUGGGCCAAAUCAGAUCUUUAAAUGCUACUGUCAUUCAGAGUUGUGCACCCCAUGAGAUGUCAGUCUUGGGGGGUUACCUAGGGGAGGAGUUUUUCGGGAAGGGCACAUUUGAAAGGCGAUUCUUCAGAGACGAGAAAGAGUUACAGGAUUACGAGGCAGCAGAAAGCACCAAGGUUGAUGUAGCAUUGGCAGAUGAUGGGACAGUGAAUUCAGAUGAUGAAGACUUCUUUUCAGGAGACACGAGAAGCCCAGAGGCUGUAUACACCAGGAUUAUGAUGAACGGAGGGAGGUUAAAAAGGUCUCACAUAAAGAGAUAUGUCUCAGUGAGUGCAAACCAUCAGGCCAGGCCUAAUUCCUUUGCAGAGUUUCUCAACAAGACGUAUUCUAGUGAUCCUAGAUAAUCCCCCGAUUGGAUAAGGG
>MF187821 European bat 1 lyssavirus, isolate 122938
ACGCUUAACAACAAAAACAAAAAAGGGGUAGACACGUUCAUCGAUAGAACAGAAAUGUAACACCCCUACAAUGGAUGUUAACAAGGUUGUGUUUAAGGUCCAUAAUCAGCUGGUCUCAGUAAGACCUGAGGUGAUUUCUGAUCAGUAUGAGUAUAAGUACCCUGCUAUUAAAGAUAAGAAGAAACCAAGCAUCACUCUCGGAAAAGAUCCCGAUUUGAAAACAGCCUACAAGUCUAUCUUGUCAGGGAUGAAUGCUGCUAAAUUAGACCCAGAUGACGUCUGCUCUUAUUUAGCUGGAGCCAUGGUCUUGUUUGAGGGCAUCUGCCCGGAAGAUUGGACUAGUUACGGAAUCAACAUUGCGAAGAAAGGUGACAAGAUAACACCUGCUACGUUAGUGGACAUUCACAGGACAAACACUGAGGGCAACUGGGCUCAAACAGGAGGUCAAGAUCUCACUCGGGACCCUACGACACCUGAACAUGCAUCUCUGGUUGGACUUCUUCUUUGUCUUUAUAGGCUCAGUAAGAUAGUAGGACAGAAUACGGGGAACUAUAAGACCAAUGUGGCAGAUAGAAUGGAACAGAUCUUUGAGACUGCCCCAUUUGUCAAGAUUGUGGAACACCACACAUUGAUGACCACCCACAAGAUGUGUGCCAACUGGAGCACUAUACCUAAUUUUAGAUUCUUGGCAGGGGCUUAUGACAUGUUUUUUGCCAGAAUUGAGCACCUGUAUUCUGCAAUUCGGGUUGGGACAGUGGUUACUGCUUAUGAGGAUUGUUCGGGGUUGGUGUCUUUCACAGGAUUCAUCAAGCAAAUAAAUUUGACAGCCAGAGAGGCCAUAUUAUACUUCUUCCACAAGAACUUCGAGGAAGAGAUCAAGAGAAUGUUUGAGCCAGGGCAAGAAACAGCUGUUCCGCACUCGUAUUUCAUCCACUUCAGAUCACUUGGACUCAGUGGGAAGUCUCCUUACUCAUCCAAUGCGGUUGGGCAUGUGUUUAACCUGAUUCACUUUGUGGGUUGUUACAUGGGUCAAAUCAGAUCUUUAAAUGCCACUGUCAUUCAGAGUUGUGCACCCCAUGAAAUGUCAGUUUUGGGGGGUUAUCUAGGGGAGGAGUUUUUCGGGAAGGGGACAUUUGAAAGGCGGUUCUUCAGAGAUGAGAAAGAGCUACAGGAUUAUGAGGCAGCAGAAAGCACUAAGGUUGAUGUAGCAUUGGCAGAUGAUGGGACAGUGAAUUCGGAUGAUGAAGAUUUCUUUUCAGGAGACACGAGAAGCCCAGAGGCUGUAUACACCAGGAUUAUGAUGAACGGAGGGAGGUUAAAAAGGUCUCACAUAAAGAGAUAUGUCUCAGUGAGUGCAAAUCAUCAGGCCAGGCCUAAUUCCUUUGCAGAGUUUCUCAACAAGACGUAUUCUAGUGACCCCAGAUAAUCCCCUGAUUAGAUAAAGG
>MF187822 European bat 1 lyssavirus, isolate 123008
ACGCUUAACAACAAAAUCAAAAAAGGGGUAGACACGUUCAUCGAUAGAACAGAAAUGUAACACCCCUACAAUGGAUGUUAACAGGGUUGUUUUUAAGGUCCAUAAUCAGUUGGUUUCGGUAAAACCUGAGGUGAUUUCCGAUCAGUAUGAGUACAAAUACCCUGCCAUUAAAGACAAGAAGAAACCGAGCAUCACUCUCGGAAAAGAUCCCGAUUUGAAAACAGCCUACAAGUCUAUCUUGUCAGGGAUGAAUGCUGCUAAAUUGGACCCAGAUGACGUCUGCUCUUAUUUAGCUGGAGCCAUGGUCUUGUUUGAGGGCAUCUGCCCGGAAGAUUGGACUAGUUACGGAAUCAACAUUGCUAAGAAAGGUGACAAGAUAACACCUGCUACGUUAGUGGACAUCAAUCGGACGAACACUGAGGGCAACUGGGCUCAAACAGGAGGUCAAGAUCUCACUCGGGACCCUACGACACCUGAACAUGCAUCUCUGGUUGGACUUCUUCUUUGUCUCUACAGGCUAAGUAAAAUAGUAGGACAGAAUACGGGGAACUAUAAGACCAAUGUGGCAGAUAGAAUGGAACAGAUCUUUGAGACUGCCCCAUUCGUCAAGAUUGUAGAACACCACACAUUGAUGACCACCCACAAGAUGUGUGCCAACUGGAGCACUAUACCUAAUUUUAGAUUCUUGGCAGGGGCUUAUGACAUGUUUUUUGCCAGAAUUGAGCACCUGUAUUCUGCAAUUCGGGUUGGGACAGUGGUUACUGCUUAUGAGGAUUGUUCAGGGUUGGUGUCCUUCACAGGGUUCAUCAAGCAAAUCAAUUUGACAGCCAGGGAGGCCAUACUAUACUUCUUCCACAAGAACUUCGAGGAAGAGAUCAAGAGAAUGUUUGAGCCAGGGCAAGAAACAGCUGUUCCGCACUCAUACUUCAUCCACUUCAGAUCACUGGGACUUAGUGGGAAGUCUCCUUAUUCAUCUAAUGCGGUAGGGCAUGUGUUUAACCUGAUUCACUUUGUGGGUUGUUAUAUGGGCCAAAUCAGAUCUUUAAAUGCUACUGUCAUUCAGAGUUGUGCACCCCAUGAAAUGUCAGUCUUGGGGGGUUACCUAGGGGAGGAGUUUUUCGGGAAGGGCACAUUUGAAAGGCGAUUCUUCAGAGACGAGAAAGAGUUACAGGAUUACGAGGCAGCAGAAAGCACCAAGGUUGAUGUAGCAUUGGCAGAUGAUGGGACAGUGAAUUCAGAUGAUGAAGACUUCUUUUCAGGAGACACGAGAAGCCCAGAGGCUGUAUACACCAGGAUUAUGAUGAACGGAGGGAGGUUAAAAAGGUCUCACAUAAAGAGAUAUGUCUCAGUGAGUGCAAACCAUCAGGCCAGGCCUAAUUCCUUUGCAGAGUUUCUCAACAAGACGUAUUCUAGUGAUCCUAGAUAAUCCCCCGAUUGGAUAAGGG
>MF187823 European bat 1 lyssavirus, isolate 123801
ACGCUUAACAACAAAAACAAAAAAGGGGUAGACACGUUCAUCGAUAGAACAGAAAUGUAACACCCCUACAAUGGAUGUUAACAAGGUUGUGUUUAAGGUCCAUAAUCAGCUGGUCUCAGUAAGACCUGAGGUGAUUUCUGAUCAGUAUGAGUAUAAGUACCCUGCUAUUAAAGAUAAGAAGAAACCAAGCAUCACUCUCGGAAAAGAUCCCGAUUUGAAAACAGCCUACAAGUCUAUCUUGUCAGGGAUGAAUGCUGCUAAAUUAGACCCAGAUGACGUCUGCUCUUAUUUAGCUGGAGCCAUGGUCUUGUUUGAGGGCAUCUGCCCGGAAGAUUGGACUAGUUACGGAAUCAACAUUGCGAAGAAAGGUGACAAGAUAACACCUGCUACGUUAGUGGACAUUCACAGGACAAACACUGAGGGCAACUGGGCUCAAACAGGAGGUCAAGAUCUCACUCGGGACCCUACGACACCUGAACAUGCAUCUCUGGUUGGACUUCUUCUUUGUCUUUAUAGGCUCAGUAAGAUAGUAGGACAGAAUACGGGGAACUAUAAGACCAAUGUGGCAGAUAGAAUGGAACAGAUCUUUGAGACUGCCCCAUUUGUCAAGAUUGUGGAACACCACACAUUGAUGACCACCCACAAGAUGUGUGCCAACUGGAGCACUAUACCUAAUUUUAGAUUCUUGGCAGGGGCUUAUGACAUGUUUUUUGCCAGAAUUGAGCACCUGUAUUCUGCAAUUCGGGUUGGGACAGUGGUUACUGCUUAUGAGGAUUGUUCGGGGUUGGUGUCUUUCACAGGGUUCAUCAAGCAAAUAAAUUUGACAGCCAGAGAGGCCAUAUUAUACUUCUUCCACAAGAACUUCGAGGAAGAGAUCAAGAGAAUGUUUGAGCCAGGGCAAGAAACAGCUGUUCCGCACUCGUAUUUCAUCCACUUCAGAUCACUUGGACUCAGUGGGAAGUCUCCUUACUCAUCCAAUGCGGUUGGGCAUGUGUUUAACCUGAUUCACUUUGUGGGUUGUUACAUGGGCCAAAUCAGAUCUUUAAAUGCCACUGUCAUUCAGAGUUGUGCACCCCAUGAAAUGUCAGUUUUGGGGGGUUAUCUAGGGGAGGAGUUUUUCGGGAAGGGGACAUUUGAAAGGCGGUUCUUCAGAGAUGAGAAAGAGCUACAGGAUUAUGAGGCAGCAGAAAGCACUAAGGUUGAUGUAGCAUUGGCAGAUGAUGGGACAGUGAAUUCGGAUGAUGAAGAUUUCUUUUCAGGAGACACGAGAAGCCCAGAGGCUGUAUACACCAGGAUUAUGAUGAACGGAGGGAGGUUAAAAAGGUCUCACAUAAAGAGAUAUGUCUCAGUGAGUGCAAAUCAUCAGGCCAGGCCUAAUUCCUUUGCAGAGUUUCUCAACAAGACGUAUUCUAGUGACCCCAGAUAAUCCCCUGAUUAGAUAAAGG
>MF187827 European bat 1 lyssavirus, isolate 126669
ACGCUUAACAACAAAAUCAAAAAAGGGGUAGACACGGUCAUUGAUAGAACAGAAAUGUAACACCCCUACAAUGGAUGUUAACAGGGUUGUUUUUAAGGUCCAUAAUCAGUUGGUCUCGGUAAAACCUGAGGUGAUUUCUGAUCAGUAUGAGUACAAAUACCCUGCCAUUAAAGACAAGAAGAAACCGAGCAUCACUCUCGGAAAAGAUCCCGAUUUGAAAACCGCCUACAAGUCUAUCUUGUCAGGGAUGAAUGCUGCUAAAUUGGACCCAGAUGACGUCUGUUCCUAUUUAGCUGGAGCCAUGGUCUUGUUUGAGGGCAUAUGCCCAGAAGAUUGGACUAGUUACGGAAUCAACAUUGCAAAGAAAGGUGACAAGAUAACACCUGCUACGUUAGUGGACAUCAAUCGGACGAACACUGAGGGCAACUGGGCUCAAACAGGAGGUCAAGAUCUCACUCGGGACCCUACGACACCUGAACAUGCAUCUCUGGUUGGACUUCUUCUUUGUCUCUACAGGCUAAGUAAGAUAGUAGGACAGAAUACAGGGAACUAUAAGACCAAUGUGGCAGAUAGAAUGGAGCAGAUCUUUGAGACUGCCCCAUUCGUCAAGAUUGUGGAACACCACACAUUGAUGACCACCCACAAGAUGUGUGCCAACUGGAGCACUAUACCUAAUUUUAGAUUCUUGGCAGGGGCUUAUGACAUGUUUUUUGCCAGAAUUGAGCACCUGUAUUCGGCAAUUCGGGUUGGGACAGUGGUCACUGCUUAUGAGGAUUGUUCAGGGUUGGUGUCCUUCACAGGGUUCAUCAAGCAAAUCAAUUUGACAGCCAGGGAGGCCAUACUAUACUUCUUCCACAAGAACUUCGAGGAAGAGAUCAAGAGAAUGUUUGAGCCAGGGCAAGAAACAGCUGUUCCGCACUCAUAUUUCAUCCACUUCAGAUCAUUGGGACUUAGUGGGAAGUCUCCUUAUUCAUCCAAUGCGGUAGGGCAUGUGUUUAACCUGAUUCACUUUGUUGGUUGUUAUAUGGGCCAAAUCAGAUCUUUAAAUGCUACUGUCAUUCAGAGUUGUGCACCCCAUGAAAUGUCAGUCUUGGGGGGUUACCUAGGGGAGGAGUUUUUCGGGAAGGGCACAUUUGAAAGGCGAUUCUUCAGAGACGAGAAAGAGUUACAGGAUUACGAGGCAGCAGAAAGCACCAAGGUUGAUGUAGCAUUGGCAGAUGAUGGGACAGUGAAUUCAGAUGAUGAAGACUUCUUUUCGGGAGACACGAGAAGCCCAGAGGCUGUAUACACCAGGAUUAUGAUGAACGGAGGGAGGUUAAAAAGGUCUCACAUAAAGAGAUAUGUCUCAGUGAGUGCAAACCAUCAGGCCAGGCCUAAUUCCUUUGCAGAGUUUCUCAACAAGACGUAUUCUAGUGAUCCCAGAUAAUCCCCCGACUGGAUAAGGG
>MF187828 European bat 1 lyssavirus, isolate 127051
ACGCUUAACAACAAAAUCAAAAAAGGGGUAGACACGUUCAUCGAUAGAACAGAAAUGUAACACCCCUACAAUGGAUGUUAACAGGGUUGUUUUUAAGGUCCAUAAUCAGUUGGUUUCGGUAAAACCUGAGGUGAUUUCCGAUCAGUAUGAGUACAAAUACCCUGCCAUUAAAGACAAGAAGAAACCGAGCAUCACUCUCGGGAAAGAUCCCGAUUUGAAAACAGCUUACAAGUCUAUCUUGUCAGGGAUGAAUGCUGCUAAAUUGGACCCAGAUGACGUCUGCUCUUAUUUAGCUGGAGCCAUGGUCUUGUUUGAGGGCAUCUGCCCGGAAGAUUGGACUAGUUACGGAAUCAACAUUGCUAAGAAAGGUGACAAGAUAACACCUGCUACGUUAGUGGACAUCAAUCGGACGAACACUGAGGGCAACUGGGCUCAAACAGGAGGUCAAGAUUUCACUCGGGACCCUACGACACCUGAACAUGCAUCUCUGGUUGGACUUCUUCUUUGUCUCUACAGGCUAAGUAAAAUAGUAGGACAGAAUACGGGGAACUAUAAGACCAAUGUGGCAGAUAGAAUGGAACAGAUCUUUGAGACUGCCCCAUUCGUCAAGAUUGUAGAACACCACACAUUGAUGACCACCCACAAGAUGUGUGCCAACUGGAGCACUAUACCUAAUUUUAGAUUCUUGGCAGGGGCUUAUGACAUGUUUUUUGCCAGAAUUGAGCACCUGUAUUCUGCAAUUCGGGUUGGGACAGUGGUUACUGCUUAUGAGGAUUGUUCAGGGUUGGUGUCCUUCACAGGGUUCAUCAAGCAAAUCAAUUUGACAGCCAGGGAGGCCAUACUAUACUUCUUCCACAAGAACUUCGAGGAAGAGAUCAAGAGAAUGUUUGAGCCAGGGCAAGAAACAGCUGUUCCGCACUCAUACUUCAUCCACUUCAGAUCACUAGGACUUAGUGGGAAGUCUCCUUAUUCAUCUAAUGCGGUAGGGCAUGUGUUUAACCUGAUUCACUUUGUGGGUUGUUAUAUGGGCCAAAUCAGAUCUUUAAAUGCUACUGUCAUUCAGAGUUGUGCACCCCAUGAAAUGUCAGUCUUGGGGGGUUACCUAGGGGAGGAGUUUUUCGGGAAGGGCACAUUUGAAAGGCGAUUCUUCAGAGACGAGAAAGAGUUACAGGAUUACGAGGCAGCAGAAAGCACCAAGGUUGAUGUAGCAUUGGCAGAUGAUGGGACAGUGAAUUCAGAUGAUGAAGACUUCUUUUCAGGAGACACGAGAAGCCCAGAGGCUGUAUACACCAGGAUUAUGAUGAACGGAGGGAGGUUAAAAAGGUCUCACAUAAAGAGAUAUGUCUCAGUGAGUGCAAACCAUCAGGCCAGGCCUAAUUCCUUUGCAGAGUUUCUCAACAAGACGUAUUCUAGUGAUCCUAGAUAAUCCCCCGAUUGGAUAAGGG
>MF187829 European bat 1 lyssavirus, isolate 127834
ACGCUUAACAACAAAAUCAAAAAAGGGGUAGACACGUUCAUCGAUAGAACAGAAAUGUAACACCCCUACAAUGGAUGUUAACAGGGUUGUUUUUAAGGUCCAUAAUCAGUUGGUUUCGGUAAAACCUGAGGUGAUUUCCGAUCAGUAUGAGUACAAAUACCCUGCCAUUAAAGACAAGAAGAAACCGAGCAUCACUCUCGGAAAAGAUCCCGAUUUGAAAACAGCCUACAAGUCUAUCUUGUCAGGGAUGAAUGCUGCUAAAUUGGACCCAGAUGACGUCUGCUCUUAUUUAGCUGGAGCCAUGGUCUUGUUUGAGGGCAUCUGCCCGGAAGAUUGGACUAGUUACGGAAUCAACAUUGCUAAGAAAGGUGACAAGAUAACACCUGCUACGUUAGUGGACAUCAAUCGGACGAACACUGAGGGCAACUGGGCUCAAACAGGAGGUCAAGAUCUCACUCGGGACCCUACGACACCUGAACAUGCAUCUCUGGUUGGACUUCUUCUUUGUCUCUACAGGCUAAGUAAAAUAGUAGGACAGAAUACGGGGAACUAUAAGACCAAUGUGGCAGAUAGAAUGGAACAGAUCUUUGAGACUGCCCCAUUCGUCAAGAUUGUAGAACACCACACAUUGAUGACCACCCACAAGAUGUGUGCCAACUGGAGCACUAUACCUAAUUUUAGAUUCUUGGCAGGGGCUUAUGACAUGUUUUUUGCCAGAAUUGAGCACCUGUAUUCUGCAAUUCGGGUUGGGACAGUGGUUACUGCUUAUGAGGAUUGUUCAGGGUUGGUGUCCUUCACAGGGUUCAUCAAGCAAAUCAAUUUGACAGCCAGGGAGGCCAUACUAUACUUCUUCCACAAGAACUUCGAGGAAGAGAUCAAGAGAAUGUUUGAGCCAGGGCAAGAAACAGCUGUUCCGCACUCAUACUUCAUCCACUUCAGAUCACUGGGACUUAGUGGGAAGUCUCCUUAUUCAUCUAAUGCGGUAGGGCAUGUGUUUAACCUGAUUCACUUUGUGGGUUGUUAUAUGGGCCAAAUCAGAUCUUUAAAUGCUACUGUCAUUCAGAGUUGUGCACCCCAUGAAAUGUCAGUCUUGGGGGGUUACCUAGGGGAGGAGUUUUUCGGGAAGGGCACAUUUGAAAGGCGAUUCUUCAGAGACGAGAAAGAGUUACAGGAUUACGAGGCAGCAGAAAGCACCAAGGUUGAUGUAGCAUUGGCAGAUGAUGGGACAGUGAAUUCAGAUGAUGAAGACUUCUUUUCAGGAGACACGAGAAGCCCAGAGGCUGUAUACACCAGGAUUAUGAUGAACGGAGGGAGGUUAAAAAGGUCUCACAUAAAGAGAUAUGUCUCAGUGAGUGCAAACCAUCAGGCCAGGCCUAAUUCCUUUGCAGAGUUUCUCAACAAGACGUAUUCUAGUGAUCCUAGAUAAUCCCCCGAUUGGAUAAGGG
>MF187830 European bat 1 lyssavirus, isolate 127835
ACGCUUAACAACAAAAUCAAAAAAGGGGUAGACACGUUCAUCGAUAGAACAGAAAUGUAACACCCCUACAAUGGAUGUUAACAGGGUUGUUUUUAAGGUCCAUAAUCAGUUGGUUUCGGUAAAACCUGAGGUGAUUUCCGAUCAGUAUGAGUACAAAUACCCUGCCAUUAAAGACAAGAAGAAACCGAGCAUCACUCUCGGAAAAGAUCCCGAUUUGAAAACAGCCUACAAGUCCAUCUUGUCAGGGAUGAAUGCUGCUAAAUUGGACCCAGAUGACGUUUGCUCUUAUUUAGCUGGAGCCAUGGUCUUGUUUGAGGGCAUCUGCCCGGAAGAUUGGACUAGUUACGGAAUCAACAUCGCUAAGAAAGGUGACAAGAUAACACCUGCUACGUUAGUGGACAUCAAUCGGACGAACACUGAGGGCAACUGGGCUCAAACAGGAGGUCAAGAUCUCACUCGGGACCCUACGACACCUGAACAUGCAUCUCUGGUUGGACUUCUUCUUUGUCUCUACAGGCUAAGUAAAAUAGUAGGACAGAAUACGGGGAACUAUAAGACCAAUGUGGCAGAUAGAAUGGAACAGAUCUUUGAGACUGCCCCAUUCGUCAAGAUUGUAGAACACCACACAUUGAUGACCACCCACAAGAUGUGUGCCAACUGGAGCACUAUACCUAAUUUUAGAUUCUUGGCAGGGGCUUAUGACAUGUUUUUUGCCAGAAUUGAGCACCUGUAUUCUGCAAUUCGGGUUGGGACAGUGGUUACUGCUUAUGAGGAUUGUUCAGGGUUGGUGUCCUUCACAGGGUUCAUCAAGCAAAUCAAUUUGACAGCCAGGGAGGCCAUACUAUACUUCUUCCACAAGAACUUCGAGGAAGAGAUCAAGAGAAUGUUUGAGCCAGGGCAAGAAACAGCUGUUCCGCACUCAUACUUCAUCCACUUCAGAUCACUGGGACUUAGUGGGAAGUCUCCUUAUUCAUCUAAUGCGGUAGGGCAUGUGUUUAACCUGAUUCACUUUGUGGGUUGUUAUAUGGGCCAAAUCAGAUCUUUAAAUGCUACUGUCAUUCAGAGUUGUGCACCCCAUGAGAUGUCAGUCUUGGGGGGUUACCUAGGGGAGGAGUUUUUCGGGAAGGGCACAUUUGAAAGGCGAUUCUUCAGAGACGAGAAAGAGUUACAGGAUUACGAGGCAGCAGAAAGCACCAAGGUUGAUGUAGCAUUGGCAGAUGAUGGGACAGUGAAUUCAGAUGAUGAAGACUUCUUUUCAGGAGACACGAGAAGCCCAGAGGCUGUAUACACCAGGAUUAUGAUGAACGGAGGGAGGUUAAAAAGGUCUCACAUAAAGAGAUAUGUCUCAGUGAGUGCAAACCAUCAGGCCAGGCCUAAUUCCUUUGCAGAGUUUCUCAACAAGACGUAUUCUAGUGAUCCUAGAUAAUCCCCCGAUUGGAUAAGGG
>MF187831 European bat 1 lyssavirus, isolate 128210
ACGCUUAACAACAAAAACAAAAAAGGGGUAGACACGUUCAUCGAUAGAACAGAAAUGUAACACCCCUACAAUGGAUGUUAACAAGGUUGUGUUUAAGGUCCAUAAUCAGCUGGUCUCAGUAAGACCUGAGGUGAUUUCUGAUCAGUAUGAGUAUAAGUACCCUGCUAUUAAAGAUAAGAAGAAACCAAGCAUCACUCUCGGAAAAGAUCCCGAUUUGAAAACAGCCUACAAGUCUAUCUUGUCAGGGAUGAAUGCUGCUAAAUUAGACCCAGAUGACGUCUGCUCUUAUUUAGCUGGAGCCAUGGUCUUGUUUGAGGGCAUCUGCCCGGAAGAUUGGACUAGUUACGGAAUCAACAUUGCGAAGAAAGGUGACAAGAUAACACCUGCUACGUUAGUGGACAUUCACAGGACGAACACUGAGGGCAACUGGGCUCAAACAGGAGGUCAAGAUCUCACUCGGGACCCUACGACACCUGAACAUGCAUCUCUGGUUGGACUUCUUCUUUGUCUUUAUAGGCUCAGUAAGAUAGUAGGACAGAAUACGGGGAACUAUAAGACCAAUGUGGCAGAUAGAAUGGAACAGAUCUUUGAGACUGCCCCAUUUGUCAAGAUUGUGGAACACCACACAUUGAUGACCACCCACAAGAUGUGUGCCAACUGGAGCACUAUACCUAAUUUUAGAUUCUUGGCAGGGGCUUAUGACAUGUUUUUUGCCAGAAUUGAGCACCUGUAUUCUGCAAUUCGGGUUGGGACAGUGGUUACUGCUUAUGAGGAUUGUUCGGGGUUGGUGUCUUUCACAGGGUUCAUCAAGCAAAUAAAUUUGACAGCCAGAGAGGCCAUAUUAUACUUCUUCCACAAGAACUUCGAGGAAGAGAUCAAGAGAAUGUUUGAGCCAGGGCAAGAAACAGCUGUUCCGCACUCGUAUUUCAUCCACUUCAGAUCACUUGGACUCAGUGGGAAGUCUCCUUACUCAUCCAAUGCGGUUGGGCAUGUGUUUAACCUGAUUCACUUUGUGGGUUGUUACAUGGGCCAAAUCAGAUCUUUAAAUGCCACUGUCAUUCAGAGUUGUGCACCCCAUGAAAUGUCAGUUUUGGGGGGUUAUCUAGGGGAGGAGUUUUUCGGGAAGGGGACAUUUGAAAGGCGGUUCUUCAGAGAUGAGAAAGAGCUACAGGAUUAUGAGGCAGCAGAAAGCACUAAGGUUGAUGUAGCAUUGGCAGAUGAUGGGACAGUGAAUUCGGAUGAUGAAGAUUUCUUUUCAGGAGACACGAGAAGCCCAGAGGCUGUAUACACCAGGAUUAUGAUGAACGGAGGGAGGUUAAAAAGGUCUCACAUAAAGAGAUAUGUCUCAGUGAGUGCAAAUCAUCAGGCCAGGCCUAAUUCCUUUGCAGAGUUUCUCAACAAGACGUAUUCUAGUGAUCCCAGAUAGUCCCCUGAUUAGAUAAAGG
>MF187832 European bat 1 lyssavirus, isolate 128633
ACGCUUAACAACAAAAUCAAAAAAGGGGUAGACACGUUCAUCGAUAGAACAGAAAUGUAACACCCCUACAAUGGAUGUUAACAGGGUUGUUUUUAAGGUCCAUAAUCAGUUGGUCUCGGUAAAACCUGAGGUGAUUUCUGAUCAGUAUGAGUACAAAUACCCUGCCAUCAAAGACAAGAAGAAACCGAGCAUCACUCUCGGAAAAGAUCCCGAUUUGAAAACAGCCUACAAGUCUAUCUUGUCAGGGAUGAACGCUGCUAAAUUGGAUCCAGAUGACGUCUGCUCUUAUUUAGCUGGAGCCAUGGUCUUGUUUGAGGGCAUAUGCCCGGAAGACUGGACUAGUUACGGAAUCAACAUUGCUAAGAAAGGUGACAAGAUAACACCUGCUACGUUAGUGGACAUCAAUCGAACGAACACUGAGGGCAACUGGGCUCAAACAGGAGGUCAAGAUCUCACUCGGGACCCUACGACACCUGAACAUGCAUCUCUGGUUGGACUUCUUCUUUGUCUCUACAGGCUAAGUAAGAUAGUAGGACAGAAUACGGGAAACUAUAAGACCAAUGUGGCAGAUAGAAUGGAACAGAUCUUUGAGACUGCCCCAUUCGUCAAGAUUGUGGAACACCACACAUUGAUGACCACCCACAAGAUGUGUGCCAACUGGAGCACUAUACCUAAUUUUAGAUUCUUGGCAGGGGCUUAUGACAUGUUUUUUGCCAGAAUUGAGCACUUGUAUUCUGCAAUCCGGGUUGGGACAGUGGUUACUGCUUAUGAGGAUUGUUCAGGGUUGGUGUCCUUCACAGGGUUCAUCAAGCAAAUCAAUUUGACAGCCAGGGAGGCCAUACUAUACUUCUUCCACAAGAACUUCGAGGAAGAGAUCAAGAGAAUGUUUGAGCCAGGGCAAGAAACAGCUGUUCCGCACUCAUAUUUCAUCCACUUCAGAUCAUUGGGACUUAGUGGGAAGUCUCCUUAUUCAUCCAAUGCGGUAGGGCAUGUGUUUAACCUGAUUCACUUUGUGGGUUGUUAUAUGGGCCAAAUCAGAUCUUUAAAUGCUACUGUCAUUCAGAGUUGUGCACCCCAUGAAAUGUCAGUCUUGGGGGGUUACCUAGGGGAGGAGUUUUUCGGGAAGGGCACAUUUGAAAGGCGAUUCUUCCGAGACGAGAAAGAGUUACAGGAUUACGAGGCAGCAGAAAGCACCAAGGUUGACGUAGCAUUGGCAGAUGAUGGGACAGUGAAUUCAGAUGAUGAAGACUUCUUUUCGGGAGACACGAGAAGCCCAGAGGCUGUAUACACCAGGAUUAUGAUGAACGGAGGGAGGUUAAAAAGGUCUCACAUAAAGAGAUAUGUCUCAGUGAGUGCAAACCAUCAGGCCAGGCCUAAUUCCUUUGCAGAGUUUCUCAACAAGACGUAUUCUAGUGAUCCCAGAUAAUCCCCCGAUGGGAUAAGGG
>MF187833 European bat 1 lyssavirus, isolate 128635
ACGCUUAACAACAAAAUCAAAAAAGGGGUAGACACGUUCAUCGAUAGAACAGAAAUGUAACACCCCUACAAUGGAUGUUAACAGGGUUGUUUUUAAGGUCCAUAAUCAGUUGGUCUCGGUAAAACCUGAGGUGAUUUCUGAUCAGUAUGAGUACAAAUACCCUGCCAUCAAAGACAAGAAGAAACCGAGCAUCACUCUCGGAAAAGAUCCCGAUUUGAAAACAGCCUACAAGUCUAUCUUGUCAGGGAUGAACGCUGCUAAAUUGGAUCCAGAUGACGUCUGCUCUUAUUUAGCUGGAGCCAUGGUCUUGUUUGAGGGCAUAUGCCCGGAAGACUGGACUAGUUACGGAAUCAACAUUGCUAAGAAAGGUGACAAGAUAACACCUGCUACGUUAGUGGACAUCAAUCGAACGAACACUGAGGGCAACUGGGCUCAAACAGGAGGUCAAGAUCUCACUCGGGACCCUACGACACCUGAACAUGCAUCUCUGGUUGGACUUCUUCUUUGUCUCUACAGGCUAAGUAAGAUAGUAGGACAGAAUACGGGAAACUAUAAGACCAAUGUGGCAGAUAGAAUGGAACAGAUCUUUGAGACUGCCCCAUUCGUCAAGAUUGUGGAACACCACACAUUGAUGACCACCCACAAGAUGUGUGCCAACUGGAGCACUAUACCUAAUUUUAGAUUCUUGGCAGGGGCUUAUGACAUGUUUUUUGCCAGAAUUGAGCACUUGUAUUCUGCAAUCCGGGUUGGGACAGUGGUUACUGCUUAUGAGGAUUGUUCAGGGUUGGUGUCCUUCACAGGGUUCAUCAAGCAAAUCAAUUUGACAGCCAGGGAGGCCAUACUAUACUUCUUCCACAAGAACUUCGAGGAAGAGAUCAAGAGAAUGUUUGAGCCAGGGCAAGAAACAGCUGUUCCGCACUCAUAUUUCAUCCACUUCAGAUCAUUGGGACUUAGUGGGAAGUCUCCUUAUUCAUCCAAUGCGGUAGGGCAUGUGUUUAACCUGAUUCACUUUGUGGGUUGUUAUAUGGGCCAAAUCAGAUCUUUAAAUGCUACUGUCAUUCAGAGUUGUGCACCCCAUGAAAUGUCAGUCUUGGGGGGUUACCUAGGGGAGGAGUUUUUCGGGAAGGGCACAUUUGAAAGGCGAUUCUUCCGAGACGAGAAAGAGUUACAGGAUUACGAGGCAGCAGAAAGCACCAAGGUUGACGUAGCAUUGGCAGAUGAUGGGACAGUGAAUUCAGAUGAUGAAGACUUCUUUUCGGGAGACACGAGAAGCCCAGAGGCUGUAUACACCAGGAUUAUGAUGAACGGAGGGAGGUUAAAAAGGUCUCACAUAAAGAGAUAUGUCUCAGUGAGUGCAAACCAUCAGGCCAGGCCUAAUUCCUUUGCAGAGUUUCUCAACAAGACGUAUUCUAGUGAUCCCAGAUAAUCCCCCGAUGGGAUAAGGG
>MF187834 European bat 1 lyssavirus, isolate 128637
ACGCUUAACAACAAAAUCAAAAAAGGGGUAGACACGUUCAUCGAUAGAACAGAAAUGUAACACCCCUACAAUGGAUGUUAACAGGGUUGUUUUUAAGGUCCAUAAUCAGUUGGUCUCGGUAAAACCUGAGGUGAUUUCUGAUCAGUAUGAGUACAAAUACCCUGCCAUCAAAGACAAGAAGAAACCGAGCAUCACUCUCGGAAAAGAUCCCGAUUUGAAAACAGCCUACAAGUCUAUCUUGUCAGGGAUGAACGCUGCUAAAUUGGAUCCAGAUGACGUCUGCUCUUAUUUAGCUGGAGCCAUGGUCUUGUUUGAGGGCAUAUGCCCGGAAGACUGGACUAGUUACGGAAUCAACAUUGCUAAGAAAGGUGACAAGAUAACACCUGCUACGUUAGUGGACAUCAAUCGAACGAACACUGAGGGCAACUGGGCUCAAACAGGAGGUCAAGAUCUCACUCGGGACCCUACGACACCUGAACAUGCAUCUCUGGUUGGACUUCUUCUUUGUCUCUACAGGCUAAGUAAGAUAGUAGGACAGAAUACGGGAAACUAUAAGACCAAUGUGGCAGAUAGAAUGGAACAGAUCUUUGAGACUGCCCCAUUCGUCAAGAUUGUGGAACACCACACAUUGAUGACCACCCACAAGAUGUGUGCCAACUGGAGCACUAUACCUAAUUUUAGAUUCUUGGCAGGGGCUUAUGACAUGUUUUUUGCCAGAAUUGAGCACUUGUAUUCUGCAAUCCGGGUUGGGACAGUGGUUACUGCUUAUGAGGAUUGUUCAGGGUUGGUGUCCUUCACAGGGUUCAUCAAGCAAAUCAAUUUGACAGCCAGGGAGGCCAUACUAUACUUCUUCCACAAGAACUUCGAGGAAGAGAUCAAGAGAAUGUUUGAGCCAGGGCAAGAAACAGCUGUUCCGCACUCAUAUUUCAUCCACUUCAGAUCAUUGGGACUUAGUGGGAAGUCUCCUUAUUCAUCCAAUGCGGUAGGGCAUGUGUUUAACCUGAUUCACUUUGUGGGUUGUUAUAUGGGCCAAAUCAGAUCUUUAAAUGCUACUGUCAUUCAGAGUUGUGCACCCCAUGAAAUGUCAGUCUUGGGGGGUUACCUAGGGGAGGAGUUUUUCGGGAAGGGCACAUUUGAAAGGCGAUUCUUCCGAGACGAGAAAGAGUUACAGGAUUACGAGGCAGCAGAAAGCACCAAGGUUGACGUAGCAUUGGCAGAUGAUGGGACAGUGAAUUCAGAUGAUGAAGACUUCUUUUCGGGAGACACGAGAAGCCCAGAGGCUGUAUACACCAGGAUUAUGAUGAACGGAGGGAGGUUAAAAAGGUCUCACAUAAAGAGAUAUGUCUCAGUGAGUGCAAACCAUCAGGCCAGGCCUAAUUCCUUUGCAGAGUUUCUCAACAAGACGUAUUCUAGUGAUCCCAGAUAAUCCCCCGAUGGGAUAAGGG
>MF187835 European bat 1 lyssavirus, isolate 128665
ACGCUUAACAACAAAAUCAAAAAAGGGGUAGACACGUUCAUCGAUAGAACAGAAAUGUAACACCCCUACAAUGGAUGUUAACAGGGUUGUUUUUAAGGUCCAUAAUCAGUUGGUCUCGGUAAAACCUGAGGUGAUUUCUGAUCAGUAUGAGUACAAAUACCCUGCCAUCAAAGACAAGAAGAAACCGAGCAUCACUCUCGGAAAAGAUCCCGAUUUGAAAACAGCCUACAAGUCUAUCUUGUCAGGGAUGAACGCUGCUAAAUUGGAUCCAGAUGACGUCUGCUCUUAUUUAGCUGGAGCCAUGGUCUUGUUUGAGGGCAUAUGCCCGGAAGACUGGACUAGUUACGGAAUCAACAUUGCUAAGAAAGGUGACAAGAUAACACCUGCUACGUUAGUGGACAUCAAUCGAACGAACACUGAGGGCAACUGGGCUCAAACAGGAGGUCAAGAUCUCACUCGGGACCCUACGACACCUGAACAUGCAUCUCUGGUUGGACUUCUUCUUUGUCUCUACAGGCUAAGUAAGAUAGUAGGACAGAAUACGGGAAACUAUAAGACCAAUGUGGCAGAUAGAAUGGAACAGAUCUUUGAGACUGCCCCAUUCGUCAAGAUUGUGGAACACCACACAUUGAUGACCACCCACAAGAUGUGUGCCAACUGGAGCACUAUACCUAAUUUUAGAUUCUUGGCAGGGGCUUAUGACAUGUUUUUUGCCAGAAUUGAGCACUUGUAUUCUGCAAUCCGGGUUGGGACAGUGGUUACUGCUUAUGAGGAUUGUUCAGGGUUGGUGUCCUUCACAGGGUUCAUCAAGCAAAUCAAUUUGACAGCCAGGGAGGCCAUACUAUACUUCUUCCACAAGAACUUCGAGGAAGAGAUCAAGAGAAUGUUUGAGCCAGGGCAAGAAACAGCUGUUCCGCACUCAUAUUUCAUCCACUUCAGAUCAUUGGGACUUAGUGGGAAGUCUCCUUAUUCAUCCAAUGCGGUAGGGCAUGUGUUUAACCUGAUUCACUUUGUGGGUUGUUAUAUGGGCCAAAUCAGAUCUUUAAAUGCUACUGUCAUUCAGAGUUGUGCACCCCAUGAAAUGUCAGUCUUGGGGGGUUACCUAGGGGAGGAGUUUUUCGGGAAGGGCACAUUUGAAAGGCGAUUCUUCCGAGACGAGAAAGAGUUACAGGAUUACGAGGCAGCAGAAAGCACCAAGGUUGACGUAGCAUUGGCAGAUGAUGGGACAGUGAAUUCAGAUGAUGAAGACUUCUUUUCGGGAGACACGAGAAGCCCAGAGGCUGUAUACACCAGGAUUAUGAUGAACGGAGGGAGGUUAAAAAGGUCUCACAUAAAGAGAUAUGUCUCAGUGAGUGCAAACCAUCAGGCCAGGCCUAAUUCCUUUGCAGAGUUUCUCAACAAGACGUAUUCUAGUGAUCCCAGAUAAUCCCCCGAUGGGAUAAGGG
>MF187836 European bat 1 lyssavirus, isolate 128681
ACGCUUAACAACAAAAUCAAAAAAGGGGUAGACACGUUCAUCGAUAGAACAGAAAUGUAACACCCCUACAAUGGAUGUUAACAGGGUUGUUUUUAAGGUCCAUAAUCAGUUGGUCUCGGUAAAACCUGAGGUGAUUUCUGAUCAGUAUGAGUACAAAUACCCUGCCAUCAAAGACAAGAAGAAACCGAGCAUCACUCUCGGAAAAGAUCCCGAUUUGAAAACAGCCUACAAGUCUAUCUUGUCAGGGAUGAACGCUGCUAAAUUGGAUCCAGAUGACGUCUGCUCUUAUUUAGCUGGAGCCAUGGUCUUGUUUGAGGGCAUAUGCCCGGAAGACUGGACUAGUUACGGAAUCAACAUUGCUAAGAAAGGUGACAAGAUAACACCUGCUACGUUAGUGGACAUCAAUCGAACGAACACUGAGGGCAACUGGGCUCAAACAGGAGGUCAAGAUCUCACUCGGGACCCUACGACACCUGAACAUGCAUCUCUGGUUGGACUUCUUCUUUGUCUCUACAGGCUAAGUAAGAUAGUAGGACAGAAUACGGGAAACUAUAAGACCAAUGUGGCAGAUAGAAUGGAACAGAUCUUUGAGACUGCCCCAUUCGUCAAGAUUGUGGAACACCACACAUUGAUGACCACCCACAAGAUGUGUGCCAACUGGAGCACUAUACCUAAUUUUAGAUUCUUGGCAGGGGCUUAUGACAUGUUUUUUGCCAGAAUUGAGCACUUGUAUUCUGCAAUCCGGGUUGGGACAGUGGUUACUGCUUAUGAGGAUUGUUCAGGGUUGGUGUCCUUCACAGGGUUCAUCAAGCAAAUCAAUUUGACAGCCAGGGAGGCCAUACUAUACUUCUUCCACAAGAACUUCGAGGAAGAGAUCAAGAGAAUGUUUGAGCCAGGGCAAGAAACAGCUGUUCCGCACUCAUAUUUCAUCCACUUCAGAUCAUUGGGACUUAGUGGGAAGUCUCCUUAUUCAUCCAAUGCGGUAGGGCAUGUGUUUAACCUGAUUCACUUUGUGGGUUGUUAUAUGGGCCAAAUCAGAUCUUUAAAUGCUACUGUCAUUCAGAGUUGUGCACCCCAUGAAAUGUCAGUCUUGGGGGGUUACCUAGGGGAGGAGUUUUUCGGGAAGGGCACAUUUGAAAGGCGAUUCUUCCGAGACGAGAAAGAGUUACAGGAUUACGAGGCAGCAGAAAGCACCAAGGUUGACGUAGCAUUGGCAGAUGAUGGGACAGUGAAUUCAGAUGAUGAAGACUUCUUUUCGGGAGACACGAGAAGCCCAGAGGCUGUAUACACCAGGAUUAUGAUGAACGGAGGGAGGUUAAAAAGGUCUCACAUAAAGAGAUAUGUCUCAGUGAGUGCAAACCAUCAGGCCAGGCCUAAUUCCUUUGCAGAGUUUCUCAACAAGACGUAUUCUAGUGAUCCCAGAUAAUCCCCCGAUGGGAUAAGGG
>MF187838 European bat 1 lyssavirus, isolate 128708
ACGCUUAACAACAAAAUCAAAAAAGGGGUAGACACGUUCAUCGAUAGAACAGAAAUGUAACACCCCUACAAUGGAUGUUAACAGGGUUGUUUUUAAGGUCCAUAAUCAGUUGGUCUCGGUAAAACCUGAGGUGAUUUCUGAUCAGUAUGAGUACAAAUACCCUGCCAUCAAAGACAAGAAGAAACCGAGCAUCACUCUCGGAAAAGAUCCCGAUUUGAAAACAGCCUACAAGUCUAUCUUGUCAGGGAUGAACGCUGCUAAAUUGGAUCCAGAUGACGUCUGCUCUUAUUUAGCUGGAGCCAUGGUCUUGUUUGAGGGCAUAUGCCCGGAAGACUGGACUAGUUACGGAAUCAACAUUGCUAAGAAAGGUGACAAGAUAACACCUGCUACGUUAGUGGACAUCAAUCGGACGAACACUGAGGGCAACUGGGCUCAAACAGGAGGUCAAGAUCUCACUCGGGACCCUACGACACCUGAACAUGCAUCUCUGGUUGGACUUCUUCUUUGUCUCUACAGGCUAAGUAAGAUAGUAGGACAGAAUACGGGGAACUAUAAGACCAAUGUGGCAGAUAGAAUGGAACAGAUCUUUGAGACUGCCCCAUUCGUCAAGAUUGUGGAACACCACACAUUGAUGACCACCCACAAGAUGUGUGCCAACUGGAGCACUAUACCUAAUUUUAGAUUCUUGGCAGGGGCUUAUGACAUGUUUUUUGCCAGAAUUGAGCACUUGUAUUCUGCAAUUCGGGUUGGGACAGUGGUUACUGCUUAUGAGGAUUGUUCAGGGUUGGUGUCCUUCACAGGGUUCAUCAAGCAAAUCAAUUUGACAGCCAGGGAGGCCAUACUAUACUUCUUCCACAAGAACUUCGAGGAAGAGAUCAAGAGAAUGUUUGAGCCAGGGCAAGAAACAGCUGUUCCGCACUCAUAUUUCAUCCACUUCAGAUCAUUGGGACUCAGUGGGAAGUCUCCUUAUUCAUCCAAUGCGGUAGGGCAUGUGUUUAACCUGAUUCACUUUGUGGGUUGUUAUAUGGGCCAAAUCAGAUCUUUAAAUGCUACUGUCAUUCAGAGUUGUGCACCCCAUGAAAUGUCAGUCUUGGGGGGUUACCUAGGGGAGGAGUUUUUCGGGAAGGGCACAUUUGAAAGGCGAUUCUUCCGAGACGAGAAAGAGUUACAGGAUUACGAGGCAGCAGAAAGCACCAAGGUUGACGUAGCAUUGGCAGAUGAUGGGACAGUGAAUUCAGAUGAUGAAGACUUCUUUUCGGGAGACACGAGAAGCCCAGAGGCUGUAUACACCAGGAUUAUGAUGAACGGAGGGAGGUUAAAAAGGUCUCACAUAAAGAGAUAUGUCUCAGUGAGUGCAAACCAUCAGGCCAGGCCUAAUUCCUUUGCAGAGUUUCUCAACAAGACGUAUUCUAGUGAUCCCAGAUAAUCCCCCGAUGGGAUAAGGA
>MF187842 European bat 1 lyssavirus, isolate 129087
ACGCUUAACAACAAAAUCAAAAAAGGGGUAGACACGUUCAUCGAUAGAACAGAAAUGUAACACCCCUACAAUGGAUGUUAACAGGGUUGUUUUUAAGGUCCAUAAUCAGUUGGUCUCGGUAAAACCUGAGGUGAUUUCUGAUCAGUAUGAGUACAAAUACCCUGCCAUCAAAGACAAGAAGAAACCGAGCAUCACUCUCGGAAAAGAUCCCGAUUUGAAAACAGCCUACAAGUCUAUCUUGUCAGGGAUGAACGCUGCUAAAUUGGAUCCAGAUGACGUCUGCUCUUAUUUAGCUGGAGCCAUGGUCUUGUUUGAGGGCAUAUGCCCGGAAGACUGGACUAGUUACGGAAUCAACAUUGCUAAGAAAGGUGACAAGAUAACACCUGCUACGUUAGUGGACAUCAAUCGGACGAACACUGAGGGCAACUGGGCUCAAACAGGAGGUCAAGAUCUCACUCGGGACCCUACGACACCUGAACAUGCAUCUCUGGUUGGACUUCUUCUUUGUCUCUACAGGCUAAGUAAGAUAGUAGGACAGAAUACGGGGAACUAUAAGACCAAUGUGGCAGAUAGAAUGGAACAGAUCUUUGAGACUGCCCCAUUCGUCAAGAUUGUGGAACACCACACAUUGAUGACCACCCACAAGAUGUGUGCCAACUGGAGCACUAUACCUAAUUUUAGAUUCUUGGCAGGGGCUUAUGACAUGUUUUUUGCCAGAAUUGAGCACCUGUAUUCUGCAAUUCGGGUUGGGACAGUGGUUACUGCUUAUGAGGAUUGUUCAGGGUUGGUGUCCUUCACAGGGUUCAUCAAGCAAAUCAAUUUGACAGCCAGGGAGGCCAUACUAUACUUCUUCCACAAGAACUUCGAGGAAGAGAUCAAGAGAAUGUUUGAGCCAGGGCAAGAAACAGCUGUUCCACACUCAUAUUUCAUCCACUUCAGAUCAUUGGGACUUAGUGGGAAGUCUCCUUAUUCAUCCAAUGCGGUAGGGCAUGUGUUUAACCUGAUUCACUUUGUGGGUUGUUAUAUGGGCCAAAUCAGAUCUUUAAAUGCUACUGUCAUUCAGAGUUGUGCACCCCAUGAAAUGUCAGUCUUGGGGGGUUACCUAGGGGAGGAGUUUUUCGGGAAGGGCACAUUUGAAAGGCGAUUCUUCCGAGACGAGAAAGAGUUACAGGAUUACGAGGCAGCAGAAAGCACCAAGGUUGACGUAGCAUUGGCAGAUGAUGGGACAGUGAAUUCAGAUGAUGAAGACUUCUUUUCGGGAGACACGAGAAGCCCAGAGGCUGUAUACACCAGGAUUAUGAUGAACGGAGGGAGGUUAAAAAGGUCUCACAUAAAGAGAUAUGUCUCAGUGAGUGCAAACCAUCAGGCCAGGCCUAAUUCCUUUGCAGAGUUUCUCAACAAGACGUAUUCUAGUGAUCCCAGAUAAUCCCCCGAUGGGAUAAGGA
>MF187844 European bat 1 lyssavirus, isolate 129116
ACGCUUAACAACAAAAUCAAAAAAGGGGUAGACACGUUCAUCGAUAGAACAGAAAUGUAACACCCCUACAAUGGAUGUUAACAGAGUUGUUUUUAAGGUCCAUAAUCAGUUGGUCUCGGUAAAACCUGAGGUGAUUUCUGAUCAGUAUGAGUACAAAUACCCUGCCAUCAAAGACAAGAAGAAACCGAGCAUCACUCUCGGAAAAGAUCCCGAUUUGAAAACAGCCUACAAGUCUAUCUUGUCAGGGAUGAAUGCUGCUAAAUUGGAUCCAGAUGACGUCUGCUCUUAUUUAGCUGGAGCCAUGGUCUUGUUUGAGGGCAUCUGCCCGGAAGACUGGACUAGUUACGGAAUCAACAUUGCUAAGAAAGGUGACAAGAUAACACCUGCUACGUUAGUGGACAUCAGUCGGACGAACACUGAGGGCAACUGGGCUCAAACAGGAGGUCAAGAUCUCACUCGGGACCCUACGACACCUGAACAUGCAUCUCUGGUUGGACUUCUUCUUUGUCUCUACAGGCUAAGUAAGAUAGUAGGACAGAAUACGGGGAACUAUAAGACCAAUGUGGCAGAUAGAAUGGAACAGAUCUUUGAGACUGCCCCAUUCGUCAAGAUUGUGGAACACCACACAUUGAUGACCACCCACAAGAUGUGUGCCAACUGGAGCACUAUACCUAAUUUUCGAUUCUUGGCAGGGGCUUAUGACAUGUUUUUUGCCAGAAUAGAGCACCUGUAUUCUGCAAUUCGGGUUGGGACAGUGGUUACUGCUUAUGAGGAUUGUUCAGGGUUGGUGUCCUUCACAGGGUUCAUCAAGCAAAUCAAUUUGACAGCCAGGGAGGCCAUACUAUACUUCUUCCACAAGAACUUCGAGGAAGAGAUCAAGAGAAUGUUUGAGCCAGGGCAAGAAACAGCUGUUCCGCACUCAUAUUUCAUCCACUUCAGAUCAUUGGGACUUAGUGGGAAGUCUCCUUAUUCAUCCAAUGCGGUAGGGCAUGUGUUUAACCUGAUUCACUUUGUGGGUUGUUAUAUGGGCCAAAUCAGAUCUUUAAAUGCUACUGUCAUUCAGAGUUGUGCACCCCAUGAAAUGUCAGUCUUGGGGGGUUACCUAGGGGAGGAGUUUUUCGGGAAGGGCACAUUUGAAAGGCGAUUCUUCAGAGACGAGAAAGAGUUACAGGAUUACGAGGCAGCAGAAAGCACCAAGGUUGACGUAGCAUUGGCAGAUGAUGGGACAGUGAAUUCAGAUGAUGAAGACUUCUUUUCGGGAGACACGAGAAGCCCAGAGGCUGUAUACACCAGGAUUAUGAUGAACGGAGGGAGGUUAAAAAGGUCUCACAUAAAGAGAUAUGUCUCAGUGAGUGCAAACCAUCAAGCCAGGCCUAAUUCCUUUGCAGAGUUUCUCAACAAGACGUAUUCUAGUGAUCCCAGAUAAUCCCCCGAUGGGAUAAGGG
>MF187845 European bat 1 lyssavirus, isolate 129123
ACGCUUAACAACAAAAUCAAAAAAGGGGUAGACACGGUCAUUGAUAGAACAGAAAUGUAACACCCCUACAAUGGAUGUUAACAGGGUUGUUUUUAAGGUCCAUAAUCAGUUGGUCUCGGUGAAACCUGAGGUGAUUUCUGAUCAGUAUGAGUACAAAUACCCUGCCAUUAAAGACAAGAAGAAACCGAGCAUCACUCUCGGAAAAGAUCCUGAUUUGAAAACCGCCUACAAGUCUAUCUUGUCAGGAAUGAAUGCUGCUAAAUUGGACCCAGAUGACGUCUGCUCCUAUUUAGCUGGAGCCAUGGUCUUGUUUGAGGGCAUAUGCCCAGAAGAUUGGACUAGUUACGGAAUCAACAUUGCAAAGAAAGGUGACAAGAUCACACCUGCUACGUUAGUGGACAUCAAUCGGACGAACACUGAGGGCAACUGGGCUCAAACAGGAGGUCAAGAUCUCACUCGGGACCCUACGACACCUGAACAUGCAUCUCUGGUUGGACUUCUUCUUUGUCUCUACAGGCUAAGUAAGAUAGUAGGACAGAAUACAGGGAACUAUAAGACCAAUGUAGCAGAUAGAAUGGAGCAGAUCUUUGAGACUGCCCCAUUCGUCAAGAUUGUGGAACACCACACAUUGAUGACCACCCACAAGAUGUGUGCCAACUGGAGCACUAUACCUAAUUUUAGAUUCUUGGCAGGGGCUUAUGACAUGUUUUUUGCCAGAAUUGAGCACCUGUAUUCGGCAAUUCGGGUUGGGACAGUGGUCACUGCUUAUGAGGAUUGUUCGGGGUUGGUGUCCUUCACAGGGUUCAUCAAGCAAAUCAAUUUGACAGCCAGGGAGGCUAUACUAUACUUCUUCCACAAGAACUUCGAGGAGGAGAUCAAGAGAAUGUUUGAGCCAGGGCAAGAAACAGCUGUUCCGCACUCAUAUUUCAUCCACUUCAGAUCAUUGGGACUUAGUGGGAAGUCUCCUUAUUCAUCCAAUGCGGUAGGGCAUGUGUUUAACCUGAUUCACUUUGUUGGUUGUUAUAUGGGCCAAAUCAGAUCUUUAAAUGCUACUGUCAUUCAGAGUUGUGCACCCCAUGAAAUGUCAGUCUUGGGGGGUUACCUAGGGGAGGAGUUUUUCGGGAAGGGCACAUUUGAAAGGCGAUUCUUCAGAGACGAGAAAGAGUUACAGGAUUACGAGGCAGCAGAAAGCACCAAGGUCGAUGUAGCAUUGGCAGAUGAUGGGACAGUGAAUUCAGAUGAUGAAGACUUCUUUUCGGGAGACACAAGAAGCCCAGAGGCUGUAUACACCAGGAUUAUGAUGAACGGAGGGAGGUUAAAAAGGUCUCACAUAAAGAGAUAUGUCUCAGUGAGUGCAAACCAUCAGGCCAGACCUAAUUCCUUUGCAGAGUUUCUCAACAAGACGUACUCUAGUGAUCCCAGAUAAUCCCCCGAUUGGAUAAGGG
>MF187847 European bat 1 lyssavirus, isolate 129290
ACGCUUAACAACAAAAUCAAAAAAGGGGUAGACACGUUCAUCGAUAGAACAGAAAUGUAACACCCCUACAAUGGAUGUUAACAGGGUUGUUUUUAAGGUCCAUAAUCAGUUGGUUUCGGUAAAACCUGAGGUGAUUUCCGAUCAGUAUGAGUACAAAUACCCUGCCAUUAAAGACAAGAAGAAACCGAGCAUCACUCUCGGAAAAGAUCCCGAUUUGAAAACAGCCUACAAGUCCAUCUUGUCAGGGAUGAAUGCUGCUAAAUUGGACCCAGAUGACGUUUGCUCUUAUUUAGCUGGAGCCAUGGUCUUGUUUGAGGGCAUCUGCCCGGAAGAUUGGACUAGUUACGGAAUCAACAUCGCUAAGAAAGGUGACAAGAUAACACCUGCUACGUUAGUGGACAUCAAUCGGACGAACACUGAGGGCAACUGGGCUCAAACAGGAGGUCAAGAUCUCACUCGGGACCCUACGACACCUGAACAUGCAUCUCUGGUUGGACUUCUUCUUUGUCUCUACAGGCUAAGUAAAAUAGUAGGACAGAAUACGGGGAACUAUAAGACCAAUGUGGCAGAUAGAAUGGAACAGAUCUUUGAGACUGCCCCAUUCGUCAAGAUUGUAGAACACCACACAUUGAUGACCACCCACAAGAUGUGUGCCAACUGGAGCACUAUACCUAAUUUUAGAUUCUUGGCAGGGGCUUAUGACAUGUUUUUUGCCAGAAUUGAGCACCUGUAUUCUGCAAUUCGGGUUGGGACAGUGGUUACUGCUUAUGAGGAUUGUUCAGGGUUGGUGUCCUUCACAGGGUUCAUCAAGCAAAUCAAUUUGACAGCCAGGGAGGCCAUACUAUACUUCUUCCACAAGAACUUCGAGGAAGAGAUCAAGAGAAUGUUUGAGCCAGGGCAAGAAACAGCUGUUCCGCACUCAUACUUCAUCCACUUCAGAUCACUGGGACUUAGUGGGAAGUCUCCUUAUUCAUCUAAUGCGGUAGGGCAUGUGUUUAACCUGAUUCACUUUGUGGGUUGUUAUAUGGGCCAAAUCAGAUCUUUAAAUGCUACUGUCAUUCAGAGUUGUGCACCCCAUGAGAUGUCAGUCUUGGGGGGUUACCUAGGGGAGGAGUUUUUCGGGAAGGGCACAUUUGAAAGGCGAUUCUUCAGAGACGAGAAAGAGUUACAGGAUUACGAGGCAGCAGAAAGCACCAAGGUUGAUGUAGCAUUGGCAGAUGAUGGGACAGUGAAUUCAGAUGAUGAAGACUUCUUUUCAGGAGACACGAGAAGCCCAGAGGCUGUAUACACCAGGAUUAUGAUGAACGGAGGGAGGUUAAAAAGGUCUCACAUAAAGAGAUAUGUCUCAGUGAGUGCAAACCAUCAGGCCAGGCCUAAUUCCUUUGCAGAGUUUCUCAACAAGACGUAUUCUAGUGAUCCUAGAUAAUCCCCCGAUUGGAUAAGGG
>MF187848 European bat 1 lyssavirus, isolate 129394
ACGCUUAACAACAAAAUCAAAAAAGGGGUAGACACGUUCAUCGAUAGAACAGAAAUGUAACACCCCUACAAUGGAUGUUAACAGGGUUGUUUUUAAGGUCCAUAAUCAGUUGGUCUCGGUAAAACCUGAGGUGAUUUCUGAUCAGUAUGAGUACAAAUACCCUGCCAUCAAAGACAAGAAGAAACCGAGCAUCACUCUCGGAAAAGAUCCCGAUUUGAAAACAGCCUACAAGUCUAUCUUGUCAGGGAUGAACGCUGCUAAAUUGGAUCCAGAUGAUGUCUGCUCUUAUUUAGCUGGAGCCAUGGUCUUGUUUGAGGGCAUAUGCCCAGAAGACUGGACUAGUUACGGAAUCAACAUUGCUAAGAAAGGUGACAAGAUAACACCUGCUACGUUAGUGGACAUCAAUCGGACGAACACUGAGGGCAACUGGGCUCAAACAGGAGGUCAAGAUCUCACUCGGGACCCUACGACACCUGAACAUGCAUCUCUGGUUGGACUUCUUCUUUGUCUCUACAGGCUAAGUAAGAUAGUAGGACAGAAUACGGGGAACUAUAAGACCAAUGUGGCAGAUAGAAUGGAACAGAUCUUUGAGACUGCCCCAUUCGUCAAGAUUGUGGAACACCACACAUUGAUGACCACCCACAAGAUGUGUGCCAACUGGAGCACUAUACCUAAUUUUAGAUUCUUGGCAGGGGCUUAUGACAUGUUUUUUGCCAGAAUUGAGCACUUGUAUUCUGCAAUUCGGGUUGGGACAGUGGUUACUGCUUAUGAGGAUUGUUCAGGGUUGGUGUCCUUCACAGGGUUCAUCAAGCAAAUCAAUUUGACAGCCAGGGAGGCCAUACUAUACUUCUUCCACAAGAACUUCGAGGAAGAGAUCAAGAGAAUGUUUGAGCCAGGGCAAGAAACAGCUGUUCCACACUCAUAUUUCAUCCACUUCAGAUCAUUGGGACUUAGUGGGAAGUCUCCUUAUUCAUCCAAUGCGGUAGGGCAUGUGUUUAACCUGAUUCACUUUGUGGGUUGUUAUAUGGGCCAAAUCAGAUCUUUAAAUGCUACUGUCAUUCAGAGUUGUGCACCCCAUGAAAUGUCAGUCUUGGGGGGUUACCUAGGGGAGGAGUUUUUCGGGAAGGGCACAUUUGAAAGGCGAUUCUUCCGAGACGAGAAAGAGUUACAGGAUUACGAGGCAGCAGAAAGCACCAAGGUUGACGUAGCAUUGGCAGAUGAUGGGACAGUGAAUUCAGAUGAUGAAGACUUCUUUUCGGGAGACACGAGAAGCCCAGAGGCUGUAUACACCAGGAUUAUGAUGAACGGAGGGAGGUUAAAAAGGUCUCACAUAAAGAGAUAUGUCUCAGUGAGUGCAAACCAUCAGGCCAGGCCUAAUUCCUUUGCAGAGUUUCUCAACAAGACGUAUUCUAGUGAUCCCAGAUAAUCCCCCGAUGGGAUAAGGA
>MF187850 European bat 1 lyssavirus, isolate 129409
ACGCUUAACAACAAAAUCAAAAAAGGGGUAGACACGUUCAUCGAUAGAACAGAAAUGUAACACCCCUACAAUGGAUGUUAACAGGGUUGUUUUUAAGGUCCAUAAUCAGUUGGUCUCGGUAAAACCUGAGGUGAUUUCUGAUCAGUAUGAGUACAAAUACCCUGCCAUCAAAGACAAGAAGAAACCGAGCAUCACUCUCGGAAAAGAUCCCGAUUUGAAAACAGCCUACAAGUCUAUCUUGUCAGGGAUGAACGCUGCUAAAUUGGAUCCAGAUGACGUCUGCUCUUAUUUAGCUGGAGCCAUGGUCUUGUUUGAGGGCAUAUGCCCAGAAGACUGGACUAGUUACGGAAUCAACAUUGCUAAGAAAGGUGACAAGAUAACACCUGCUACGUUAGUGGACAUCAAUCGGACGAACACUGAGGGCAACUGGGCUCAAACAGGAGGUCAAGAUCUCACUCGGGACCCUACGACACCUGAACAUGCAUCUCUGGUUGGACUUCUUCUUUGUCUCUACAGGCUAAGUAAGAUAGUAGGACAGAAUACGGGGAACUAUAAGACCAAUGUGGCAGAUAGAAUGGAACAGAUCUUUGAGACUGCCCCAUUCGUCAAGAUUGUGGAACACCACACAUUGAUGACCACCCACAAGAUGUGUGCCAACUGGAGCACUAUACCUAAUUUUAGAUUCUUGGCAGGGGCUUAUGACAUGUUUUUUGCCAGAAUUGAGCACUUGUAUUCUGCAAUUCGGGUUGGGACAGUGGUUACUGCUUAUGAGGAUUGUUCAGGGUUGGUGUCCUUCACAGGGUUCAUCAAGCAAAUCAAUUUGACAGCCAGGGAGGCCAUACUAUACUUCUUCCACAAGAACUUCGAGGAAGAGAUCAAGAGAAUGUUUGAGCCAGGGCAAGAAACAGCUGUUCCACACUCAUAUUUCAUCCACUUCAGAUCAUUGGGACUUAGUGGGAAGUCUCCUUAUUCAUCCAAUGCGGUAGGGCAUGUGUUUAACCUGAUUCACUUUGUGGGUUGUUAUAUGGGCCAAAUCAGAUCUUUAAAUGCUACUGUCAUUCAGAGUUGUGCACCCCAUGAAAUGUCAGUCUUGGGGGGUUACCUAGGGGAGGAGUUUUUCGGGAAGGGCACAUUUGAAAGGCGAUUCUUCCGAGACGAGAAAGAGUUACAGGAUUACGAGGCAGCAGAAAGCACCAAGGUUGACGUAGCAUUGGCAGAUGAUGGGACAGUGAAUUCAGAUGAUGAAGACUUCUUUUCGGGAGACACGAGAAGCCCAGAGGCUGUAUACACCAGGAUUAUGAUGAACGGAGGGAGGUUAAAAAGGUCUCACAUAAAGAGAUAUGUCUCAGUGAGUGCAAACCAUCAGGCCAGGCCUAAUUCCUUUGCAGAGUUUCUCAACAAGACGUAUUCUAGUGAUCCCAGAUAAUCCCCCGAUGGGAUAAGGA
>MF187859 European bat 1 lyssavirus, isolate 8918FRA
ACGCUUAACAACAAAAUCAAAAAAGGGGUAGACACGUUCAUCGAUAGAACAGAAAUGUAACACCCCUACAAUGGAUGUUAACAGGGUUGUUUUUAAGGUCCAUAAUCAGUUGGUCUCGGUAAAACCUGAGGUGAUUUCUGAUCAGUAUGAGUACAAAUACCCUGCCAUCAAAGACAAGAAGAAACCGAGCAUCACUCUCGGAAAAGAUCCCGACUUGAAAACAGCCUACAAGUCUAUCUUGUCAGGGAUGAAUGCUGCUAAAUUGGAUCCAGAUGACGUCUGCUCUUAUUUAGCUGGAGCCAUGGUCUUGUUUGAGGGUAUAUGCCCGGAAGACUGGACUAGUUACGGAAUCAACAUUGCUAAGAAAGGUGACAAGAUAACACCUGCUACGUUAGUGGACAUCAAUCGGACGAACACUGAGGGCAACUGGGCUCAAACAGGAGGUCAAGAUCUCACUCGGGACCCUACGACACCUGAACAUGCAUCUCUGGUUGGACUUCUUCUUUGUCUCUACAGGCUAAGUAAGAUAGUAGGACAGAAUACGGGGAACUAUAAGACCAAUGUGGCAGAUAGAAUGGAACAGAUCUUUGAGACUGCCCCAUUCGUCAAGAUUGUGGAACACCACACAUUGAUGACCACCCACAAGAUGUGUGCCAACUGGAGCACUAUACCUAAUUUUAGAUUCUUGGCAGGGGCUUAUGACAUGUUUUUUGCCAGAAUUGAGCACCUGUAUUCUGCAAUUCGGGUUGGGACAGUGGUUACUGCUUAUGAGGAUUGUUCAGGGUUGGUGUCCUUCACAGGGUUCAUCAAGCAAAUCAAUCUGACAGCCAGGGAGGCCAUACUAUACUUCUUCCACAAGAACUUCGAGGAAGAGAUCAAGAGAAUGUUUGAGCCAGGGCAAGAAACAGCUGUUCCGCACUCAUAUUUCAUCCACUUCAGAUCAUUGGGACUUAGUGGGAAGUCUCCUUAUUCAUCCAAUGCGGUAGGGCAUGUGUUUAACCUGAUUCACUUUGUGGGUUGUUAUAUGGGCCAAAUCAGAUCUUUAAAUGCUACUGUCAUUCAGAGUUGUGCACCCCAUGAAAUGUCAGUCUUGGGGGGUUACCUAGGGGAGGAGUUUUUCGGGAAGGGCACAUUUGAAAGGCGAUUCUUCCGAGACGAGAAAGAGUUACAGGAUUACGAGGCAGCAGAAAGCACCAAGGUUGACGUAGCAUUGGCAGAUGAUGGGACAGUGAAUUCAGAUGAUGAAGACUUCUUUUCGGGAGACACGAGAAGCCCAGAGGCUGUAUACACCAGGAUUAUGAUGAACGGAGGGAGGUUAAAAAGGUCUCACAUAAAGAGAUAUGUCUCAGUGAGUGCAAACCAUCAGGCCAGGCCUAAUUCCUUUGCAGAGUUUCUCAACAAGACGUAUUCUAGUGAUCCCAGAUAAUCCCCCGAUGGGAUAAGGG
>MF187863 European bat 1 lyssavirus, isolate 9377HOL
ACGCUUAACAACAAAAUCAAAAAAGGGGUAGACACGUUCAUCGAUAGAACAGAAAUGUAACACCCCUACAAUGGAUGUUAACAGGGUUGUUUUUAAGGUCCAUAAUCAGUUGGUCUCGGUAAAACCUGAGGUGAUUUCUGAUCAGUAUGAGUACAAAUACCCGGCCAUCAAAGACAAGAAGAAACCGAGCAUCACUCUCGGAAAAGAUCCCGAUUUGAAAACAGCCUACAAGUCUAUCUUGUCAGGGAUGAAUGCUGCUAAAUUGGAUCCAGAUGACGUCUGCUCUUAUUUAGCUGGAGCUAUGGUCUUGUUUGAAGGCAUCUGCCCGGAAGACUGGACUAGUUACGGGAUCAACAUUGCUAAGAAAGGUGACAAGAUAACACCUGCCACGUUAGUGGACAUCAAUCGGACGAACACUGAGGGCAACUGGGCUCAAACAGGAGGUCAAGAUCUCACUCGGGACCCUACGACACCUGAACAUGCAUCUCUGGUUGGACUUCUUCUUUGUCUCUACAGGCUAAGUAAGAUAGUAGGACAGAAUACUGGGAACUAUAAGACCAAUGUGGCAGAUAGAAUGGAACAGAUCUUUGAGACUGCCCCAUUUGUCAAGAUUGUGGAACACCAUACAUUGAUGACCACCCACAAGAUGUGUGCCAACUGGAGCACUAUACCUAAUUUUAGAUUCUUGGCAGGGGCUUAUGACAUGUUUUUUGCCAGAAUUGAGCACCUGUAUUCUGCAAUUCGGGUUGGGACAGUGGUUACUGCUUAUGAGGAUUGUUCAGGGUUGGUGUCCUUCACAGGGUUCAUCAAGCAAAUCAAUUUGACAGCCAGGGAGGCCAUACUAUACUUCUUCCACAAGAACUUCGAGGAGGAGAUCAAGAGAAUGUUUGAGCCAGGGCAAGAAACAGCUGUUCCGCACUCAUAUUUCAUCCACUUCAGAUCAUUGGGACUUAGUGGGAAGUCUCCUUAUUCAUCCAAUGCGGUCGGGCAUGUGUUUAACCUGAUUCACUUUGUAGGUUGUUAUAUGGGCCAAAUCAGAUCUUUAAAUGCUACUGUCAUUCAGAGUUGUGCACCCCAUGAAAUGUCAGUCUUGGGGGGUUACCUAGGGGAGGAGUUUUUCGGGAAGGGCACAUUUGAAAGGCGAUUCUUCAGAGACGAGAAAGAGUUACAGGAUUACGAGGCAGCAGAAAGCACCAAGGUUGACGUAGCAUUGGCAGAUGAUGGGACAGUGAAUUCAGAUGAUGAAGACUUCUUUUCGGGAGACACGAGAAGCCCAGAGGCUGUAUACACCAGGAUUAUGAUGAACGGAGGGAGGUUAAAAAGGUCUCACAUAAAGAGAUAUGUCUCAGUGAGUGCAAACCAUCAGGCCAGGCCUAAUUCCUUUGCAGAGUUUCUCAACAAGACGUAUUCUAGUGAUCCCAGAUAAUCCCCCGAUGGGAUAAGGG
>MF187864 European bat 1 lyssavirus, isolate 9394POL
ACGCUUAACAACAAAAACAAAAAAGGGGUAGACACGUUCAUCGAUAGAACAGAAAUGUAACACCCCUACAAUGGAUGUUAACAAGGUUGUUUUUAAGGUCCAUAAUCAGCUGGUCUCGGUGAGACCUGAGGUGAUUUCUGAUCAGUAUGAGUAUAAGUACCCUGCUAUUAAAGACAAGAAGAAACCAAGCAUCACUCUCGGAAAAGAUCCCGAUUUGAAAACAGCCUACAAGUCUAUCUUGUCAGGGAUGAAUGCUGCUAAAUUAGACCCAGAUGACGUCUGCUCUUAUUUAGCUGGAGCCAUGGUCUUGUUUGAGGGCAUCUGCCCGGAAGAUUGGACUAGUUACGGAAUCAACAUUGCUAAGAAAGGUGACAAGAUAACACCUGCUACGUUAGUGGACAUUCACAGGACGAACACUGAGGGCAACUGGGCUCAAACAGGAGGUCAAGAUCUCACUCGGGACCCUACGACACCUGAACAUGCAUCUUUGGUUGGACUUCUUCUUUGUCUUUAUAGGCUCAGUAAGAUAGUAGGACAGAAUACGGGAAACUAUAAGACCAAUGUGGCAGAUAGAAUGGAACAGAUCUUUGAGACUGCCCCAUUUGUCAAGAUUGUGGAACACCACACAUUGAUGACCACCCACAAGAUGUGUGCCAACUGGAGCACUAUACCUAAUUUUAGAUUCUUGGCAGGGGCUUAUGACAUGUUUUUUGCCAGAAUUGAACACCUGUAUUCUGCAAUUCGGGUUGGGACAGUGGUUACUGCUUAUGAGGAUUGUUCGGGGUUGGUGUCUUUCACAGGGUUCAUCAAGCAAAUCAAUUUGACAGCCAGGGAGGCCAUAUUAUACUUCUUCCACAAGAACUUCGAGGAAGAGAUCAAGAGAAUGUUUGAGCCAGGGCAAGAAACAGCUGUUCCGCACUCGUAUUUCAUCCACUUCAGAUCACUUGGACUCAGUGGGAAGUCUCCUUAUUCAUCCAAUGCGGUUGGGCAUGUGUUUAACCUGAUUCACUUUGUGGGUUGUUACAUGGGCCAAAUCAGAUCUUUAAAUGCAACUGUCAUUCAGAGUUGUGCACCCCAUGAAAUGUCAGUUUUGGGGGGUUAUCUAGGGGAGGAGUUUUUCGGGAAGGGAACAUUUGAGAGGCGGUUCUUCAGAGAUGAGAAAGAGCUACAGGAUUACGAGGCAGCAGAAAGCACUAAGGUUGAUGUAGCAUUGGCAGAUGAUGGGACAGUGAAUUCGGAUGAUGAAGACUUCUUUUCGGGAGACACGAGAAGCCCAGAGGCAGUAUACACCAGGAUUAUGAUGAACGGAGGGAGAUUAAAAAGGUCUCACAUAAAGAGAUAUGUCUCAGUGAGUGCAAACCAUCAGGCCAGGCCUAAUUCCUUUGCAGAGUUUCUCAACAAGACGUAUUCUAGUGAUCCCAGAUAAUCCCCUGAUUAGAUAAGGG
>MF187865 European bat 1 lyssavirus, isolate 9395GER
ACGCUUAACAACAAAAACAAAAAAGGGGUAGACACGUUCAUCGAUAGAACAGAAAUGUAACACCCCUACAAUGGAUGUUAACAAGGUUGUUUUUAAGGUCCAUAAUCAGCUGGUCUCGGUAAGACCUGAGGUGAUUUCUGAUCAGUAUGAGUAUAAGUACCCUGCUAUUAAAGACAAGAAGAAACCAAGCAUCACUCUCGGAAAAGAUCCCGAUUUGAAAACAGCCUACAAGUCUAUCUUGUCAGGGAUGAAUGCUGCCAAAUUAGACCCAGAUGACGUCUGCUCUUAUUUAGCUGGAGCCAUGGUCUUGUUUGAGGGCAUCUGCCCGGAAGAUUGGACUAGUUACGGAAUCAACAUUGCUAAGAAAGGGGACAAGAUAACACCUGCUACGUUAGUGGACAUUCACAGGACGAACACUGAGGGCAACUGGGCUCAAACAGGAGGUCAAGAUCUCACUCGGGACCCUACGACACCUGAACAUGCAUCUCUGGUUGGACUUCUUCUCUGUCUUUAUAGGCUCAGUAAGAUAGUAGGACAGAAUACGGGGAACUAUAAGACCAAUGUGGCAGAUAGAAUGGAACAGAUCUUUGAGACUGCCCCAUUUGUCAAGAUUGUGGAACACCACACAUUGAUGACCACCCACAAGAUGUGUGCCAACUGGAGCACUAUACCUAAUUUUAGAUUCUUGGCAGGGGCUUAUGACAUGUUUUUUGCCAGAAUUGAGCACCUGUAUUCUGCAAUUCGGGUUGGGACAGUGGUUACUGCUUAUGAGGAUUGUUCGGGGUUGGUGUCUUUCACAGGGUUCAUCAAGCAAAUCAAUUUGACAGCCAGGGAGGCCAUAUUAUACUUCUUCCACAAGAACUUCGAGGAAGAGAUCAAGAGAAUGUUUGAGCCAGGGCAAGAAACAGCUGUUCCGCACUCGUAUUUCAUCCACUUCAGAUCACUUGGACUCAGUGGAAAGUCUCCUUAUUCAUCCAAUGCGGUUGGGCAUGUGUUUAACCUGAUUCACUUUGUGGGUUGUUACAUGGGCCAAAUCAGAUCUUUAAAUGCCACUGUCAUUCAGAGUUGUGCACCCCAUGAAAUGUCAGUUUUGGGGGGUUAUCUAGGGGAGGAGUUUUUCGGGAAGGGAACAUUUGAGAGGCGGUUCUUCAGAGAUGAGAAAGAGCUACAGGAUUACGAGGCAGCAGAAAGCACUAAGGUUGAUGUAGCAUUGGCAGAUGAUGGGACAGUGAAUUCGGAUGAUGAAGACUUCUUUUCGGGAGACACGAGAAGCCCAGAGGCAGUAUACACCAGGAUUAUGAUGAACGGAGGGAGAUUAAAAAGGUCUCACAUAAAGAGAUAUGUCUCAGUGAGUGCAAACCAUCAGGCCAGGCCUAAUUCCUUUGCAGAGUUUCUCAACAAGACGUAUUCUAGUGAUCCCAGAUAAUCCCCUGAUUAGAUAAGGG
>MF187868 European bat 1 lyssavirus, isolate 9399GER
ACGCUUAACAACAAAAACAAAAAAGGGGUAGACACGUUCAUCGAUAGAACAGAAAUGUAACACCCCUACAAUGGAUGUUAACAAGGUUGUUUUUAAGGUCCAUAAUCAGCUGGUCUCGGUAAGACCUGAGGUGAUUUCUGAUCAGUAUGAGUAUAAGUACCCUGCUAUUAAAGACAAGAAGAAACCAAGCAUCACUCUCGGAAAAGAUCCCGAUUUGAAAACAGCCUACAAGUCUAUCUUGUCAGGGAUGAAUGCUGCUAAAUUAGACCCAGAUGACGUCUGCUCUUAUUUAGCUGGAGCCAUGGUCUUGUUUGAGGGCAUCUGCCCGGAAGAUUGGACUAGUUACGGAAUCAACAUUGCUAAGAAAGGUGACAAGAUAACACCUGCUACGUUAGUGGACAUUCACAGGACGAACACUGAGGGCAACUGGGCUCAAACAGGAGGUCAAGAUCUCACUCGGGACCCUACGACACCUGAACAUGCAUCUCUGGUUGGACUUCUUCUCUGUCUUUAUAGGCUCAGUAAGAUAGUAGGACAGAAUACGGGGAACUAUAAGACCAAUGUGGCAGAUAGAAUGGAACAGAUCUUCGAGACUGCCCCAUUUGUCAAGAUUGUGGAACACCACACAUUGAUGACCACCCACAAGAUGUGUGCCAACUGGAGCACUAUACCUAAUUUUAGAUUCUUGGCAGGGGCUUAUGACAUGUUUUUUGCCAGAAUUGAGCACCUGUAUUCUGCAAUUCGGGUUGGGACAGUGGUUACUGCUUAUGAGGAUUGUUCGGGGUUGGUGUCUUUCACAGGGUUCAUCAAGCAAAUCAAUUUGACAGCCAGGGAGGCCAUAUUAUACUUCUUCCACAAGAACUUCGAGGAAGAGAUCAAGAGAAUGUUUGAGCCAGGGCAAGAAACAGCUGUUCCGCACUCGUAUUUCAUCCACUUCAGAUCACUUGGACUCAGUGGGAAGUCUCCUUAUUCAUCCAAUGCGGUUGGGCAUGUGUUUAACCUGAUUCACUUUGUGGGUUGUUACAUGGGCCAAAUCAGAUCUUUAAAUGCCACUGUCAUUCAGAGUUGUGCACCCCAUGAAAUGUCAGUUUUGGGGGGUUAUCUAGGGGAGGAGUUUUUCGGGAAGGGAACAUUUGAGAGGCGGUUCUUCAGAGAUGAGAAAGAGCUACAGGAUUACGAGGCAGCAGAAAGCACUAAGGUUGAUGUAGCAUUGGCAGAUGAUGGGACAGUGAAUUCGGAUGAUGAAGACUUCUUUUCGGGAGACACGAGAAGCCCAGAGGCAGUAUACACCAGGAUUAUGAUGAACGGAGGGAGAUUAAAAAGGUCUCACAUAAAGAGAUAUGUCUCAGUGAGUGCAAACCAUCAGGCCAGGCCUAAUUCCUUUGCAGAGUUUCUCAACAAGACGUAUUCUAGUGAUCCCAGAUAAUCCCCUGAUCAGAUAAGGG
>MF187871 European bat 1 lyssavirus, isolate 94116HOL
ACGCUUAACAACAAAAACAAAAAAGGGGUAGACACGUUCAUCGAUAGAACAGAAAUGUAACACCCCUACAAUGGAUGUUAACAAGGUUGUUUUUAAGGUCCAUAAUCAGCUGGUCUCGGUAAGACCUGAGGUGAUUUCUGAUCAGUAUGAGUAUAAGUACCCUGCUAUUAAAGACAAGAAGAAACCAAGCAUCACUCUCGGAAAAGAUCCCGAUUUGAAAACAGCCUACAAGUCUAUCUUGUCAGGGAUGAAUGCUGCUAAAUUAGACCCAGAUGACGUCUGCUCUUAUUUAGCUGGAGCCAUGGUCUUGUUUGAGGGCAUCUGCCCGGAAGAUUGGACUAGUUACGGAAUCAACAUUGCUAAGAAAGGUGACAAGAUAACACCUGCUACGUUAGUGGACAUUCACAGGACGAACACUGAGGGCAACUGGGCUCAAACAGGAGGUCAAGAUCUCACUCGGGACCCUACGACACCUGAACAUGCAUCUCUGGUUGGACUUCUUCUCUGUCUUUAUAGGCUCAGUAAGAUAGUAGGACAGAAUACAGGGAACUAUAAGACCAAUGUGGCAGAUAGAAUGGAACAGAUCUUUGAGACUGCCCCAUUUGUCAAGAUUGUGGAACACCACACAUUGAUGACCACCCACAAGAUGUGUGCCAACUGGAGCACCAUACCCAAUUUUAGAUUCUUGGCAGGGGCUUAUGACAUGUUUUUUGCCAGAAUUGAGCACCUGUAUUCUGCAAUUCGGGUUGGAACAGUGGUUACUGCUUAUGAGGAUUGUUCGGGGUUGGUGUCUUUCACAGGGUUCAUCAAGCAAAUCAAUUUGACAGCCAGGGAGGCCAUAUUAUACUUCUUCCACAAGAACUUCGAGGAAGAGAUCAAGAGAAUGUUUGAGCCAGGGCAGGAAACAGCUGUUCCGCACUCGUAUUUCAUCCACUUCAGAUCACUUGGACUCAGUGGGAAGUCUCCUUAUUCAUCCAAUGCGGUUGGGCAUGUGUUUAACCUGAUUCACUUUGUGGGUUGUUACAUGGGCCAAAUCAGAUCUUUAAAUGCCACUGUCAUUCAGAGUUGUGCACCCCAUGAAAUGUCAGUUUUGGGGGGUUAUCUAGGGGAGGAGUUUUUCGGGAAGGGAACAUUUGAGAGGCGGUUCUUCAGAGAUGAGAAAGAGCUACAGGAUUACGAGGCAGCAGAAAGCACUAAGGUUGAUGUAGCAUUGGCAGAUGAUGGGACAGUGAAUUCGGAUGAUGAAGACUUCUUUUCGGGAGACACGAGAAGCCCAGAGGCAGUAUACACCAGGAUUAUGAUGAACGGAGGGAGAUUAAAAAGGUCUCACAUAAAGAGAUAUGUCUCAGUGAGUGCAAACCAUCAGGCCAGGCCUAAUUCCUUUGCAGAGUUUCUCAACAAGACGUAUUCUAGUGAUCCCAGAUAAUCCCCUGAUUAGAUAAGGG
>MF187872 European bat 1 lyssavirus, isolate 94285SPA
ACGCUUAACAACAAAAACAAAAAAGGGGUAGACACGUUCAUCGAUAGAACAGAAAUGUAACACCCCUACAAUGGAUGUUAACAGGGUUGUUUUUAAAGUCCAUAAUCAGUUGGUCUCGGUAAGACCUGAGGUGAUUUCUGAUCAGUAUGAGUACAAAUACCCUGCCAUUAAAGACAAGAAGAAACCGAGCAUCACUCUCGGAAAAGAUCCUGAUUUGAAAACAGCCUACAAGUCUAUCUUGUCAGGGAUGAAUGCUGCUAAAUUGGACCCAGAUGACGUCUGCUCUUAUUUAGCUGGAGCCAUGGUCUUGUUUGAGGGCAUCUGCCCGGAAGAUUGGACUAGUUACGGGAUCAACAUUGCUAAGAAAGGUGACAAGAUAACACCUGCUACGUUAGUGGACAUCAAUCGGACGAACACUGAGGGCAACUGGGCUCAAACAGGAGGUCAAGAUCUCACUCGGGACCCUACGACACCUGAACAUGCAUCUCUGGUUGGACUUCUUCUUUGUCUAUACAGGCUAAGUAAGAUAGUAGGACAGAAUACGGGGAACUAUAAGACCAAUGUGGCAGAUAGAAUGGAACAGAUCUUUGAGACUGCCCCAUUUGUCAAGAUUGUGGAACAUCACACAUUGAUGACCACCCACAAGAUGUGUGCAAACUGGAGCACCAUACCUAAUUUUAGAUUCUUGGCAGGGGCUUAUGACAUGUUUUUUGCCAGAAUUGAGCACCUGUAUUCUGCAAUUCGGGUUGGGACAGUGGUUACUGCUUAUGAGGAUUGUUCAGGGUUGGUGUCCUUCACAGGGUUCAUCAAGCAAAUCAAUUUGACAGCCAGGGAGGCCAUACUAUACUUCUUCCACAAGAACUUCGAGGAAGAGAUCAAGAGAAUGUUUGAGCCAGGGCAAGAAACAGCUGUUCCGCACUCAUAUUUCAUCCACUUCCGAUCAUUAGGACUUAGUGGGAAGUCUCCUUAUUCAUCCAAUGCUGUAGGGCAUGUGUUUAACCUGAUUCACUUUGUGGGUUGUUAUAUGGGCCAAAUCAGAUCUUUAAAUGCUACUGUCAUUCAGAGUUGUGCACCCCAUGAAAUGUCAGUCUUGGGGGGUUACCUAGGGGAGGAGUUUUUCGGGAAAGGCACAUUUGAAAGGCGAUUCUUCAGAGACGAGAAAGAGUUACAGGAUUACGAGGCAGCAGAAAGCACCAAGGUUGAUGUAGCAUUGGCAGACGAUGGGACAGUAAAUUCAGAUGAUGAAGACUUCUUUUCGGGAGACACGAGAAGCCCAGAGGCUGUAUACACCAGGAUUAUGAUGAACGGAGGGAGGUUAAAAAGGUCUCACAUAAAGAGAUAUGUCUCAGUGAGUGCAAACCAUCAGGCCAGGCCCAAUUCCUUUGCUGAGUUUCUCAACAAGACGUAUUCUAGUGAUCCGAGAUAAUCCCCCGAUUGGAUAAGGG
>MF187873 European bat 1 lyssavirus, isolate 9436GER
ACGCUUAACAACAAAAACAAAAAAGGGGUAGACACGUUCAUCGAUAGAACAGAAAUGUAACACCCCUACAAUGGAUGUUAACAAGGUUGUUUUUAAGGUCCAUAAUCAGCUGGUCUCGGUAAGACCUGAGGUGAUUUCUGAUCAGUAUGAGUAUAAGUACCCUGCUAUUAAAGACAAGAAGAAACCAAGCAUCACUCUCGGAAAAGAUCCCGAUUUGAAAACAGCCUACAAGUCUAUCUUGUCAGGGAUGAAUGCUGCUAAAUUAGACCCAGAUGACGUCUGCUCUUAUUUAGCUGGAGCCAUGGUCUUGUUUGAGGGCAUCUGCCCGGAAGAUUGGACUAGUUACGGAAUCAACAUUGCUAAGAAAGGUGACAAGAUAACACCUGCUACGUUAGUGGACAUUCACAGGACGAACACUGAGGGCAACUGGGCUCAAACAGGAGGUCAAGAUCUCACUCGGGACCCUACGACACCUGAACAUGCAUCUCUGGUUGGACUUCUUCUCUGUCUUUAUAGGCUCAGUAAGAUAGUAGGACAGAAUACGGGGAACUAUAAGACCAAUGUGGCAGAUAGAAUGGAACAGAUCUUUGAGACUGCCCCAUUUGUCAAGAUUGUGGAACACCACACAUUGAUGACCACCCACAAGAUGUGUGCCAACUGGAGCACUAUACCUAAUUUUAGAUUCUUGGCAGGGGCUUAUGACAUGUUUUUUGCCAGAAUUGAGCACCUGUAUUCUGCAAUUCGGGUUGGGACAGUGGUUACUGCUUAUGAGGAUUGUUCGGGGUUGGUGUCUUUCACAGGGUUCAUCAAGCAAAUCAAUUUGACAGCCAGGGAGGCCAUAUUAUACUUCUUCCACAAGAACUUCGAGGAAGAGAUCAAGAGAAUGUUUGAGCCAGGGCAAGAAACAGCUGUUCCGCACUCGUAUUUCAUCCACUUCAGAUCACUUGGACUCAGUGGGAAGUCUCCUUAUUCAUCCAAUGCGGUUGGGCAUGUGUUUAACCUGAUUCACUUUGUGGGUUGUUACAUGGGCCAAAUCAGAUCUUUAAAUGCCACUGUCAUUCAGAGUUGUGCACCCCAUGAAAUGUCAGUUUUGGGGGGUUAUCUAGGGGAGGAGUUUUUCGGGAAGGGAACAUUUGAGAGGCGGUUCUUCAGAGAUGAGAAAGAGCUACAGGAUUACGAGGCAGCAGAAAGCACUAAGGUUGAUGUAGCACUGGCAGAUGAUGGGACAGUGAAUUCGGAUGAUGAAGACUUCUUUUCGGGAGACACGAGAAGCCCAGAGGCAGUAUACACCAGGAUUAUGAUGAACGGAGGGAGAUUAAAAAGGUCUCACAUAAAGAGAUAUGUCUCAGUGAGUGCAAACCAUCAGGCCAGGCCUAAUUCCUUUGCAGAGUUUCUCAACAAGACGUAUUCUAAUGAUCCCAGAUAAUCCCCUGAUCAGAUAAGGG
>MF187874 European bat 1 lyssavirus, isolate 9438GER
ACGCUUAACAACAAAAACAAAAAAGGGGUAGACACGUUCAUCGAUAGAACAGAAAUGUAACACCCCUACAAUGGAUGUUAACAAGGUUGUUUUUAAGGUCCAUAAUCAGCUGGUCUCGGUAAGACCUGAGGUGAUUUCUGAUCAGUAUGAGUAUAAGUACCCUGCUAUUAAAGACAAGAAGAAACCAAGCAUCACUCUCGGAAAAGAUCCCGAUUUGAAAACAGCCUACAAGUCUAUCUUGUCAGGGAUGAAUGCUGCUAAAUUAGACCCAGAUGACGUCUGCUCUUAUUUAGCUGGAGCCAUGGUCUUGUUUGAGGGCAUCUGCCCGGAAGAUUGGACUAGUUACGGAAUCAACAUUGCUAAGAAAGGUGACAAGAUAACACCUGCUACGUUAGUGGACAUUCACAGGACGAACACUGAGGGCAACUGGGCUCAAACAGGAGGUCAAGAUCUCACUCGGGACCCUACGACACCUGAACAUGCAUCUCUGGUUGGACUUCUUCUCUGUCUUUACAGGCUCAGUAAGAUAGUAGGACAGAAUACGGGGAACUAUAAGACCAAUGUGGCAGAUAGAAUGGAACAGAUCUUUGAGACUGCCCCAUUUGUCAAGAUUGUGGAACACCACACAUUGAUGACCACCCACAAGAUGUGUGCCAACUGGAGCACUAUACCUAAUUUUAGAUUCUUGGCAGGGGCUUAUGAUAUGUUUUUUGCCAGAAUUGAGCACCUGUAUUCUGCAAUUCGGGUUGGGACAGUGGUUACUGCUUAUGAGGAUUGUUCGGGGUUGGUGUCUUUCACAGGGUUCAUCAAGCAAAUCAAUUUGACAGCCAGGGAGGCCAUAUUAUACUUCUUCCACAAGAACUUCGAGGAAGAGAUCAAGAGAAUGUUUGAGCCAGGGCAAGAAACAGCUGUUCCGCACUCGUAUUUCAUCCACUUCAGAUCACUUGGACUCAGUGGGAAGUCUCCUUAUUCAUCCAAUGCGGUUGGGCAUGUGUUUAACCUGAUUCACUUUGUGGGUUGUUACAUGGGCCAAAUCAGAUCUUUAAAUGCCACUGUCAUUCAGAGUUGUGCACCCCAUGAAAUGUCAGUUUUGGGGGGUUAUCUAGGGGAGGAGUUUUUCGGGAAGGGAACAUUUGAGAGGCGGUUCUUCAGAGAUGAGAAAGAGCUACAGGAUUACGAGGCAGCAGAAAGCACUAAGGUUGAUGUAGCAUUGGCAGAUGAUGGGACAGUGAAUUCGGAUGAUGAAGACUUCUUUUCGGGAGACACGAGAAGCCCAGAGGCAGUAUACACCAGGAUUAUGAUGAACGGAGGGAGAUUAAAAAGGUCUCACAUAAAGAGAUAUGUCUCAGUGAGUGCAAACCAUCAGGCCAGGCCUAAUUCCUUUGCAGAGUUUCUCAACAAGACGUAUUCUAGUGAUCCCAGAUAACCCCCUGAUCAGAUAAGGG
>MF187878 European bat 1 lyssavirus, isolate 9478HOL
ACGCUUAACAACAAAAACAAAAAAGGGGUAGACACGUUCAUCGAUAGAACAGAAAUGUAACACCCCUACAAUGGAUGUUAACAAGGUUGUUUUUAAGGUCCAUAAUCAGCUGGUCUCGGUAAGACCUGAGGUGAUUUCUGAUCAGUAUGAGUAUAAGUACCCUGCUAUUAAAGACAAGAAGAAACCAAGCAUCACUCUCGGAAAAGAUCCCGAUUUGAAAACAGCCUACAAGUCUAUCUUGUCAGGGAUGAAUGCUGCUAAAUUAGACCCAGAUGACGUCUGCUCUUAUUUAGCUGGAGCCAUGAUCUUGUUUGAGGGCAUCUGCCCGGAAGAUUGGACUAGUUACGGAAUCAACAUUGCUAAGAAAGGUGACAAGAUAACACCUGCUACGUUAGUGGACAUUCACAGGACGAACACUGAGGGCAACUGGGCUCAAACAGGAGGUCAAGAUCUCACUCGGGACCCUACGACACCUGAACAUGCAUCUCUGGUUGGACUUCUUCUCUGUCUUUAUAGGCUCAGUAAGAUAGUAGGACAGAAUACGGGGAACUAUAAGACCAAUGUGGCAGAUAGAAUGGAACAGAUCUUUGAGACUGCCCCAUUUGUCAAGAUUGUGGAACACCACACAUUGAUGACCACCCACAAGAUGUGUGCCAACUGGAGCACUAUACCUAAUUUUAGAUUCUUGGCAGGGGCUUAUGACAUGUUUUUUGCCAGAAUUGAGCACCUGUAUUCUGCAAUUCGGGUUGGGACAGUGGUUACUGCUUAUGAGGAUUGUUCGGGGUUGGUGUCUUUCACAGGGUUCAUCAAGCAAAUCAAUUUGACAGCCAGGGAGGCCAUAUUAUACUUCUUCCACAAGAACUUCGAGGAAGAGAUCAAGAGAAUGUUUGAGCCAGGGCAAGAAACAGCUGUUCCGCACUCGUAUUUCAUCCACUUCAGAUCACUUGGACUCAGUGGGAAGUCUCCUUAUUCAUCCAAUGCGGUUGGGCAUGUGUUUAACCUGAUUCACUUUGUGGGUUGUUACAUGGGCCAAAUCAGAUCUUUAAAUGCCACUGUCAUUCAGAGUUGUGCACCCCAUGAAAUGUCAGUUUUGGGGGGUUAUCUAGGGGAGGAGUUUUUCGGGAAGGGAACAUUUGAGAGGCGGUUCUUCAGAGAUGAGAAAGAGCUACAGGAUUACGAGGCAGCAGAAAGCACUAAGGUUGAUGUAGCAUUGGCAGAUGAUGGGACAGUGAAUUCGGAUGAUGAAGACUUCUUUUCGGGAGACACGAGAAGCCCAGAGGCAGUAUACACCAGGAUUAUGAUGAACGGAGGGAGAUUAAAAAGGUCUCACAUAAAGAGAUAUGUCUCAGUGAGUGCAAACCAUCAGGCCAGGCCUAAUUCCUUUGCAGAGUUUCUCAACAAGACGUAUUCUAGUGAUCCCAGAUAAUCCCCUGAUUAGAUAAGGG
>MF187879 European bat 1 lyssavirus, isolate 9480HOL
ACGCUUAACAACAAAAACAAAAAAGGGGUAGACACGUUCAUCGAUAGAACAGAAAUGUAACACCCCUACAAUGGAUGUUAACAAGGUUGUUUUUAAGGUCCAUAAUCAGCUGGUCUCGGUAAGACCUGAGGUGAUUUCUGAUCAGUAUGAGUAUAAGUACCCUGCUAUUAAAGACAAGAAGAAACCAAGCAUCACUCUCGGAAAAGAUCCCGAUUUGAAAACAGCCUACAAGUCUAUCUUGUCAGGGAUGAAUGCUGCUAAAUUAGACCCAGAUGACGUCUGCUCUUAUUUAGCUGGAGCCAUGGUCUUGUUUGAGGGCAUCUGCCCGGAAGAUUGGACUAGUUACGGAAUCAACAUUGCUAAGAAAGGUGACAAGAUAACACCUGCUACGUUAGUGGACAUUCACAGGACGAACACUGAGGGCAACUGGGCUCAAACAGGAGGUCAAGAUCUCACUCGGGACCCUACGACACCUGAACAUGCAUCUCUGGUUGGACUUCUUCUCUGUCUUUAUAGGCUCAGUAAGAUAGUAGGACAGAAUACGGGGAACUAUAAGACCAAUGUGGCAGAUAGAAUGGAACAGAUCUUCGAGACUGCCCCAUUUGUCAAGAUUGUGGAACACCACACAUUGAUGACCACCCACAAGAUGUGUGCCAACUGGAGCACUAUACCUAAUUUUAGAUUCUUGGCAGGGGCUUAUGACAUGUUUUUUGCCAGAAUUGAGCACCUGUAUUCUGCAAUUCGGGUUGGGACAGUGGUUACUGCUUAUGAGGAUUGUUCGGGGUUGGUGUCUUUCACAGGGUUCAUCAAGCAAAUCAAUUUGACAGCCAGGGAGGCCAUAUUAUACUUCUUCCACAAGAACUUCGAGGAAGAGAUCAAGAGAAUGUUUGAGCCAGGGCAAGAAACAGCUGUUCCGCACUCGUAUUUCAUCCACUUCAGAUCACUUGGACUCAGUGGGAAGUCUCCUUAUUCAUCCAAUGCGGUUGGGCAUGUGUUUAACCUGAUUCACUUUGUGGGUUGUUACAUGGGCCAAAUCAGAUCUUUAAAUGCCACUGUCAUUCAGAGUUGUGCACCCCAUGAAAUGUCAGUUUUGGGGGGUUAUCUAGGGGAGGAGUUUUUCGGGAAGGGAACAUUUGAGAGGCGGUUCUUCAGAGAUGAGAAAGAGCUACAGGAUUACGAGGCAGCAGAAAGCACUAAGGUUGAUGUAGCAUUGGCAGAUGAUGGGACAGUGAAUUCGGAUGAUGAAGACUUCUUUUCGGGAGACACGAGAAGCCCAGAGGCAGUAUACACCAGGAUUAUGAUGAACGGAGGGAGAUUAAAAAGGUCUCACAUAAAGAGAUAUGUCUCAGUGAGUGCAAACCAUCAGGCCAGGCCUAAUUCCUUUGCAGAGUUUCUCAACAAGACGUAUUCUAGUGAUCCCAGAUAAUCCCCUGAUCAGAUAAGGG
>MF472709 Taiwan bat lyssavirus, isolate TWBLV/YL/2017
ACGCUUAACAACAAAUUCAUAAAAGAUGUAGACACAAUCGUCUACAGAAAAUGAAUGUAACACCCCUACAAUGGAUGCCGACAGGAUAGUCUUCAAAGUUCGAAAUCAAUUGGUCUCAGUUAAGCCAGAGGUCAUCUCUGAUCAGUAUGAGUACAAGUACCCGGCAAUAAAAGAUAAAAAGAAACCCAGCAUAACACUUGGGAAAGAGCCCGAUCUGAAGACAGCAUACAAGUCUAUACUAUCCGGUAUGAAUGCAGCAAAGUUGGACCCUGAUGAUGUCUGUUCUUACUUGGCUAAAGCCAUGGAAUUGUUUGAGGGUGUGUGUCCCGAGGAUUGGAAUAGUUACGGGAUUAACAUUGCUAAAAAAGGGGACAAGAUAACUCCUGCAACCCUUGUGGAUAUAAUUCGGACAAACACAGAGGGCAACUGGGCUCAAGCUGGUGGACAAGAUUUGACCAGAGACCCUACUAUUCAUGAGCAUGCAUCUCUUGUUGGGCUCCUCUUGUGCCUCUAUAGAUUGAGCAAGAUAGUCGGACAAAACACGGGCAAUUACAAAACCAAUGUGGCAGAUAGAAUGGAGCAGAUAUUUGAGACUGCCCCUUUUGUCAAGAUUGUGGAACAUCAUACUUUAAUGACCACCCACAAGAUGUGUGCUAAUUGGAGCACGAUACCCAACUUCCGAUUUCUAGCAGGGGCCUACGACAUGUUCUUUUCCAGGAUUGAACAUCUAUACUCCGCAAUUAGGGUGGGGACAGUCGUGACAGCAUACGAAGACUGCUCUGGAUUGGUGUCGUUCACGGGAUUUAUCAAACAGAUAAAUCUGACAGCUAGGGAAGCCAUUUUAUAUUUCUUUCACAAGAAUUUCGAAGAGGAGAUAAGGAGAAUGUUUGAACCUGGACAAGAAACUGCAACUCCUCACUCUUAUUUCAUCCAUUUCCGGUCACUAGGUCUCAGCGGAAAAUCUCCAUACUCAUCAAAUGCCGUGGGACAUGUAUUCAACUUGAUUCAUUUUGUAGGAUGUUACAUGGGGCAAAUCAGAUCCCUGAAUGCCACUGUCAUUCAAAGCUGUGCCCCCCAUGAGAUGUCAGUGUUGGGAGGUUAUCUGGGGGAGGAGUUUUUUGGGAGAGGUACCUUUGAAAGACGAUUCUUUAGAGAUGAGAAAGAAAUGCAAGAUUAUGAGGAUGCUGAAGCUACCAAAAUCGAGAUCGCUCUGGCCGAUGACGGUACCGUGAAUUCCGAUGAUGAGGACUUCUUUUCGGGGGAAACUCGAAGUCCUGAAGCUGUUUACACCAGGAUACUUAUGAAUGGAGGAAGACUAAAGAGAUCACACAUCAGAAGAUAUGUUUCUGUAAGCUCAAACCACCAGGCUCGACCGAAUUCCUUCGCAGAGUUCCUCAACAAGACCUAUUCAAGUGACUCCCGAUAACUGCAUGGUGCAUAUGACA
>MF472710 Taiwan bat lyssavirus, isolate TWBLV/TN/2016
ACGCUUAACAACAAAUUCAUAAAAGAUGUAGACACAGUCGUCUACAGAAAAUGAAUGUAACACCCCUACAAUGGAUGCCGACAGGAUAGUCUUCAAAGUUCGAAAUCAAUUGGUCUCAGUUAAGCCAGAGGUCAUCUCUGAUCAGUAUGAAUACAAGUACCCGGCAAUAAAAGAUAAAAAGAAACCCAGCAUAACACUUGGGAAAGAGCCCGAUCUGAAGACAGCAUACAAGUCUAUACUAUCCGGUAUGAAUGCAGCAAAGUUGGACCCUGAUGAUGUCUGUUCUUACUUGGCUAAAGCCAUGGAAUUGUUUGAGGGUGUGUGUCCCGAGGAUUGGAAUAGCUACGGGAUUAACAUUGCUAAAAAAGGGGACAAGAUAACUCCUGCAACCCUUGUGGAUAUAAUUCGGACAAACACAGAGGGCAACUGGGCUCAAGCUGGUGGACAAGAUUUGACAAGAGACCCUACUAUUCAUGAGCAUGCAUCUCUUGUUGGGCUUCUCUUGUGCCUCUAUAGAUUGAGCAAGAUAGUCGGACAAAACACGGGCAAUUACAAAACCAAUGUGGCAGAUAGAAUGGAGCAGAUAUUUGAGACUGCCCCGUUUGUCAAGAUUGUGGAACAUCAUACUUUAAUGACCACCCACAAAAUGUGUGCUAAUUGGAGCACGAUACCCAACUUCCGAUUUCUAGCAGGGGCCUACGACAUGUUCUUCUCCAGGAUUGAACAUCUAUACUCCGCAAUUAGGGUGGGGACAGUCGUGACAGCAUACGAAGACUGCUCUGGAUUGGUGUCGUUCACGGGAUUUAUCAAACAGAUAAAUCUGACGGCAAGGGAAGCCAUCUUAUAUUUCUUUCACAAGAAUUUCGAAGAGGAGAUAAGGAGAAUGUUUGAACCUGGACAAGAAACUGCAACCCCUCACUCUUAUUUCAUCCAUUUCCGGUCACUAGGUCUCAGCGGAAAAUCUCCAUACUCAUCAAAUGCCGUGGGACAUGUAUUCAACUUGAUUCAUUUCGUAGGAUGUUACAUGGGGCAAAUCAGAUCCCUGAAUGCCACUGUUAUUCAAAGCUGUGCCCCCCACGAGAUGUCAGUGUUAGGAGGUUAUCUGGGGGAGGAGUUUUUUGGGAGAGGUACCUUUGAAAGACGAUUCUUUAGAGAUGAGAAAGAAAUGCAAGAUUAUGAGGAUGCUGAAGCUACCAAAAUCGAGAUCGCUCUGGCUGAUGACGGUACCGUGAAUUCCGAUGAUGAGGACUUCUUUUCGGGGGAAACUCGAAGUCCUGAAGCUGUUUACACCAGGAUACUUAUGAAUGGAGGAAGACUAAAAAGAUCACACAUCAGAAGAUAUGUUUCUGUAAGCUCAAACCACCAGGCUCGACCGAAUUCCUUCGCAGAGUUCCUCAACAAGACCUAUUCAAGUGACUCCCGAUAACUGCAUGAUGCAUAUGACA
>MG458304 Rabies lyssavirus, isolate RV50
ACGCUUAACGACAAAAUCAGAGAAGAAGUAGACAGUGUCGUCUACAAAGCAAAAAUGUAACACCCCUACAAUGGAUGCCGACAAGAUUGUAUUCAAAGUCAAUAAUAAGGUGGUCUCUCUGAAGCCUGAAAUUAUCGUGGACCAGUAUGAGUACAAGUACCCGGCUAUCAAGGACUUAAAGAAGCCCAGUAUAACCUUAGGAAAAGCCCCUGAUUUGAACAAAGCAUACAAAUCAGUUUUAUCUGGCAUGAAUGCAGCCAAGCUCGACCCUGAUGAUGUAUGCUCUUAUCUAGCAGCCGCAAUGCAGUUCUUUGAGGGAGCAUGUCCUGAUGACUGGACCAGCUACGGAAUCCUGAUAGCACGGAGGGGAGACAAGAUCACCCCAAAUUCUCUUGUGGACAUAAAACGCACCGAUGUGGAAGGGAAUUGGGCUCUAACAGGAGGUAUGGAGUUAACGAGAGACCCCACUGUUUCGGAGCAUGCAUCUUUGGUUGGUCUUCUCUUGAGUCUGUAUAGGUUGAGCAAAAUAUCUGGACAGAACACCGGCAAUUACAAGACAAACAUCGCAGAUAGGAUAGAGCAGAUUUUCGAAACAGCCCCUUUUGUAAAGAUCGUAGAACAUCAUACUUUGAUGACAACCCACAAAAUGUGCGCUAACUGGAGUACCAUACCGAACUUCAGAUUCCUAGCCGGGACCUAUGACAUGUUUUUCUCCCGGAUUGAACAUCUAUAUUCAGCGAUUAGAGUGGGCACAGUUGUCACUGCUUAUGAGGACUGCUCAGGGUUGGUGUCAUUUACAGGGUUUAUAAAGCAAAUAAAUCUCACUGCGAGAGAAGCACUACUAUAUUUCUUCCACAAGAACUUUGAAGAAGAGAUAAGAAGAAUGUUUGAGCCGGGGCAAGAGACUGCAGUUCCUCACUCCUAUUUCAUCCAUUUCCGUUCGUUGGGCCUAAGCGGGAAAUCUCCGUACUCAUCAAAUGCGGUUGGCCAUGUGUUCAACCUCAUUCACUUUGUUGGAUGUUAUAUGGGUCAGGUGAGAUCUCUGAAUGCAACAGUGAUUGCCACAUGUGCACCACAUGAGAUGUCUGUUCUUGGGGGUUAUUUGGGGGAGGAGUUUUUUGGAAAAGGGACUUUUGAGAGAAGAUUCUUCAGGGACGAGAAAGAACUUCAGGAAUAUGAGGCAGCUGAAUCAACUAAGACUGAAGUAGCCUUGGCUGAUGACGGAACCGUCAAUUCUGAUGACGAGGACUACUUCUCUAGUGAGACCAGGAGUCCGGAGGCAGUCUACACUCGAAUCAUGAUGAAUGGAGGUAGACUGAAAAGAUCACACAUAAAGAGGUAUGUCUCAGUCAGCUCCAAUCAUCAAGCUCGCCCCAACUCAUUCGCCGAGUUUUUAAACAAGACAUACUCGAGUGAUUCGUAAAAAGUUGAACAACAAGAUUGUA
>MG458307 Rabies lyssavirus, isolate RV995
ACGCUUAACAACAAAAUCAGAAAAGAAACAGACAGCGUCAGCUGCAAAGAAAAAAUGUAACACCCCUACAAUGGAUGCCGACAAGAUUGUAUUCAAAGUCAACAAUCAAGUGGUCUCCUUGAAGCCUGAGGUUAUUGUGGAUCAGUAUGAGUACAAGUAUCCCGCUAUUAAGGACUCAAAGAAGCCCAGUAUAACCCUAGGAAAAGCCCCCGACUUGAACAAAGCAUACAAGUCAGUUUUAUCAGGUAUGAACGCUGCCAAACUCGACCCCGAUGAUGUGUGUUCCUACCUGGCAGCGGCAAUGCAGUUUUUUGAGGGGACAUGUCCUGAAAACUGGACCAGCUAUGGGAUCUUGAUUGCAAGGAAAGGAGACAAGAUAACCCCAGAUUCCAUUGUUGACAUAAAACGUACGGAUAUAGAAGGGAAUUGGGCUCUGACAGGAGGCAUGGAGCUGACAAGGGACCCCACUGUGUCUGAACAUGCGUCCUUAGUCGGCCUUCUCUUGAGUCUAUAUAGGUUGAGCAAAAUAUCAGGCCAAAACACCGGCAAUUAUAAGACAAACAUUGCAGAUAGGAUAGAGCAGAUUUUCGAGACGGCCCCUUUCGUCAAGAUCGUGGAACAUCAUACCUUGAUGACAACUCAUAAGAUGUGUGCUAAUUGGAGUACUAUACCAAACUUCAGAUUCCUGGCUGGGACCUACGACAUGUUUUUCUCCCGGAUUGAGCAUCUUUAUUCAGCAAUCAGAGUGGGCACAGUAGUUACCGCUUACGAGGAUUGCUCUGGGCUAGUAUCAUUUACAGGGUUUAUAAAGCAGAUAAAUUUAACUGCAAGGGAAGCGAUACUGUAUUUCUUCCACAAAAACUUUGAAGAAGAGAUAAGAAGGAUGUUCGAGCCGGGGCAGGAAACAGCUGUUCCUCACUCUUAUUUCAUUCACUUCCGUUCACUGGGCCUGAGUGGGAAAUCCCCUUAUUCAUCAAAUGCCGUAGGUCAUGUGUUCAAUCUCAUUCACUUUGUUGGAUGCUAUAUGGGUCAAGUUAGGUCUCUAAAUGCAACAGUCAUUGCUACGUGCGCUCCUCAUGAAAUGUCUGUUCUAGGUGGAUAUCUGGGAGAGGAGUUUUUUGGGAAGGGGACGUUUGAAAGAAGAUUCUUCAGAGAUGAGAAAGAACUUCAAGAGUACGAAGCGGCUGAACUAACAAAGACUGACACGAUACUGGCAGAUGACGGAACUGUCAAUUCCGAUGACGAGGACUACUUCUCGGGCGAAACCAGAAGCCCUGAAGCUGUUUAUACUAGAAUCAUGAUGAACGGAGGUCGACUAAAGAGAUCACACAUAAGAAGAUAUGUUUCAGUCAGUUCCAAUCAUCAAGCCCGUCCUAACUCUUUUGCCGAGUUUUUGAACAAAACCUAUUCUAAUGACUCAUGAAGAGUUAAGUGGCGGGCUGCCA
>MG458318 Rabies lyssavirus, isolate RV2481
ACGCUUAACAACAAAAUCAGAGAAGAAGCAGAAAGCGUCAGUUGUAAAGCAAAAAUGUAACACCUCUACAAUGGAUGCCGACAAGAUUGUAUUCAAAGUCAAUAAUCAGGUGGUCUCUUUGAAGCCUGAGAUUAUCGUGGAUCAAUAUGAGUACAAGUACCCUGCUAUUAAAGAUUCGAAAAAGCCCUGUAUAACCCUAGGGAAGGCCCCCGACUUAAACAAAGCAUACAAAUCAGUUCUGUCAGGCAUGAAUGCCGCCAAGCUAGAUCCCGAUGAUGUAUGUUCCUACCUGGCAGCAGCAAUGCAGUUCUUUGAGGGGACAUGUCCGGAAGACUGGACCAGCUAUGGAAUCCUGAUCGCGAGAAAAGGAGACAAGAUCACCCCGGACUCUCUAGUGGAAAUAAAGCGUACUGAUGUAGAAGGAAACUGGGCUCUGGCAGGAGGCAUGGAACUGACAAGGGACCCCACUGUCUCUGAGCAUGCAUCUUUAGUCGGUCUUCUCUUGAGUCUGUAUAGGUUGAGCAAAAUAUCAGGACAAAACACCGGUAACUAUAAAACAAACAUUGCAGAUAGGAUAGAGCAGAUUUUCGAGACAGCCCCUUUUAUUAAAAUCGUGGAGCACCAUACCCUAAUGACAACUCACAAAAUGUGUGCUAAUUGGAGUACUAUACCGAAUUUCAGAUUUUUGGCCGGAACCUACGACAUGUUUUUCUCCCGGAUUGAGCAUCUAUAUUCAGCAAUCAGAGUGGGCACAGUUGUCACUGCUUAUGAAGACUGUUCAGGGCUGGUAUCGUUUACAGGAUUCAUAAAGCAGAUCAAUCUCACUGCAAAGGAAGCAAUACUAUAUUUCUUCCAUAAGAACUUUGAGGAAGAGAUAAGAAGAAUGUUCGAGCCAGGGCAGGAGACAGCAGUCCCUCACUCUUAUUUCAUUCACUUCCGUUCACUAGGCUUGAGUGGGAAGUCACCUUAUUCAUCGAAUGCCGUUGGUCAUGUGUUCAAUCUCAUUCACUUUGUUGGAUGUUACAUGGGUCAAGUCAGGUCCCUAAAUGCAACGGUUAUUGCCGCAUGUGCUCCUCAUGAGAUGUCUGUUCUAGGGGGCUACCUGGGAGAGGAAUUCUUCGGAAAAGGGACAUUCGAAAGAAGAUUCUUCAGAGAUGAGAAAGAACUUCAAGAAUACGAGGCGGCUGAACUGACAAAAACUGACGUGGCAUUGGCAGAUGAUGGAACUGUUAACUCUGAUGAUGAGGACUACUUCUCCGGUGAAACCAGAAGUCCAGAAGCUGUCUAUACCAGAAUAAUGAUGAACGGAGGUCGACUAAAGAGAUCGCAUAUACGGAGAUAUGUCUCAGUUAGUUCUAAUCAUCAAGCCCGUCCAAACUCAUUCGCUGAGUUUUUAAACAAGACAUAUUCGAGUGACUCAUAAGGAGCUGAAUAACAUGGUACCG
>MG760848 European bat 2 lyssavirus, isolate RV3385
ACGCUUAACGACAAAACCAGAAAAGGAAUAGACACAAUCGUCUGUAGAGCAGAAAUGCAACACCCCUACAAUGGAUGCUGACAGAAUUGUCUUCAAAGUCCAUAAUCAGUUGGUGUCUGUAAAGCCAGAAGUGAUUGUAGAUCAGUAUGAGUACAAAUACCCUGCCAUUAAAGAUCGGAAAAAACCCGGCAUAACCCUUGGAAAAGCUCCGGACCUGAACAGAGCUUAUAAGUCCAUUCUGUCCGGAAUAAAUGCUGCUAGGUUGGAUCCUGAUGAUGUGUGUUCUUAUCUGGCUGCAGCUAUGGCUCUGUUUGAGGGGAUUUGUCCUGACGAUUGGGAGAGCUACGGGAUCCUUAUCGCUAGGAAAGGGGACAAAAUAACCCCAGCCAACUUAGUCAAUAUUCAGAGAACAGAUGUGGAAGGCAAUUGGGCACUGGCAGGCGGCCAAGACGUAAUAAAAGAUCCGACCACAGCCGAGCAUGCAUCUUUGGUGGGACUUCUCCUUUGUCUUUACAGACUAAGCAAAGUGUCAGGACAGAACACAGGGAAUUACAAGACCAACGUGGCUGACAGAAUGGAACAAAUCUUCGAAACAGCCCCGUUUGUCAAAAUUGUAGAGCAUCACACUUUGAUGACUACUCACAAGAUGUGCGCCAACUGGAGUACAAUUCCCAACUUUAGAUUCUUGGCUGGGACAUAUGACAUGUUUUUCUCUAGAAUAGAGCAUCUAUACUCUGCCAUUCGAGUCGGGACAGUAGUGACUGCAUAUGAAGAUUGUUCAGGGCUAGUCUCUUUCACAGGGUUCAUCAGACAGAUCAACUUGACGGCGAAGGAGGCCAUACUGUAUUUCUUUCAUAAGAACUUUGAGGAAGAGAUCAAGAGAAUGUUCGAGCCGGGGCAGGAGACAGCUGUCCCACAUUCUUACUUCAUACACUUCAGGUCAUUAGGACUGAGUGGAAAAUCUCCUUACUCGUCGAAUGCAGUAGGACAUGUGUUCAACCUCAUUCAUUUUGUCGGGAGUUACAUGGGUCAAGUCAGGUCAUUGAAUGCGACAGUCAUUGCCACCUGUGCACCUCACGAGAUGUCCGUGUUGGGAGGUUAUCUCGGGGAGGAAUUCUUUGGCAAGGGAACAUUUGAAAGAAGGUUCUUCAGGGACGAGAGGGAACUUGCAGAGCAUGAAGCAAUCGAAUCAACCAAGACCGAUGUGGCCCUGGCAGAUGAUGGGACCGUGAAUUCAGACGAUGAGGAGCUUUACUCCGGAGGGACAAGAACCCCUGAAGCUGUGUACACCAGGAUCAUGGUCAAUGGGGGAAAGCUAAAAAAAUCCCACAUCAAAAGAUAUGUGUCAGUCAGCUCGAAUCAUCAGGCCAGACCCAACUCCUUUGCAGAAUUCUUGAACAAGACUUAUUCGAGUGAUCCAAGAUAAAAGGCAAGACCUCUAUUUA
>MG983927 Lleida bat lyssavirus, isolate 131989
ACGCUUAACAGCUAAAAACUAGAAGAUAGAAAAGAAAGCGAAGGGAAAAAGAAAAUGUAACACCCCUACAAUGGAUUCUGAACAAGUCGUAUUCAAGACCAAGAGGGAGAUUGUUGUCCUGAAGCCAGAGGUUAUAUCAGAUCAAUAUGAGUACAAAUAUCCAGCUAUUCAAAACAGAGAAAAACCUUCUAUUACCUUGAGGAAGGCUCCUGACCUGAACAUCGCUUAUAAAUCAGUGUUGUCUGCUUUUAAUACAGCCAAAUUAGAUCAAGAGGACGUCUGCUCUUAUCUGGCUGCAGCGAUGAGAUUAUUCGAAGGUCAAUGUCCAGAGGAUUGGACAAGUUACGGGAUAAUGAUUGCUCGACAAGGAGAUACUAUCAAUCCUGGCAACUUGGUCAAUAUACAAAGAACGGAUCAAGAGGGGAAUUGGGCUCAAGCAGCGGGAUCUGGAGUUAUGAGAGAUCCGACAGUAGCAGAGCAUGCUUCCUUAGUUGGACUCCUCCUCUGCCUUUACAGGCUGAGUAAAAUAGUCGGCCAAAAUACUGCCAAUUAUAAAACCAAUGUUGCAGACAGGAUGGAACAAAUCUUUGAAACUGCCCCUUUUGCUAAAAUAAUUGAGCAUCACACCCUCAUGACAACACAUAAAAUGUGUGCAAAUUGGAGUACUAUUCCCAACUUUAGAUUUCUGGCAGGGACCUACGACAUGUUCUUCUCAAGGAUAGAUCACUUGUAUGGGGCUAUACGGGUGGGAACGGUGGUCACUGCUUAUGAAGAUUGCACUGGUCUCGUUUCAUUCACGGGUUUUUUAAAACAAAUCAACUUGACUGCCAGUGAAGCGAUGCUUUAUUUCUUCCAUAAAAACUUCGAAGAGGAAUUUAAAAGAAUGUUUAGACCUGGGCAGGAAACAGCUACUCCUCAUUCCUAUUUCGUUCAUUUCAGAUCUCUCGGGCUGAGUGGAAAGUCACCUUACUCUUCUAAUGCGGUAGGUCAUAUGUUUAAUUUGAUACAUUUUGUAGGAUGUUAUAUGGGGCAAAUAAGAUCUUUAAAUGCUACAGUUAUCCAGACAUGUGCUCCUCAUGAGAUGUCAGUCUUAGGAGGGUAUCUGGGGGAGGAGUUUUUUGGGAAGGGUACAUUUGAAAGGAGGUUCUUUCGAUCUGUAGAUGAGAUGAGAACAUAUGAAGAGUUGGAAGAAAAGAGGAUAGAUGCCGCCUUGGAAGAUGAUGCAACUGUAGACUCUGAGGAUGAAGACAACUGGUCAGGAGAGUCUAGAUCCCCGGAAGCAGUAUUCAACAGAAUUAUGAUGAACAAAGGACGUUUGCGUCCGGCUCAUAUAAGAAGAUACCGGGGAGUAAGUGCAAAUCAUCAAGCACGACCAAACUCGUUUGCAGAAUUUCUAACCAAGGUUUAUUCAGAUACAUCUUAAAUAUUUAUCCUCACAAGAGAGC
>MK540739 Rabies lyssavirus, isolate NY.2010.5710R
ACGCUUAACAACAAAAUCAGAGAAGAAGUAGACAGUAUCAUCUACAAAAAGAAAAUGUAACACCUCUACAAUGGAUACCGACAAAAUUGUGUUCAAAGUCAAUAACCAGGUUGUCUCUCUAAAACCUGAAAUUAUUGUAGAUCAAUAUGAGUACAAAUACCCGGCUAUCAAAGACUUAAAAAAGCCCAGUAUCUCCCUGGGAAAAGCUCCUGAUUUGAACAAGGCGUAUAAGUCAAUUUUGUCCGGUAUGAAUGCAGCUAAGCUCGACCCUGACGAUGUGUGCUCUUACUUGGCAGCUGCAAUGCAGUUCUUUGAAGGAACAUGUCCAGAAGACUGGACUAGCUAUGGAAUCUUGAUUGCAAGGAAAGGAGACAAGAUAACUCCAAACUCUCUCGUAGACAUAAAACGUACAGAUGUAGAAGGGAACUGGGCUCUAACAGGAGGAAUGGAGUUGACUAGGGAUCCCACCAUUCCAGAACAUGCAUCUUUGGUUGGUCUUCUCUUGAGUUUGUAUCGAUUGAGCAAAAUAUCCGGACAGAACACAGGCAAUUAUAAGACAAAUAUCUCUGAUCGUAUAGAGCAGAUUUUUGAGACGGCCCCCUUUGUGAAGAUCGUGGAACAUCACACUUUGAUGACAACUCACAAAAUGUGCGCUAACUGGAGCACCAUACCGAACUUUAGAUUCCUAGCCGGAACUUAUGACAUGUUUUUCUCUCGGAUUGAACAUCUAUAUUCCGCAAUCAGAGUGGGUACAGUUGUCACUGCUUACGAGGACUGCUCAGGGCUAGUAUCUUUUACAGGUUUUAUCAAGCAGAUAAACCUUACAGCAAAGGAAGCAAUACUUUAUUUCUUCCACAAAAAUUUUGAGGGAGAGAUAAGAAGAAUGUUUGAGCCGGGACAGGAAACUGCAGUCCCUCACUCCUAUUUCAUCCAUUUCCGGUCUUUGGGCCUGAGUGGGAAAUCUCCAUAUUCGUCAAGUGCAGUUGGUCACGUGUUCAACCUCAUUCACUUUGUUGGAUGCUAUAUGGGUCAAGUGAGGUCUUUGAAUGCAACGGUUAUUGCCACAUGUGCUCCACAUGAGAUGUCUGUUCUCGGGGGUUAUUUGGGGGAGGAGUUCUUUGGCAAGGGGACUUUUGAGAGAAGAUUCUUCAGAAACGAGAAGGAACUUCAGGACUAUGAAGCAGCAGAGUUGACAAAGACUGAGGUCGCUCUGGCAGACGACGGAACAGUCAAUUCUGACGACGAAGACUACUUCUCUGGUGAAACCAGGAGUCCAGAGGCGGUCUAUACUCGGAUCAUGAUCAAUGGGGGCCGACUCAAAAGAUCACAUAUAAGAAGGUAUGUAUCAGUCAGUUCCAAUCAUCAAGCUCGCCCCAAUUCAUUUGCUGAAUUUCUAAACAAGACAUAUUCUAACGACUCGUAGGGAGUCGAACUUCAAGAUUGUC
>MK540762 Rabies lyssavirus, isolate NY.2011.0948O
ACGCUUAACAACAAAAUCAGAGAAGAAGUAGACAGUAUCAUCUACAAAAAGAAAAUGUAACACCUCUACAAUGGAUACCGACAAGAUUGUAUUCAAAGUCAAUAACCAGGUUGUCUCUCUAAAACCUGAGAUUAUUGUAGAUCAAUAUGAGUAUAAAUACCCGGCUAUCAAAGACUUAAAAAAGCCCAGUAUCUCCCUGGGAAAAGCUCCUGAUUUGAACAAGGCGUAUAAGUCAAUUUUGUCCGGUAUGAAUGCAGCUAAGCUCGACCCUGACGAUGUGUGCUCUUACUUGGCAGCUGCAAUGCAGUUCUUUGAAGGAAUAUGUCCAGAAGACUGGACUAGCUAUGGAAUCUUGAUUGCAAGGAAAGGAGACAAGAUAACUCCAAACUCUCUCGUAGACAUAAAACGUACAGAUGUAGAAGGAAACUGGGCUCUAACAGGAGGAAUGGAGUUGACUAGGGAUCCCACCAUUCCAGAACAUGCAUCUUUGGUUGGUCUUCUCCUGAGUUUGUAUCGAUUGAGCAAAAUAUCCGGACAGAACACAGGCAAUUAUAAGACAAAUAUCUCUGAUCGUAUAGAGCAGAUUUUUGAGACGGCCCCCUUUGUGAAGAUCGUGGAACAUCACACUUUGAUGACAACUCACAAAAUGUGCGCUAACUGGAGCACCAUACCGAACUUUAGAUUCCUAGCCGGAACUUAUGACAUGUUUUUCUCUCGGAUUGAACAUCUAUAUUCAGCAAUCAGAGUGGGUACAGUUGUCACUGCUUACGAGGACUGCUCAGGGCUAGUAUCUUUUACAGGUUUUAUCAAGCAGAUAAACCUUACAGCAAAGGAAGCAAUACUUUAUUUCUUCCACAAAAAUUUUGAGGGAGAGAUAAGAAGAAUGUUUGAGCCGGGACAGGAAACUGCAGUCCCUCACUCCUAUUUCAUCCAUUUCCGGUCUUUGGGCCUGAGUGGGAAAUCUCCAUAUUCGUCAAGUGCAGUUGGUCACGUGUUCAACCUCAUUCACUUUGUUGGAUGCUAUAUGGGUCAAGUGAGGUCUUUGAAUGCAACGGUUAUUGCCACAUGUGCUCCACAUGAGAUGUCUGUUCUCGGGGGUUAUUUGGGGGAGGAGUUCUUUGGCAAGGGGACUUUUGAGAGAAGAUUCUUCAGAAACGAGAAGGAACUUCAGGACUAUGAAGCAGCAGAGUUGACAAAGACUGAGGUCGCUCUGGCAGACGACGGAACAGUCAAUUCUGACGACGAAGACUACUUCUCUGGUGAAACCAGGAGUCCAGAGGCGGUCUAUACCCGGAUCAUGAUCAAUGGGGGCCGACUCAAAAGAUCACACAUAAGAAGGUAUGUAUCAGUCAGUUCCAAUCAUCAAGCUCGCCCCAAUUCAUUUGCUGAAUUUCUAAACAAGACAUAUUCUAACGACCCGUAAGGAGUCGAACUUCAAGAUUGUC
>MK540821 Rabies lyssavirus, isolate ON.2016.0339S
ACGCUUAACAACAAAAUCAGAGAAGAAGUAGACAGUAUCAUCUACAAAAAGAAAAUGUAACACCUCUACAAUGGAUACCGACAAAAUUGUAUUCAAAGUCAAUAACCAGGUUGUCUCUCUAAAGCCUGAAAUUAUUGUAGAUCAAUAUGAGUACAAAUACCCGGCUAUCAAAGACUUAAAAAAGCCCAGUAUCUCCCUGGGAAAAGCUCCUGAUUUGAACAAGGCGUACAAGUCAAUUUUGUCCGGUAUGAAUGCAGCUAAGCUCGACCCUGACGAUGUGUGCUCUUACUUGGCAGCUGCAAUGCAGUUCUUUGAAGGAACAUGUCCAGAAGACUGGACUAGCUAUGGAAUCUUGAUUGCAAGGAAAGGAGACAAGAUAACUCCAAACUCUCUCGUAGACAUAAAACGUACGGAUGUAGAAGGGAACUGGGCUCUAACAGGAGGAAUGGAGUUGACUAGGGAUCCUACCAUUCCAGAACAUGCAUCUUUGGUUGGUCUUCUCCUGAGUUUGUAUCGAUUGAGCAAAAUAUCCGGACAGAACACAGGCAAUUAUAAGACAAAUAUCUCUGAUCGUAUAGAGCAGAUUUUUGAGACGGCCCCCUUUGUGAAGAUCGUGGAACAUCACACCUUGAUGACAACUCACAAAAUGUGCGCUAACUGGAGCACCAUACCGAACUUUAGAUUCCUAGCCGGAACUUAUGACAUGUUUUUCUCUCGGAUUGAACAUCUAUAUUCAGCAAUCAGAGUGGGUACAGUUGUCACUGCUUACGAGGACUGCUCAGGGCUAGUAUCUUUUACAGGCUUUAUCAAGCAGAUAAACCUUACAGCAAAGGAAGCAAUACUUUAUUUCUUCCACAAAAAUUUUGAGGGAGAGAUAAGAAGAAUGUUUGAGCCGGGACAGGAAACUGCAGUCCCUCACUCCUAUUUCAUCCAUUUCCGGUCUUUGGGCUUGAGUGGGAAAUCUCCAUAUUCGUCAAGUGCAGUUGGUCACGUGUUCAACCUCAUUCACUUUGUUGGAUGCUAUAUGGGUCAAGUGAGGUCUUUGAAUGCAACGGUUAUUGCCACAUGUGCUCCACAUGAGAUGUCUGUUCUCGGGGGUUAUUUGGGGGAGGAGUUCUUUGGCAAGGGGACUUUUGAGAGAAGAUUCUUCAGAAACGAGAAGGAACUUCAGGACUAUGAAGCAGCAGAGUUGACAAAGACUGAGGUCGCUCUGGCAGACGACGGAACAGUCAAUUCUGACGACGAAGACUACUUCUCUGGUGAAACCAGGAGUCCAGAGGCGGUCUAUACUCGGAUCAUGAUCAAUGGGGGCCGACUCAAAAGAUCACAUAUAAGAAGGUAUGUAUCAGUCAGUUCCAAUCAUCAAGCUCGCCCCAAUUCAUUUGCUGAAUUUCUAAACAAGACAUAUUCUAACGACCCGUAGGGAGUCGAACUUCAAGAUUGUC
>MW551946 European bat 1 lyssavirus, isolate 01humFRA
ACGCUUAACAACAAAAACAAAAAAGGGGUAGACACGUUCAUCGAUAGAACAGAAAUGUAACACCCCUACAAUGGAUGUUAACAAGGUUGUGUUUAAGGUCCAUAAUCAGCUGGUCUCAGUAAGACCUGAGGUGAUUUCUGAUCAGUAUGAGUAUAAGUACCCUGCUAUUAAAGAUAAGAAGAAACCAAGCAUCACUCUCGGAAAAGAUCCCGAUUUGAAAACAGCCUACAAGUCUAUCUUGUCCGGGAUGAAUGCUGCUAAAUUAGACCCAGAUGACGUCUGCUCUUAUUUAGCUGGAGCCAUGGUCUUGUUUGAGGGCAUCUGCCCGGAAGAUUGGACUAGUUACGGAAUCAACAUUGCGAAGAAAGGUGACAAGAUAACACCUGCUACGUUAGUGGACAUUCACAGGACGAACACUGAGGGCAACUGGGCUCAAACAGGAGGUCAAGAUCUCACUCGGGACCCUACGACACCUGAACAUGCAUCUCUGGUUGGACUUCUUCUUUGUCUUUAUAGGCUCAGUAAGAUAGUAGGACAGAAUACGGGGAACUAUAAGACCAAUGUGGCAGAUAGAAUGGAACAGAUCUUUGAGACUGCCCCAUUUGUCAAGAUUGUGGAACACCACACAUUGAUGACCACCCACAAGAUGUGUGCCAACUGGAGCACUAUACCUAAUUUUAGAUUCUUGGCAGGGGCUUAUGACAUGUUUUUUGCCAGAAUUGAGCACCUGUAUUCUGCAAUUCGGGUUGGGACAGUGGUUACUGCUUAUGAGGAUUGUUCGGGGUUGGUGUCUUUCACAGGGUUCAUCAAGCAAAUAAAUUUGACAGCCAGAGAGGCCAUAUUAUACUUCUUCCACAAGAACUUCGAGGAAGAGAUCAAGAGAAUGUUUGAGCCAGGGCAAGAAACAGCUGUUCCGCACUCGUAUUUCAUCCACUUCAGAUCACUUGGACUCAGUGGGAAGUCUCCUUACUCAUCCAAUGCGGUUGGGCAUGUGUUUAACCUGAUUCACUUUGUGGGUUGUUACAUGGGCCAAAUCAGAUCUUUAAAUGCCACUGUCAUUCAGAGUUGUGCACCCCAUGAAAUGUCAGUUUUGGGGGGUUAUCUAGGGGAGGAGUUUUUCGGGAAGGGGACAUUUGAAAGGCGGUUCUUCAGAGAUGAGAAAGAGCUACAGGAUUAUGAGGCAGCAGAAAGCACUAAGGUUGAUGUAGCAUUGGCAGAUGAUGGGACAGUGAAUUCGGAUGAUGAAGAUUUCUUUUCAGGAGACACGAGAAGCCCAGAGGCUGUAUACACCAGGAUUAUGAUGAACGGAGGGAGGUUAAAAAGGUCUCACAUAAAGAGAUAUGUCUCAGUGAGUGCAAAUCAUCAGGCCAGGCCUAAUUCCUUUGCAGAGUUUCUCAACAAGACGUAUUCUAGUGAUCCCAGAUAAUCCCCUGAUUAGAUAAAGG
>MW653808 Matlo bat lyssavirus, isolate MBLV/UP5619/M.natalensis/RSA/2015
ACGCUUAACAGCAAAAUCUUAUAAGGGAGAAAAAACCUCGAGGGGAAAAAACCAAUGUAACACCCCUACAAUGGAUUCUGAACACAUCGUGUUUAGGGUUAGGAAUGAAAUAGUGACUCUCAAGCCCGAGGUGAUCUCUGAUCAAUAUGAGUACAAGUAUCCGGCAAUCAAUGACAAAAAGAAACCCUCCAUAACAUUAGGGAAAGCCCCAGAUCUCAGUAUUGCAUAUAGAUCGAUCUUAUCGGGAUUCAAUGCAGCUAAAUUGGAUCCAGACGAUGUUUGUUCUUACCUUGCUGCAGCCAUGCCCUUAUUCGAGGGGAUUUGUCCAGAAGACUGGGUCAGCUAUGGUGUUGUGAUAGCCAAGAAAGGAGACAAGAUUAACCCAGGCAACUUAGUGGAGAUAGUGAGGACAGAGGGGGAAGGGAAUUGGUCACAAUCCGGAGGAGCCGACGUGAAAAGAAAUCCUACAGUUGCAGAACAUGCCUCUCUUGUGGGCCUUCUUCUUUGCUUGUAUAGACUGAGCAAGAUAGUGGGCCAAAACACUGCCAACUACAAGACAAACGUGGCAGAUAGAAUGGAGCAAAUAUUCGAGACGGCCCCAUUUGUCAAGAUCAUAGAACAUCACACAUUGAUGACAACUCACAAAAUGUGCGCAAACUGGAGUACUAUCCCCAAUUUCCGUUUUCUGGUUGGUACAUAUGACAUGUUCUUCUCGAGAGUGGACCAUUUGUACUCUGCCUUGAGAGUGGGCACGGUAGUAACUGCCUAUGAAGAUUGCUCUGGGCUUGUUUCUUUCACUGCCUUCCUCAAGCAGAUAAAUUUGUCAGCAAGAGAUGCAAUAUUAUAUUUCUUUCACAAGAAUUUCGAAGAAGAGAUCAGAAGAAUGUUUCGCCCCAAUCAGGAAACUGCUGUUCCACACUCUUAUUUCAUCCAUUUCAGGUCUCUAGGUCUUAGCGGUAAGUCACCCUACUCAUCAAAUGCUGUCGGUCACAUCUUUAAUUUGAUCCAUUUCGUCGGUUGUUACAUGGGACAAGUAAGAUCUCUAAAUGCCACAGUUAUCCAGACGUGUGCUCCUCACGAAAUGUCUGUUCUGGGGGGUUAUUUAGGCGAAGAAUUCUUUGGGAAGGGUACUUUUGAGAGAAGAUUCUUCAGAGAUGAAAAAGAGCUACAAGACCAUCUUGAGGCUGAGGAGGCUAAGAUUGACAUCGCACUUGCGGAUGAUGCCACUGUGGAUUCGGGAGAUGAAGAUUUCUAUGGAGGAGAGUCUAGAAGUCCAGAGGCAGUGUACAAUCGUAUUAUUAUGAACAAAGGGAGACUUAAGAAGUCACAUAUCAGAAGAUAUAGGUCUGUAAGCUCAAACCACCAAGCAAGACCGAACUCAUUUGCUGAGUUUUUGAACAAGGUCUAUUCGGAUGAUAAUUAAAUUGGAGAUCAUACAGGCAAAU
>MZ501949 Lyssavirus caucasicus strain WCBV_Arezzo_Italy_cat_2020
ACGCUUAACAACAAAAUCUUAUAAGGACGAGAAAACCUCAGAGGGCAAAAACCAAUGUAACACCCCUACAAUGGAUUCUGAACACAUUGUGUUUAGGGUCAGAAAUGAAAUAGUGACUCUCAAACCCGAAGUGAUAUCCGACCAGUAUGAAUAUAAAUAUCCUGCCAUUACAGAUAAGAAAAAACCCUCCAUAACACUCGGGAGGGCUCCCGAUCUGAGCAUUGCCUACAGGUCAAUUUUGUCAGGGUUCAAUGCUGCUAAGUUGGAUCCAGAUGAUGUGUGCUCCUAUCUAGCAGCUGCUAUGCCAUUGUUCGAAGGGGUUUGCCCAGAGGAUUGGAUCAGUUAUGGGAUCAUUAUAGCAAGGAAGGGAGAUAAGAUUAACCCUAGUCACCUGGUAGAUAUAAUGAGGACAGAAGUGGAAGGUAACUGGUCUCAAUCUGGAGGCGCUGAUGUGACUAGAAAUCCCACUGUUGCUGAGCAUGCCUCCUUGGUAGGUCUCCUCCUCUGCCUGUAUAGAUUGAGCAAAAUAGUGGGCCAAAAUACAGCUAACUACAAGACAAAUGUUGCAGACAGGAUGGAACAAAUAUUCGAAACAGCCCCUUUUGUCAAAAUCAUAGAGCACCACACACUGAUGACAACUCACAAGAUGUGCGCCAAUUGGAGUACCAUUCCAAACUUUAGAUUUCUUGUUGGAACUUAUGACAUGUUUUUCUCAAGAAUUGACCAUUUAUAUUCUGCUUUGAGGGUUGGCACAGUUGUCACUGCAUAUGAAGACUGUACCGGGCUUGUAUCGUUCACUGCUUUUCUCAAACAGAUAAACUUGUCAGCAAGAGAUGCAAUCCUAUACUUUUUCCAUAAGAAUUUUGAAGAAGAAAUCAGGAGAAUGUUCCGUCCCAAUCAGGAGACUGCUGUUCCCCACUCUUAUUUCAUCCACUUUAGAUCUUUGGGUCUUAGCGGGAAGUCUCCAUACUCCUCCAAUGCAGUGGGUCAUGUGUUCAACUUGAUUCACUUUGUGGGAUGCUACAUGGGGCAAGUAAGGUCUCUAAAUGCGACAGUCAUUCAGACAUGUGCCCCCCAUGAAAUGUCUGUUUUGGGAGGUUAUCUGGGGGAGGAAUUCUUUGGAAAAGGUACGUUUGAGAGAAGAUUCUUUAGAGAUGAAAGAGAGUUGCAGGAUCAUCUUGAGGCAGAAGAGGCCAAGAUAGACAUUGCUCUGGCAGAUGACGCCACAGUAGACUCCGGAGAUGAGGAUUUCUACGGCGGAGAGUCGAGGAGCCCAGAGGCAGUCUAUAAUAGAAUCAUCAUGAACAAGGGGAGACUCAAGAAGUUACACAUAAAAAGGUAUAGAUCUGUGAGCUCUAAUCAUCAAGCCCGACCCAAUACUUUUGCAGAGUUUCUAAAUAAGGUUUAUUCGGAUGACAAUUGAGUUAAACUGCAAGUAUUGAAAU
>NC_001542 Rabies virus
ACGCUUAACAACCAGAUCAAAGAAAAAACAGACAGCGUCAAUGGCAGAGCAAAAAUGUAACACCUCUACAAUGGAUGCCGACAAGAUUGUAUUCAAAGUCAAUAAUCAGGUGGUCUCUUUGAAGCCUGAGAUUAUCGUGGAUCAAUAUGAGUACAAGUACCCUGCCAUCAAAGAUUUGAAAAAGCCCUGUAUAACUCUAGGAAAGGCUCCCGAUUUAAAUAAAGCAUACAAGUCAGUUUUAUCAUGCAUGAGCGCCGCCAAACUUGAUCCUGACGAUGUAUGUUCCUAUUUGGCGGCGGCAAUGCAGUUUUUUGAGGGGACAUGUCCGGAAGACUGGACCAGCUAUGGAAUCGUGAUUGCACGAAAAGGAGAUAAGAUCACCCCAGGUUCUCUGGUGGAGAUAAAACGUACUGAUGUAGAAGGGAAUUGGGCUCUGACAGGAGGCAUGGAACUGACAAGAGACCCCACUGUCCCUGAGCAUGCGUCCUUAGUCGGUCUUCUCUUGAGUCUGUAUAGGUUGAGCAAAAUAUCCGGGCAAAGCACUGGUAACUAUAAGACAAACAUUGCAGACAGGAUAGAGCAGAUUUUUGAGACAGCCCCUUUUGUUAAAAUCGUGGAACACCAUACUCUAAUGACAACUCACAAAAUGUGUGCUAAUUGGAGUACUAUACCAAACUUCAGAUUUUUGGCCGGAACCUAUGACAUGUUUUUCUCCCGGAUUGAGCAUCUAUAUUCAGCAAUCAGAGUGGGCACAGUUGUCACUGCUUAUGAAGACUGUUCAGGACUGGUGUCAUUUACUGGGUUCAUAAAACAAAUCAAUCUCACCGCUAGAGAGGCAAUACUAUAUUUCUUCCACAAGAACUUUGAGGAAGAGAUAAGAAGAAUGUUUGAGCCAGGGCAGGAGACAGCUGUUCCUCACUCUUAUUUCAUCCACUUCCGUUCACUAGGCUUGAGUGGGAAAUCUCCUUAUUCAUCAAAUGCUGUUGGUCACGUGUUCAAUCUCAUUCACUUUGUAGGAUGCUAUAUGGGUCAAGUCAGAUCCCUAAAUGCAACGGUUAUUGCUGCAUGUGCUCCUCAUGAAAUGUCUGUUCUAGGGGGCUAUCUGGGAGAGGAAUUCUUCGGGAAAGGGACAUUUGAAAGAAGAUUCUUCAGAGAUGAGAAAGAACUUCAAGAAUACGAGGCGGCUGAACUGACAAAGACUGACGUAGCACUGGCAGAUGAUGGAACUGUCAACUCUGACGACGAGGACUACUUCUCAGGUGAAACCAGAAGUCCGGAAGCUGUUUAUACUCGAAUCAUAAUGAAUGGAGGUCGACUGAAGAGAUCGCACAUACGGAGAUAUGUCUCAGUCAGUUCCAAUCAUCAAGCUCGUCCAAACUCAUUCGCCGAGUUUCUAAACAAGACAUAUUCGAGUGACUCAUAAGAAGUUGAAUAACAAAAUGCCG
>NC_006429 Mokola virus
ACGCUUAACAACCAGAUCAAAGAAGACACAGAUAGUAUCAGUGACCUAAACAAAAUGUAACACUCCUACAAUGGAGUCUGACAAGAUUGUGUUCAAGGUGAAUAACCAAGUUGUUUCUUUGAAGCCUGAGGUCAUAUCAGAUCAAUAUGAGUAUAAAUAUCCCGCCAUUCUAGAUGGGAAGAAACCAGGGAUCACCUUGGGGAAGGCACCUGAUCUAAACACUGCAUACAAAUCCAUCCUAUCAGGUAUGAAGGCUGCAAAGCUUGACCCAGACGAUGUUUGCUCUUACUUAGCAGCUGCUAUGCAUCUAUUCGAGGGGGUCUGUCCCGAGGACUGGGUUAGUUAUGGGAUUGUCAUUGCGAAGAAGGGAGAGAAAAUCAACCCCAGCGUGAUCGUCGAUAUAGUUCGCACUAACGUUGAGGGGAAUUGGGCUCAAGCGGGAGGAACUGAUGUGAUUAGAGAUCCUACAAUGGCAGAGCAUGCUUCAUUGGUCGGACUGUUAUUAUGUCUGUAUCGAUUGAGCAAGAUAGUCGGUCAGAACACAGCAAACUAUAAAACCAAUGUAGCAGACAGAAUGGAACAAAUAUUUGAGACUGCUCCUUUUGCGAAGGUGGUGGAACAUCACACAUUGAUGACUACUCAUAAGAUGUGCGCUAACUGGAGCACUAUACCUAACUUCAGAUUCCUGGUGGGCACAUAUGAUAUGUUCUUUGCAAGAGUCGAGCAUAUAUAUUCGGCUCUCAGAGUCGGAACAGUCGUGACAGCCUACGAGGAUUGCUCAGGCUUGGUCUCCUUUACCGGGUUUAUCAAACAAAUCAAUCUAUCUCCUAGAGAUGCACUGCUAUAUUUCUUCCAUAAAAACUUUGAAGGGGAGAUUAAGAGAAUGUUUGAGCCGGGGCAAGAAACAGCAGUUCCCCACUCAUACUUCAUUCAUUUUAGAGCACUUGGCCUGAGUGGCAAGUCCCCGUACUCGUCCAAUGCUGUAGGUCAUACUUUCAAUUUAAUCCACUUUGUAGGAUGCUAUAUGGGUCAGAUCAGGUCUCUAAAUGCAACUGUGAUCCAAACAUGUGCACCUCACGAGAUGUCAGUACUGGGGGGAUAUCUUGGAGAAGAGUUCUUUGGGAAAGGCACCUUUGAGAGGAGGUUCUUUAGGGAUGAAAAAGAGAUGCAAGAUUAUACAGAGCUUGAGGAGGCCAGAGUAGAGGCUUCGCUCGCUGAUGACGGGACUGUAGACUCAGAUGAGGAGGACUUCUUCUCUGGAGAAACCAGAAGUCCUGAAGCAGUUUACAGUAGGAUAAUGAUGAACAACGGUAAAUUGAAGAAAGUUCACAUACGUAGGUAUAUUGCGGUGAGUUCUAAUCAUCAAGCGAGGCCGAACUCUUUUGCAGAAUUCUUAAACAAGGUGUAUGCAGAUGGAUCAUAAUCAGAGAGCUUCUUGGAAGACG
>NC_009527 European bat lyssavirus 1
ACGCUUAACAACAAAAACAAAAAAGGGGUAGACACGUUCAUCGAUAGAACAGAAAUGUAACACCCCUACAAUGGAUGUUAACAAGGUUGUUUUUAAGGUCCAUAAUCAGCUGGUCUCGGUAAGACCUGAGGUGAUUUCUGAUCAGUAUGAGUAUAAGUACCCUGCUAUUAAAGACAAGAAGAAACCAAGCAUCACUCUCGGAAAAGAUCCCGAUUUGAAAACAGCCUACAAGUCUAUCUUGUCAGGGAUGAAUGCUGCCAAAUUAGACCCAGAUGACGUCUGCUCUUAUUUAGCUGGAGCCAUGGUCUUGUUUGAGGGCAUCUGCCCGGAAGAUUGGACUAGUUACGGAAUCAACAUUGCUAAGAAAGGGGACAAGAUAACACCUGCUACGUUAGUGGACAUUCACAGGACGAACACUGAGGGCAACUGGGCUCAAACAGGAGGUCAAGAUCUCACUCGGGACCCUACGACACCUGAACAUGCAUCUCUGGUUGGACUUCUUCUCUGUCUUUAUAGGCUCAGUAAGAUAGUAGGACAGAAUACGGGGAACUAUAAGACCAAUGUGGCAGAUAGAAUGGAACAGAUCUUUGAGACUGCCCCAUUUGUCAAGAUUGUGGAACACCACACAUUGAUGACCACCCACAAGAUGUGUGCCAACUGGAGCACUAUACCUAAUUUUAGAUUCUUGGCAGGGGCUUAUGACAUGUUUUUUGCCAGAAUUGAGCACCUGUAUUCUGCAAUUCGGGUUGGGACAGUGGUUACUGCUUAUGAGGAUUGUUCGGGGUUGGUGUCUUUCACAGGGUUCAUCAAGCAAAUCAAUUUGACAGCCAGGGAGGCCAUAUUAUACUUCUUCCACAAGAACUUCGAGGAAGAGAUCAAGAGAAUGUUUGAGCCAGGGCAAGAAACAGCUGUUCCGCACUCGUAUUUCAUCCACUUCAGAUCACUUGGACUCAGUGGAAAGUCUCCUUAUUCAUCCAAUGCGGUUGGGCAUGUGUUUAACCUGAUUCACUUUGUGGGUUGUUACAUGGGCCAAAUCAGAUCUUUAAAUGCCACUGUCAUUCAGAGUUGUGCACCCCAUGAAAUGUCAGUUUUGGGGGGUUAUCUAGGGGAGGAGUUUUUCGGGAAGGGAACAUUUGAGAGGCGGUUCUUCAGAGAUGAGAAAGAGCUACAGGAUUACGAGGCAGCAGAAAGCACUAAGGUUGAUGUAGCAUUGGCAGAUGAUGGGACAGUGAAUUCGGAUGAUGAAGACUUCUUUUCGGGAGACACGAGAAGCCCAGAGGCAGUAUACACCAGGAUUAUGAUGAACGGAGGGAGAUUAAAAAGGUCUCACAUAAAGAGAUAUGUCUCAGUGAGUGCAAACCAUCAGGCCAGGCCUAAUUCCUUUGCAGAGUUUCUCAACAAGACGUAUUCUAGUGAUCCCAGAUAAUCCCCUGAUUAGAUAAGGG
>NC_009528 European bat lyssavirus 2 isolate RV1333
ACGCUUAACGACAAAACCAGAAAAGGAAUAGACACAAUCGUCUGUAGAGCAGAAAUGCAACACCCCUACAAUGGAUGCUGACAGAAUUGUCUUCAAAGUCCAUAACCAGUUGGUGUCUGUAAAGCCAGAAGUAAUUGUAGAUCAGUAUGAGUACAAAUACCCCGCCAUUAAAGAUCGGAAAAAACCCAGCAUAACCCUUGGAAAAGCUCCGGACCUGAACAGAGCUUAUAAGUCCAUUCUGUCCGGAAUAAAUGCUGCUAGGUUGGAUCCUGAUGAUGUGUGUUCUUAUCUGGCUGCAGCUAUGGCUCUGUUUGAGGGGAUUUGUCCUGACGAUUGGGAGAGCUACGGGAUUCUCAUUGCUAGGAAAGGGGACAAAAUAACCCCAGCCAAUUUAGUCAAUAUUCAGAGAACAGAUGUGGAAGGCAAUUGGGCACUGGCAGGGGGCCUAGACGUAAUAAAAGAUCCGACCACAGCCGAGCAUGCAUCUUUGGUGGGACUCCUCCUUUGUCUUUACAGACUAAGCAAAGUGUCCGGACAGAACACAGGGAAUUACAAAACCAACGUGGCUGACAGAAUGGAACAAAUCUUUGAAACAGCCCCGUUUGUCAAAAUUGUAGAGCAUCACACUUUGAUGACUACUCAUAAGAUGUGCGCCAACUGGAGUACAAUUCCCAACUUUAGAUUCUUGGCUGGGACAUAUGACAUGUUUUUCUCUAGAAUAGAGCAUCUAUACUCUGCCAUUCGAGUCGGGACAGUAGUGACUGCAUACGAAGAUUGUUCAGGGCUAGUCUCUUUCACAGGGUUCAUCAGACAGAUCAACUUGACGGCGAAGGAGGCCAUACUGUAUUUCUUUCAUAAGAACUUUGAGGAAGAGAUCAAGAGAAUGUUCGAGCCGGGGCAGGAGACAGCUGUCCCACAUUCUUACUUCAUACACUUCAGGUCAUUAGGACUGAGUGGAAAAUCUCCUUACUCGUCGAAUGCAGUAGGACAUGUAUUCAACCUCAUUCAUUUCGUCGGGAGUUACAUGGGUCAAGUCAGGUCAUUGAAUGCGACAGUCAUUGCCACCUGUGCACCUCACGAGAUGUCCGUGUUGGGAGGUUAUCUCGGGGAGGAAUUCUUUGGCAAGGGAACAUUUGAAAGAAGGUUCUUCAGGGACGAGAGGGAACUUGCAGAGCAUGAGGCAAUCGAAUCAACCAAGACUGAUGUGGCCCUGGCAGAUGAUGGGACCGUAAAUUCAGACGAUGAGGAGCUUUACUCCGGAGGGACAAGAACCCCUGAAGCUGUUUACACCAGGAUCAUGGUCAAUGGGGGAAAGCUAAAAAAAUCCCACAUCAAAAGAUAUGUGUCAGUCAGCUCGAAUCAUCAGGCCAGACCUAACUCCUUUGCAGAAUUCUUGAACAAGACUUAUUCGAGUGAUCCAAGAUAAAAGGCAAGACCUCUAUUUA
>NC_018629 Ikoma lyssavirus
ACGCUUAACAGCUAAAAACCAGAAGACAGAGAAGGAAUCGAAGGGGAAAAGAAAAAGUAACACUUCUACAAUGGAUCCUGAACAAGUAGUUUUCAAGUCUCGGAAGGAAAUUGUCGUGUUGAGACCAGAGGUGAUAUCGGAUCAGUAUGAAUACAAAUACCCUGCGAUAGAGAACAAAGAGAAGCCUACAAUAACUCUACAAAAAGCCCCUGAUCUGAACAUAGCAUACAAAUCUGUUUUGUCAGCAUUCAAUACUGCCCGUCUGGACCAGGAAGAUGUUUGUUCAUAUUUAGCCGCUGCAAUGAGGAUUUUUGAGGGCAACUGUCCAGAGGAUUGGAUAAGCUACGGAAUCAUAAUAGCCAAGAAAGGAGAAACUAUUAACCCCGGACACCUAGUAAAUAUAAAACGGACUGAGCAAGAAGGAAACUGGGCACAAGUUGCAGGAGCUGGUGUAAUUAAAGAUCCUACUGAUGCUGAGCAUGCAUCAUUGGUUGGCCUUCUGUUGUGCUUGUAUAGGUUAAGUAAAAUAGUGGGUCAAAACACAGCAAAUUACAAAACUAAUGUUGCAGACCGGAUGGAACAAAUUUUUGAAACUGCACCAUUUGUGAAGAUUAUAGAGCAUCACACCUUGAUGACUACUCACAAGAUGUGUGCAAAUUGGAGUACAAUCCCUAAUUUCAGAUUCUUAGCUGGGACUUACGAUAUGUUUUUCUCUAGGAUAGAUCAUCUCUAUGGAGCUAUCAGAGUAGGAACCGUUGUAACAGCUUACGAAGAUUGCACCGGAUUGGUUUCUUUCACAGGAUUUCUUAAGCAGAUAAAUCUUACUGCAGGAGAAGCUAUGCUGUACUUUUUCCACAAGAACUUCGAGGAAGAGUUUAAGAGAAUGUUCAAGCCUGGUCAAGAAACGGCUACCCCUCACUCCUACUUCGUGCAUUUCAGGUCUUUAGGACUGAGUGGGAAAUCUCCUUACUCAUCUAAUGCGGUUGGUCACAUGUUUAACUUGAUACAUUUUGUGGGGUGCUACAUGGGUCAGAUCAGAUCUCUAAAUGCAACUGUCAUUCAGACAUGUGCACCUCAUGAAAUGUCGGUUUUGGGAGGUUACUUAGGAGAGGAAUUCUUUGGGAAAGGAACAUUCGAGAGAAGAUUCUUUAGAAACAUUGAAGAAAUGAAAACCUAUGAAGAGUUAGAAGAAAGACGAGUCGAGGCAGCGCUAGAAGACGACGGCACUGUUGAUUCUGGGGAAGAAGACGAUUGGACAGGGGAGUCUAGAUCCCCAGAGGCGGUGUUUAAUCGCAUCAUGGUAAACAAAGGAAGAUUGCGUCCUCAUCACAUCAAGAGGUUUAGAAACGUCAGUGCAAAUCAUCAGGCAAGACCGAAUUCUUUUGCAGAAUUCCUUUCUAAAGUAUAUUCUGAUACAUCAUGAGAUCAGAUGAGAAGAGCUCUUU
>NC_020807 Lagos bat virus, isolate 0406SEN
ACGCUUAACAGCAAAAUCAGAGAAGAUAUAGACAGCGACAAUGCGCUGAACAAAAUGUAACACCCCUACAAUGGAUUCUGACAAGAUUGUUUUUAAGGUUCACAAUCAGAUCGUAUCUUUAAAGCCUGAGAUUAUAUCAGACCAAUAUGAAUAUAAGUAUCCAGCUAUCACAGAUGGGAAGAAGCCGGGCAUCACUCUCGGGAAGGCCCCAGACCUGAGUACGGCUUACAAGUCGAUAUUGUCAGGCAUGAAUGCUGCCAAAUUAGAUCCAGAUGAUGUGUGUUCUUAUCUGGCCGCAGCAAUGCAGUUCUUCGAAGGAGUGUGUCCUGAGGACUGGGUCAGCUAUGGGAUUAUCAUAGCGAAGAAAGGGGAGACAAUAACUCCCAAUGUUUUGGUAGAUAUAACCAGGACAAAUGUGGAAGGAAACUGGGCGCAAGCAGGGGGGGCAGAUAUGACUAGGGACCCCACGAUUGCUGAACAUGCCUCUUUAGUGGGACUCUUGCUUUGUCUUUAUAGACUGAGUAAGAUAGUGGGUCAAAACACAGCUAAUUACAAGACCAAUGUAGCAGAUAGGAUGGAGCAGAUCUUCGAAACUGCUCCCUUUAUAAAAGUGGUGGAGCAUCACACCCUGAUGACAACUCACAAGAUGUGUGCAAACUGGAGUACUAUCCCAAACUUCAGGUUUUUGGCAGGUACAUAUGACAUGUUUUUUGCCAGAAUUGAACAUCUUUAUUCUGCUAUUAGGGUCGGCACUGUGGUGACUGCUUAUGAAGACUGUUCAGGAUUGGUAUCUUUCACUGGAUUCAUUAAACAGAUCAACUUAUCCGCGAGAGAUGCUCUCCUGUACUUUUUCCAUAAAAACUUCGAAGAGGAAAUUAAAAGAAUGUUUGAGCCAGGACAAGAAACUGCUGUUCCCCAUUCAUAUUUUAUCCACUUCAGGGCUUUGGGACUCAGCGGGAAAUCUCCUUACUCAUCAAAUGCUGUGGGUCAUACCUUUAAUUUGAUCCAUUUCAUAGGUUGUUAUAUGGGGCAGAUACGAUCUCUAAAUGCAACUGUGAUUCAGACAUGUGCACCCCAUGAGAUGUCUGUUUUGGGGGGAUAUUUAGGGGAGGAGUUUUUUGGGAAGGGAACUUUUGAGAGGAGAUUCUUUAGAGAUGAGAAGGAGAUGCAAGACUAUGCGGAGUUAGAGGGCGCAAAGGUUGAAGCAUCUUUGGCGGAUGAUGGAACAGUUGAUUCUGACGAUGAGGAGUUUUUCUCUGGUGAAACCAGGAGUCCAGAGGCCGUAUAUAGCAGGAUUAUGAUGAACAAUGGUCGACUGAGGAAGUCUCAUAUACAGAGAUAUGUGUCUGUAAGCUCAAACCACCAGGCUCGCCCAAACUCUUUUGCGGAAUUCCUCAACAAAGUGUACUCGGAGAGCUCUUGAGUCUUAAAUUUUAGUUUUUGAC
>NC_020808 Aravan virus
ACGCUUAACGACAAAAACAGAAAAGGAAUAGACAUAAUCGCCUGCAGAAUAGAAAUGUAACACCCCUACAAUGGAUUCUGACAAGAUUGUCUUCAAGGUCCAUAACCAGUUGGUUUCAGUGAAGCCUGAGGUGAUUACUGAUCAGUAUGAGUAUAAGUAUCCUGCCAUUGGGAAUCAGAAAAAACCCAGCAUAACUCUCGGCAAGGCUCCAGACUUAAACAAGGCUUACAAGUCUAUUCUGUCUGGAAUGAAUGCCGCAAAGCUGGACCCUGAUGACGUCUGUUCUUAUCUUGCUGCUGCCAUGGAGCUGUUUGAAGGAGUGUGCCCUGAUGAUUGGGCAAGUUAUGGAAUUCUUAUUGCUAAGAAGGGAGACAAAAUCACUCCGACCACCUUGGUGGACAUUAUCCGAACGGAUGUGGAAGGGAAUUGGGCACAAACUGGAGGUCAAGAUUUGACUAGGGAUCCGACAACUGCCGAGCAUGCAUCAUUGGUAGGACUUCUUCUUUGUCUUUACCGAUUGAGCAAGAUUGUUGGACAAAACACGGGAAAUUACAAGACAAACGUUGCUGAUCGGAUGGAGCAAAUCUUUGAGACAGCUCCCUUCGUCAAGGUGGUUGAACAUCACACAUUGAUGACCACUCACAAGAUGUGUGCAAAUUGGAGCACGAUACCAAAUUUCAGGUUCCUGGCAGGAACAUAUGACAUGUUCUUCUCGAGGAUAGAACACUUGUACUCAGCUAUCAGAGUAGGGACUGUUGUAACUGCAUAUGAGGAUUGCUCUGGAUUGGUUUCAUUCACUGGAUUCAUCAAACAGAUCAAUUUGACAGCCAGAGAGGCCAUAUUGUAUUUCUUUCACAAAAACUUUGAGGAGGAGAUCAAACGGAUGUUUGAACCGGGACAGGAAACUGCAGUUCCUCAUUCCUACUUCAUACAUUUCAGAUCCUUGGGUCUGAGCGGCAAAUCUCCGUACUCAUCCAAUGCAGUUGGUCAUGUAUUCAAUCUCAUUCACUUUGUAGGUUGCUACAUGGGUCAAAUCAGGUCACUAAAUGCUACUGUUAUUUCUAGUUGUGCACCUCAUGAGAUGUCUGUCUUAGGGGGCUAUUUGGGGGAGGAGUUCUUUGGAAAAGGGACGUUUGAGAGGAGGUUCUUUAGAGAUGAGAAGGAGCUGCAGGAUUAUGAAUUAGCAGAGGCCACAAAGACAGAUUUAGCGUUAGCUGACGACGGGACUGUCAAUUCAGAUGAUGAAGACUUCUUUUCUGGGGAGACCAGGAGUCCUGAGGCUGUAUACACUAGAAUUAUGAUGAACGGAGGGAGGCUGAAGAAGUCUCACAUAAGGAGAUAUGUCUCGGUCAGCUCCAACCAUCAGGCCAGACCCAACUCGUUUGCCGAAUUCCUUAAUAAGACCUACUCGGGUGAUCAGAGAUAAAGGGUGAACAAUGUCUCGU
>NC_020809 Irkut virus
ACGCUUAACAACAAAAUCACAAAAGGGGUAGACAUGUUCAUCUGUAGAACAGAAAUGUAACACCCCUAAAAUGGAUUCUGACAGAAUUGUCUUCAAAGUUCAUAACCAGCUGGUUUCUCUUAAGCCAGAGGUUAUCUCUGAUCAGUAUGAAUACAAAUACCCUGCGAUUGAUGAUAAAAAGAAACCCAGUAUUACACUGGGAAAAGCCCCUGAUUUGAAAACAGCAUAUAAGUCAAUCCUAUCAGGGAUGAAUGCUGCCAAGCUUGAUCCUGAUGAUGUGUGCUCUUACUUGGCUGCGGCAAUGGUAUUUUUUGAAGGAAUAUGUCCUGAAGAUUGGACUAGCUAUGGGAUAAACAUUGCCAAAAAAGGAGACAAGAUAACCCCUGCAGUCCUAGUUGAUAUACAAAGGACAAACACAGAAGGUAAUUGGGCUCAGGCAGGAGGACAAGACCUUACUAGAGAUCCAACAACACCGGAACAUGCGUCUUUAGUCGGGCUCCUCUUGUGUCUAUACAGGCUGAGCAAGAUUGUGGGACAAAACACCGGGAAUUACAAAACCAAUGUGGCGGAGAGGAUGGAGCAGAUAUUUGAGACUGCACCGUUUGUCAAAAUUGUGGAACAUCACACCUUGAUGACCACCCAUAAAAUGUGUGCAAAUUGGAGCACAAUACCAAACUUUAGAUUUCUGGCAGGGGUUUAUGACAUGUUCUUUUCAAGAAUUGAGCACCUGUAUUCAGCAAUUCGUGUGGGAACAGUUGUGACUGCAUAUGAGGACUGCUCUGGGCUGGUGUCAUUUACCACAUUUAUCAGACAGAUUAACUUGACUGCUAGGGAUGCUGUUUUGUACUUCUUUCACAAGAACUUCGAGGAAGAGAUCAAGAGAAUGUUCGAGCCUGGUCAAGAGACUGCUGUCCCCCAUUCAUAUUUCAUUCAUUUUAGGUCCUUAGGUCUGAGUGGCAAGUCCCCUUACUCGUCUAAUGCAGUGGGUCAUACAUUUAAUCUGAUCCACUUUGUCGGGUGUUAUAUGGGUCAGGUCAGAUCACUCAAUGCCACCGUCAUACAAAGCUGUGCCCCACACGAGAUGUCUGUGUUAGGAGGAUAUCUGGGAGAAGAGUUCUUUGGAAGGGGAACCUUUGAAAGACGAUUCUUCAGGGAUGAGAAAGAACUGCAGGACUAUGAAGCCGCCGAGGCAACUAAGAUAGAUUUGGCAUUGGAGGACGAUGGAACCGUGAACUCAGAUGAUGAAGACUUCUUCUCAGGAGAGACCAGAAGCCCUGAGGCAGUUUACUCAAGGAUCAUGAUGAGUGGGGGGAGGCUCAAAAAGUCUCACAUCAAGAGGUACAUCUCAGUCAGUUCAAACCAUCAGGCCAGACCUAAUUCAUUUGCGGAAUUUCUCAAUAAGACUUAUGCCAGUGAUACAAGAUAAACCCAUUCAUUCGUCAAGA
>NC_020810 Duvenhage virus, isolate 86132SA
ACGCUUAACAACAAAAUCAUAAAAGGGGCAGACAUGUUCAUUUGUAUAACACAAAUGUAACACCCCUACAAUGGAUGCUGAAAGAAUUGUCUUUAAGGUCCGUAAUCAGCUAGUCUCUGUAAAACCAGAGGUCAUCUCUGAUCAGUAUGAGUACAAAUAUCCUGCUAUUACUGAUAAGAAGAAGCCUAGUAUCACACUUGGAAGGGCUCCGGACUUGAAGACAGCAUACAAGUCCAUCUUGUCGGGGAUGAAUGCCGCCAAGCUGGAUCCAGAUGACGUAUGUUCAUACUUAGCAGGUGCUAUGAUUUUGUUUGAGGGUGUGUGUCCCGAAGAUUGGGUUAGUUAUGGAAUCCACAUUGCCCGGAAAGGCGAUAAAAUAACCCCUGCUACGUUAGUUGACAUAGUUAGAACAAAUACAGAGGGUAACUGGGCUCAGACGGGAGGUCAGGAAUUAACUAGAGAUCCAACAAUCUCAGAACAUGCAUCAUUGGUAGGACUUUUACUUUGCCUAUAUAGGUUAAGCAAAAUUGUAGGACAGAACACAGGGAAUUACAAGACGAAUGUGGCUGACCGGAUGGAACAGAUUUUUGAAACUGCUCCAUUUGUCAAGAUAGUCGAGCACCACACAUUAAUGACCACUCACAAAAUGUGUGCGAAUUGGAGCACAAUACCCAAUUUUAGAUUUCUUGCAGGAACAUAUGACAUGUUCUUCUCCAGGGUGGAUCAUUUGUACUCGGCUAUUAGGGUUGGGACGGUAGUCACUGCAUAUGAAGAUUGUUCAGGUUUAGUCUCCUUUACUGGGUUUAUCAAGCAGAUUAACUUGACCGCUAGAGAAGCCAUAUUAUACUUCUUUCACAAGAACUUUGAGGAGGAGAUCAAAAGAAUGUUUGAGCCCGGACAGGAGACUGCUGUGCCUCACUCCUACUUUAUCCACUUUAGAUCCUUAGGUCUUAGCGGCAAGUCUCCUUACUCCUCCAAUGCUGUCGGACAUGUGUUCAACUUGAUCCAUUUUGUAGGUUGUUACAUGGGUCAAAUCAGAUCAUUAAACGCUACAGUUAUCCAAAGUUGUGCCCCGCAUGAGAUGUCCGUAUUGGGAGGUUAUUUGGGAGAGGAAUUCUUCGGAAAGGGGACCUUUGAGAGACGAUUCUUUCGGGACGAGAAAGAGCUGCAAGACUAUGAAGAAGCAGAGGCCACUAAGAUUGAGGCUGCAUUGGCUGAUGAUGGAACUGUGAACUCCGACGAUGAAGACUUUUUCUCCGGAGAUACGAGAAGUCCAGAAGCUGUUUACACAAGGAUCAUGAUGAACGGAGGGCGGUUAAAGGGGGCACACAUAAGAAGGUACGUCUCUGUAAGUUCUAGUCACCAAGCAAGACCAAACUCCUUUGCAGAGUUCCUCAACAAGACCUACUCCAGUGACUCCAGAUAAGACUCUGCUCAAAGCAAAA
>NC_025251 Bokeloh bat lyssavirus, isolate 21961
ACGCUUAACGACAAAAUCAGAAAAGGAGUAGACACACUCAUCUACAGAGCAAAAAGGUAACACCCCUACAAUGGACUCUGACAAGAUUGUCUUCAAAGUCCAUAAUCAGUUGGUGUCUGUAAAGCCAGAGGUGAUUGUUGAUCAAUAUGAGUACAAAUAUCCUGCUAUCAGAGAUCAGAAGAAACCUAGCAUAACUCUGGGGAAAGCUCCUGAUUUAAACAAGGCUUACAAAUCUAUUUUGUCAGGAAUAAAUGCGGCUAGAUUGGAUCCCGAUGAUGUAUGUUCCUACCUAGCAGCAGCUAUGGAACUGUUUGAAGGAAUUUGCCCUGAAGACUGGCUAAGCUAUGGGAUUCUCAUAGCAAGAAAGGGGGAGAAGAUUACCCCUGCCACCUUGGUGAACAUUCAGAGAACGAACAUUGAAGGCAACUGGGCCUUGACCGGAGGAUACGACCUUACAAGGGAUCCAACUGUGGCCGAACAUGCAUCUCUAGUGGGCCUUCUGCUCUGCUUGUAUAGACUAAGCAAGGUCUCCGGGCAGAACACAGGGAAUUAUAAGACUAACAUAGCCGAUCGAAUGGAGCAAAUCUUUGAGACCGCUCCUUUUGUCAAAAUCGUGGAGCAUCAUACCUUAAUGACCACUCACAAAAUGUGUGCCAAUUGGAGUACAAUCCCAAAUUUUAGGUUUCUUGCAGGCACAUAUGAUAUGUUCUUUUCUAGGAUAGAGCAUUUAUUUUCUGCAAUCCGGGUCGGAACUGUAGUGACGGCAUAUGAAGAUUGUUCUGGACUGGUCUCUUUCACAGGAUUCAUCAAACAAAUAAAUUUGACGGCUAGGGAGGCUAUAUUGUAUUUCUUCCACAAGAAUUUUGAAGAGGAAAUCAAGAGGAUGUUUGAACCAGGGCAAGAGACUGCAGUUCCACACUCUUAUUUUAUACAUUUCAGGUCCUUAGGGUUGAGUGGGAAGUCUCCUUAUUCCUCAAAUGCAGUAGGUCAUGUGUUUAAUCUGAUCCAUUUCGUUGGCUGUUACAUGGGUCAAAUCAGAUCUCUAAAUGCUACUGUUAUCUCUAGUUGUGCACCACAUGAAAUGUCUGUGUUAGGGGGUUAUCUGGGGGAGGAAUUCUUUGGCAAGGGAACAUUCGAGAGGAGGUUCUUCAGAGACGAAAAGGAGCUCCGAGAUUAUGAAGCCGCAGAGUCUGUCAAAAACGACGUCGCACUGGCAGAUGAUGGAACCGUCAACUCAGAUGAUGAGGACUUUUUUUCUGGGGAAACGAGAAGUCCGGAGGCCGUGUAUGCGAAGAUCAUGAUGAACGGGGGAAAAUUGAAAAAGUCUCACAUCCGGCGAUAUGUAUCAGUCAGCUCAAACCACCAGGCCAGACCGAACUCCUUUGCAGAAUUUUUGAACAAAACUUACCUAGGUGAUCAGAGAUAAUCGAACCAGUGCCUCCCCU
>NC_025365 Shimoni bat virus
ACGCUUAACAGCAAAGUCAGAGAAGAGAUAAGCCUCUACAAUGAGCGAAUCAAAAUGUAACACCCCUACAAUGGACUCUGAAAAGAUUGUUUUCAAAGUUCGUAACCAGGUGGUGUCUUUGAAGCCAGAAAUAAUCUCUGAUCAGUAUGAGUACAAAUAUCCUGCAAUUCUGGAUGGAAGAAAACCGGGGAUCACUCUAGGGAGAGCUCCAGACUUAAACACGGCUUACAAAUCAAUUUUGUCUGGUAUGAAUGCUGCCAAAUUGGAUCCAGAUGAUGUGUGCUCCUAUUUGGCUGCUGCGAUGCAGCUGUUUGAAGGUGUUUGCCCAGAGGAUUGGACUAGUUAUGGUAUUGUGAUUGCAAAGAAGGGUGAUAAGAUCACUCCGGAAGAUUUGAUAGAUGUUACUAGGACAAAUGUAGAGGGAAAUUGGGCUCAAACAGGGGGAACAGACAUGACAAGAGAUCCAACAAGUGCAGAACAUGCAUCUUUAGUGGGGUUGCUGUUGUGCUUAUAUCGUCUAAGCAAGAUAGUCGGCCAGAAUACUGCAAAUUACAAGACCAAUGUGGCCGAUAGAAUGGAACAAAUUUUUGAAACUGCACCUUUUGUGAAAAUUGUUGAACAUCAUACUCUAAUGACUACUCAUAAAAUGUGUGCUAAUUGGAGUACAAUUCCAAACUUUAGAUUUCUUGCUGGAGCUUAUGAUAUGUAUUUUGCAAGAAUAGAGCAUCUUUACUCUGCUAUAAGGGUUGGAACUGUAGUGACUGCUUACGAAGAUUGUUCAGGAUUGGUCUCCUUCACUGGAUUUAUAAAACAAAUUAAUUUAUCUGCUAGAGAUGCUUUGCUUUAUUUCUUUCACAAAAAUUUUGAAGAAGAAAUAAGAAGAAUGUUCGAACCUGGUCAAGAAACUGCAAUUCCUCAUUCUUACUUCAUACAUUUUAGAGCUUUGGGAUUAAGCGGCAAAUCACCCUAUUCAUCAAAUGCAGUAGGUCAUACCUUCAACUUGAUUCACUUUAUAGGUUGUUAUAUGGGUCAGAUAAGAUCUCUAAAUGCCACAGUUAUUCAAGCUUGUGCACCUCAUGAGAUGUCUGUCUUGGGAGGUUAUCUAGGAGAGGAAUUCUUUGGAAAAGGUACUUUUGAAAGAAGGUUCUUCAGGGAUGAAAAGGAGAUGCAAGACUAUGCAGAAUUGGAGGGAAUUAAAAUAGAGGCAGCAUUGGCAGAUGAUGGAACAGUUGACUCUGAUGAUGAGGAUUUCUUUUCAGGAGAGACAAGAAGUCCAGAAGCAGUGUAUAGUCGAAUCAUGAUGAACAACGGCAGAUUGAAAAGGUCACACAUAAGGCGGUACAUAUCAGUCAGCUCAAAUCAUCAGGCAAGGCCUAACUCAUUUGCAGAGUUUUUAAACAAGGUGUACUCAGAUGGGUCCUAAUAUUGAUUUCAACAGAAUGCAU
>NC_025377 West Caucasian bat virus
ACGCUUAACAACAAAAUCUUAUAAGGACGAGAAAACCUCAGAGGGCAAAAACCAAUGUAACACCCCUACAAUGGAUUCUGAACACAUUGUGUUUAGGGUCAGAAAUGAAAUAGUGACUCUCAAACCCGAAGUGAUAUCCGACCAGUAUGAAUAUAAAUAUCCUGCCAUUACAGAUAAGAAAAAACCCUCCAUAACACUCGGGAGGGCUCCCGAUCUGAGCAUUGCCUACAGGUCGAUUCUGUCAGGGUUCAAUGCUGCUAAGUUGGAUCCAGAUGAUGUGUGCUCCUAUCUAGCAGCUGCUAUGCCAUUGUUCGAAGGGGUUUGCCCAGAGGAUUGGAUCAGUUACGGGAUCAUUAUAGCAAGGAAGGGAGACAAGAUUAACCCUAGUCACCUGGUAGAUAUAAUGAGGACAGAAGUGGAAGGUAACUGGUCUCAAUCUGGAGGCGCUGACGUGACUAGAAAUCCCACCGUUGCUGAGCAUGCCUCCCUGGUAGGUCUCCUCCUCUGCCUGUAUAGAUUGAGCAAAAUAGUGGGCCAAAAUACAGCCAACUACAAGACAAAUGUUGCAGACAGGAUGGAACAAAUAUUCGAAACAGCCCCUUUUGUCAAAAUCAUAGAGCACCACACACUGAUGACAACUCACAAGAUGUGUGCCAAUUGGAGUACCAUUCCAAACUUUAGAUUUCUUGUUGGAACCUAUGACAUGUUUUUCUCAAGAAUUGACCAUUUAUAUUCUGCUUUGAGGGUCGGCACAGUUGUCACUGCAUAUGAAGACUGUACCGGGCUUGUAUCGUUCACUGCUUUUCUCAAACAGAUAAACUUGUCAGCAAGAGAUGCAAUCCUAUACUUUUUCCAUAAGAAUUUUGAAGAAGAAAUCAGGAGAAUGUUCCGUCCCAAUCAGGAGACUGCUGUUCCCCACUCUUAUUUCAUCCACUUUAGAUCUUUGGGUCUUAGCGGGAAGUCUCCAUACUCCUCCAAUGCAGUGGGUCAUGUGUUCAACUUGAUUCACUUUGUGGGAUGCUACAUGGGGCAAGUAAGGUCUCUAAAUGCGACAGUCAUUCAGACAUGUGCCCCCCACGAAAUGUCUGUUUUGGGAGGUUAUUUGGGGGAGGAAUUCUUUGGAAAAGGUACGUUUGAGAGAAGAUUCUUUAGAGAUGAAAGAGAGUUGCAGGAUCAUCUUGAGGCAGAAGAGGCCAAGAUAGACAUUGCUCUGGCAGAUGACGCCACAGUAGACUCCGGAGAUGAGGAUUUCUACGGCGGAGAGUCGAGGAGCCCAGAGGCAGUCUAUAAUAGAAUCAUCAUGAACAAGGGGAGACUCAAGAAGUUACACAUAAAGAGGUAUAGAUCUGUGAGCUCUAAUCAUCAAGCCCGACCCAAUACUUUUGCAGAGUUUCUAAAUAAGGUUUAUUCGGAUGACAAUUGAGUUAAACUGCAAGUAUUGAAAU
>NC_025385 Khujand lyssavirus
ACGCUUAACGACAAAACCAGAAAAGGAAUAGACAUCAUCGCCUGUAGAAUAGGAAUGUAACACCCCUACAAUGGAUGCCGACAGAAUUGUCUUUAAAGUUAAGAAUCAGUUGGUGUCUGUUAAGCCGGAGGUGAUUGUUGAUCAGUACGAGUACAAAUACCCGGCUAUUGUGGAUAGGCAGAAGCCCAGCAUCACUCUGGGGAAAGCUCCAGACCUGAACAAGGCUUACAAGUCCAUUCUUUCCGGAUUGACUGCUGCCAAACUCGAUCCGGAUGAUGUCUGUUCUUAUUUGGCCGCAGCAAUGGAGCUGUUUGAUGGAACUUGCCCCGAUGAUUGGACGAGUUAUGGGAUCCUUAUUGCCAAGAAAGGAGAUAAAAUCACUCCAGCCACUUUAGUUAACAUUCAAAGAACAGAUGUCGAGGGCAACUGGGCAUUGACCGGAGGUCUAGACCUGACAAGAGAUCCGACUGUAGCCGAACAUGCAUCCUUAGUGGGGCUCCUUCUCAGCCUUUAUCGACUGAGUAAAGUCUCUGGGCAGAACACAGGGAAUUACAAAACCAAUGUUGCUGACCGAAUGGAGCAAAUCUUCGAGACAGCUCCAUUUGCCAAAAUUGUGGAACAUCACACCUUGAUGACCACUCACAAAAUGUGUGCUAACUGGAGCACAAUUCCCAAUUUUAGGUUUUUAGCAGGGACAUAUGACAUGUUUUUCUCGAGAAUUGAGCAUUUGUAUUCAGCCAUAAGAGUAGGAACUGUUGUGACCGCAUAUGAGGAUUGUUCUGGGUUGGUUUCAUUCACAGGGUUCAUCAAACAGAUAAAUUUGACAGCGAAGGAAGCGAUAUUGUAUUUCUUCCACAAAAAUUUUGAAGAAGAGAUCAAGAGGAUGUUUGAGCCAGGUCAGGAGACGGCUGUCCCGCAUUCUUAUUUCAUCCACUUCAGGUCAUUGGGACUAAGUGGAAAAUCUCCAUACUCUUCGAAUGCAGUUGGUCAUGUGUUUAACCUCAUCCACUUUGUCGGCUGUUACAUGGGCCAGAUUAGAUCUUUAAACGCAACUGUCAUCUCUAGUUGUGCACCUCAUGAGAUGUCGGUUCUUGGUGGUUACUUAGGGGAGGAGUUUUUCGGUAAGGGAACAUUCGAAAGGAGAUUUUUCAGGGAUGAGAAAGAGCUCAAGGAGUAUGAGGCUGCUGAGUCAGUAAAGACGGACACAGCCUUGGCAGAUGAUGGAACUGUCAAUUCCGAUGACGAAGACUUUUUCUCUGGAGAGACAAGAAGUCCGGAAGCAGUGUACACCAGGAUUAUGAUGAACGGAGGACGAUUGAAAAAGUCCCACAUCAGGAGAUAUGUUUCCGUCAGCUCAAACCAUCAAGCAAGACCAAACUCAUUUGCUGAGUUUUUGAAUAAAACCUACUCAAGUGAUCCAAGAUAAAGAGCUGGGCUCCCAUUCU
>NC_031955 Lleida bat lyssavirus, isolate RV3208
ACGCUUAACAGCUAAAAACUAGAAGAUAGAAAAGAAAGCGAAGGGAAAAAGAAAAUGUAACACCCCUACAAUGGAUUCUGAACAAGUCGUAUUCAAGACCAAGAGGGAGAUUGUUGUCCUGAAGCCAGAGGUUAUAUCAGAUCAGUAUGAGUACAAAUAUCCAGCUAUUCAAAACAGAGAAAAACCUUCUAUUACCUUGAGGAAGGCUCCUGACCUGAAUAUCGCUUAUAAAUCAGUGUUGUCUGCUUUUAAUACAGCCAAAUUAGAUCAAGAGGACGUCUGCUCUUAUCUGGCUGCAGCGAUGAGAUUGUUCGAAGGUCAAUGUCCAGAGGAUUGGACAAGUUACGGGAUAAUGAUUGCUCGACAAGGAGAUACUAUCAAUCCUGGCAACUUGGUCAAUAUACAAAGAACGGAUCAAGAGGGGAAUUGGGCUCAAGCAGCGGGAUCUGGAGUUAUGAGAGAUCCGACAGUAGCAGAGCAUGCUUCCUUAGUUGGACUCCUCCUCUGCCUUUACAGGCUGAGUAAAAUAGUCGGCCAAAAUACUGCCAAUUAUAAAACCAAUGUUGCAGACAGGAUGGAACAAAUCUUUGAAACUGCCCCUUUUGCUAAAAUAAUUGAGCAUCACACCCUCAUGACAACACAUAAAAUGUGUGCAAAUUGGAGUACUAUUCCCAACUUUAGAUUUCUGGCAGGGACCUACGACAUGUUCUUCUCAAGGAUAGAUCACUUGUAUGGGGCUAUACGGGUGGGAACGGUGGUCACUGCUUAUGAAGAUUGCACUGGUCUCGUUUCAUUCACGGGUUUUUUAAAACAAAUCAACUUGACUGCCAGUGAAGCGAUGCUUUAUUUCUUCCAUAAAAACUUCGAAGAGGAAUUUAAAAGAAUGUUUAGACCUGGGCAGGAAACAGCUACUCCUCAUUCCUAUUUCGUUCAUUUCAGAUCUCUCGGGCUGAGUGGAAAGUCACCUUACUCUUCUAAUGCGGUAGGUCAUAUGUUUAAUUUGAUACAUUUUGUAGGAUGUUAUAUGGGGCAAAUAAGAUCUUUAAAUGCUACAGUUAUCCAGACAUGUGCUCCUCAUGAGAUGUCAGUCUUAGGAGGGUAUCUGGGGGAGGAGUUUUUUGGAAAGGGUACAUUUGAAAGGAGGUUCUUUCGAUCUGUAGAUGAGAUGAGAACAUAUGAAGAGUUGGAAGAAAAGAGGAUAGAUGCCGCCUUGGAAGAUGAUGCAACUGUAGACUCUGAGGAUGAAGACAACUGGUCAGGAGAGUCUAGAUCCCCGGAGGCAGUAUUCAACAGAAUUAUGAUGAACAAAGGACGUUUGCGUCCGGCUCAUAUAAGAAGAUACCGGGGAGUAAGUGCAAAUCAUCAAGCACGACCAAACUCGUUUGCAGAAUUUCUAACCAAGGUUUAUUCAGAUACAUCUUAAAUAUUUAUCCUCACAAGAGAGC
>NC_031988 Gannoruwa bat lyssavirus, isolate RV3266
ACGCUUAACGACAAAAUCAGAAAAGGAGUAGACAGGAUCGUCUGCGAAACAAAAAUGUAACACCCCUACAAUGGAUGCCGAUAAGAUUGUCUUUAAGGUCAACAACCAAGUGGUGUCUGUGAAGCCAGAGGUUAUUGUGGAUCAGUAUGAGUACAAGUAUCCGGCGAUUAGAGAUCAAAAGAAACCUAGUAUAACUCUUGGUAAGGCCCCAGAUUUGAACAAGGCCUAUAAGUCCGUUCUGUCUGGAAUGAACGCUGCUAAGCUGGACCCUGAUGAUGUAUGCUCAUAUUUGGCUGCAGCCAUGGAACUUUUUGAGGGUAUCUGCCCAGAGGACUGGACUAGUUACGGAAUUUUAAUCGCUCGGAAAGGAGAUAAGAUAACCCCUGCUACAUUAGUGGACAUCAAAAGAACUGAUAUAGAGGGCAACUGGGCGUUGACAGGGGGUCAGGAUCUAACGAGGGACCCAACAGUCGCAGAACAUGCUUCCUUAGUAGGUCUUCUUUUGAGUCUGUACAGGCUAAGUAAGAUUUCUGGGCAGAACACGGGCAAUUACAAGACUAACAUAGCAGAUCGGAUCGAACAGAUUUUUGAGACAGCUCCUUUUGUCAAGAUUGUCGAACAUCACACAUUGAUGACCACUCACAAGAUGUGUGCAAAUUGGAGCACUAUACCCAACUUUAGGUUUCUAACCGGAACUUAUGAUAUGUUCUUCUCGAGGGUUGAGCAUCUAUACUCUGCUAUCCGGGUAGGAACUGUGGUCACGGCCUAUGAGGAUUGUUCAGGAUUGGUAUCAUUCACAGGGUUCAUCAAGCAGAUCAAUCUUACUGCAAGAGAGGCCAUUCUCUAUUUCUUCCACAAGAACUUUGAAGAAGAGAUUAAGAGGAUGUUUGAGCCAGGACAGGAAACAGCGGUACCUCACUCAUACUUCAUCCACUUCCGCUCGUUAGGACUCAGUGGAAAGUCUCCCUACUCCUCCAAUGCAGUUGGUCAUGUGUUCAACCUUAUCCACUUCGUGGGAUGUUAUAUGGGUCAAGUUAGAUCAUUAAAUGCGACGGUUAUAGCCACUUGCGCACCCCAUGAAAUGUCAGUUCUGGGAGGUUAUCUGGGGGAAGAGUUUUUUGGAAAGGGGACAUUCGAAAGAAGGUUCUUCCGAGAUGAGAGAGAACUUCAGGAUUAUGAGGCAGCUGAAUCCAUGAAGACAGAUAUGGCUUUAGCCGAUGAUGCAACAGUCAACUCUGAUGAUGAGGAUUUCUUCUCGGGGGAAACAAGGAGCCCUGAAGCGGUGUACACAAGGAUUAUGAUGAACGGGGGGAGACUCAAAAAGUCUCACAUAAAAAGAUAUGUCUCGGUCAGCUCCAAUCACCAAUCUCGUCCUAAUUCUUUCGCUGAAUUCUUAAACAAGACCUACUCCAAUGACCCGUAAGAGGGGAAGUAGAGCAAGGUAC
>OK317992 Rabies lyssavirus, isolate 18033RDC_1Cn3
ACGCUUAACAACAAAAUCAGAGAAGAAGCAGAAAGCGUCAGUUGUAAAGCAAAAAUGUAACACCCCUACAAUGGAUGCCGACAAGAUUGUAUUCAAAGUCAAUAAUCAGGUGGUCUCUUUGAAGCCUGAGAUUAUCGUGGAUCAAUAUGAGUACAAGUACCCUGCUAUCAAAGAUUUGAAAAAGCCCUGUAUAACCCUAGGGAAGGCCCCCGACUUAAACAAGGCAUACAAAUCAGUUCUGUCAGGCAUGAAUGCCGCCAAACUAGACCCCGAUGAUGUCUGUUCCUACCUGGCAGCAGCAAUGCAGUUUUUUGAGGGGACAUGUCCGGAAGACUGGACCAGCUAUGGAAUCCUGAUCGCAAGAAAGGGAGACAAGAUCACCCCGGACUCUCUAGUGGAAAUAAAGCGUACUGAUGUAGAAGGGAACUGGGCUCUGGCAGGAGGCAUGGAACUGACAAGGGACCCUACUGUCUCUGAGCAUGCAUCUUUAGUUGGUCUUCUCUUGAGUCUGUAUAGGUUGAGCAAAAUAUCAGGGCAAAACACCGGUAACUAUAAAACAAACAUUGCAGAUAGGAUAGAGCAGAUCUUUGAGACAGCCCCUUUCAUUAAAAUCGUGGAGCACCAUACCCUAAUGACAACUCACAAAAUGUGUGCCAAUUGGAGUACUAUACCGAAUUUCAGAUUUUUGGCCGGAACCUACGACAUGUUUUUCUCCCGGAUUGAGCAUCUAUAUUCAGCAAUCAGAGUGGGCACAGUUGUCACUGCUUAUGAAGACUGUUCAGGGCUGGUAUCAUUUACUGGGUUUAUAAAGCAGAUCAAUCUCACCGCAAAGGAAGCAAUACUAUAUUUCUUCCAUAAGAACUUUGAGGAAGAGAUAAGAAGAAUGUUCGAGCCAGGGCAGGAGACAGCUGUCCCUCACUCUUAUUUCAUUCACUUCCGUUCACUAGGCUUGAGUGGGAAGUCACCUUAUUCAUCUAAUGCCGUUGGUCAUGUGUUCAAUCUCAUUCACUUUGUUGGAUGUUAUAUGGGUCAAGUCAGAUCCCUAAAUGCAACGGUUAUUGCCGCAUGUGCUCCUCAUGAGAUGUCUGUUCUAGGGGGCUAUCUAGGAGAGGAAUUCUUCGGGAAAGGAACAUUCGAAAGAAGAUUCUUCAGAGAUGAGAAGGAACUUCAAGAAUACGAGGCGGCUGAGCUGACAAAGACUGACGUGGCAUUGGCAGACGAUGGAACUGUCAACUCUGAUGAUGAGGACUACUUCUCCGGUGAAACCAGAAGUCCAGAAGCUGUCUAUACCAGAAUAAUGAUGAAUGGAGGUCGACUAAAGAGAUCGCAUAUACGGAGAUAUGUCUCAGUCAGUUCUAAUCAUCAAGCCCGUCCAAACUCAUUUGCUGAGUUUUUAAACAAGACAUAUUCGAGUGAUUCAUGAGGAGCUGAAUAACACGGUGCCG
>OK317995 Rabies lyssavirus, isolate 18093RDC_9Cn11
ACGCUUAACAACAAAAUCAGAGAAGAAGCAGAAAGCGUCAGUUGUAAAGCAAAAAUGUAACACCCCUACAAUGGAUGCCGACAAGAUUGUAUUCAAAGUCAAUAAUCAGGUGGUCUCUUUGAAGCCUGAGAUUAUCGUGGAUCAAUAUGAGUACAAGUACCCUGCUAUCAAAGAUUUGAAAAAGCCCUGUAUAACCCUAGGGAAGGCCCCCGACUUAAACAAGGCAUACAAAUCAGUUCUGUCAGGCAUGAAUGCCGCCAAACUAGACCCCGAUGAUGUCUGUUCCUACCUGGCAGCAGCAAUGCAGUUUUUUGAGGGGACAUGUCCGGAAGACUGGACCAGCUAUGGAAUCCUGAUCGCAAGAAAAGGAGACAAGAUCACCCCGGACUCUCUAGUGGAAAUAAAGCGUACUGAUGUAGAAGGGAACUGGGCUCUGGCAGGAGGCAUGGAACUGACAAGGGACCCUACUGUCUCCGAGCAUGCAUCUUUAGUUGGUCUUCUCUUGAGUCUGUAUAGGUUGAGCAAAAUAUCAGGGCAAAACACCGGUAACUAUAAAACAAACAUUGCAGAUAGGAUAGAGCAGAUCUUUGAGACAGCCCCUUUCAUUAAAAUCGUGGAGCACCAUACCCUAAUGACAACUCACAAAAUGUGUGCCAAUUGGAGUACUAUACCGAAUUUCAGAUUUUUGGCCGGAACCUACGACAUGUUUUUCUCCCGGAUUGAGCAUCUAUAUUCAGCAAUCAGAGUGGGCACAGUUGUCACUGCUUAUGAAGACUGUUCAGGGCUGGUAUCAUUUACUGGGUUUAUAAAGCAGAUCAAUCUCACCGCAAAGGAAGCAAUACUAUAUUUCUUCCAUAAGAACUUUGAGGAAGAGAUAAGAAGAAUGUUCGAGCCAGGGCAGGAGACAGCUGUCCCUCACUCUUAUUUCAUUCACUUCCGUUCACUAGGCUUGAGUGGGAAGUCACCUUAUUCAUCUAAUGCCGUUGGUCAUGUGUUCAAUCUCAUUCACUUUGUUGGAUGUUAUAUGGGUCAAGUCAGAUCCCUAAAUGCAACGGUUAUUGCCGCAUGUGCUCCUCAUGAGAUGUCUGUUCUAGGGGGCUAUCUAGGAGAGGAAUUCUUCGGGAAAGGAACAUUCGAAAGAAGAUUCUUCAGAGAUGAGAAGGAACUUCAAGAAUACGAGGCGGCUGAACUGACAAAGACUGACGUGGCAUUGGCAGACGAUGGAACUGUCAACUCUGAUGAUGAGGACUACUUCUCCGGUGAAACCAGAAGUCCAGAAGCUGUCUAUACCAGAAUAAUGAUGAAUGGAGGUCGACUAAAGAGAUCGCAUAUACGGAGAUAUGUCUCAGUCAGUUCUAAUCAUCAAGCCCGUCCAAACUCAUUUGCUGAGUUUUUAAACAAGACAUAUUCGAGUGAUUCAUGAGGAGCUGAAUAACACGGUGCCG
>OU519345 European bat 1 lyssavirus, isolate lib02813
ACGCUUAACAACAAAAACAAAAAAGGGGUAGACACGUUCAUCGACAGACCAGAAAUGUAACACCCCUACAAUGGAUGUUAACAAGGUUGUUUUUAAGGUCCAUAAUCAGCUGGUCUCGGUAAGACCUGAGGUGAUUUCUGAUCAGUAUGAGUAUAAGUACCCUGCUAUUAAAGACAAGAAGAAACCAAGCAUCACUCUCGGAAAAGAUCCCGAUUUGAAAACAGCCUACAAGUCUAUCUUGUCAGGGAUGAAUGCUGCUAAAUUAGACCCAGAUGACGUCUGCUCUUAUUUAGCUGGAGCCAUGGUCUUGUUUGAGGGCAUCUGCCCGGAAGAUUGGACUAGUUACGGAAUCAACAUUGCUAAGAAAGGUGACAAGAUAACACCUGCUACGUUAGUGGACAUUCACAGGACGAACACUGAGGGCAACUGGGCUCAAACAGGAGGUCAAGAUCUCACUCGGGACCCUACGACACCUGAACAUGCAUCUCUGGUUGGACUUCUUCUCUGUCUUUAUAGGCUCAGUAAGAUAGUAGGACAGAAUACGGGGAACUAUAAGACCAAUGUGGCAGAUAGAAUGGAACAGAUCUUUGAGACUGCCCCAUUUGUCAAGAUUGUGGAACACCACACAUUGAUGACCACCCACAAGAUGUGUGCCAACUGGAGCACUAUACCUAAUUUUAGAUUCUUGGCAGGGGCUUAUGACAUGUUUUUUGCCAGAAUUGAGCACCUGUAUUCUGCAAUUCGGGUUGGGACAGUGGUUACUGCUUAUGAGGAUUGUUCGGGGUUGGUGUCUUUCACAGGGUUCAUCAAGCAAAUCAAUUUGACAGCCAGGGAGGCCAUAUUAUACUUCUUCCACAAGAACUUCGAGGAAGAGAUCAAGAGAAUGUUUGAGCCAGGGCAAGAAACAGCUGUUCCGCACUCGUAUUUCAUCCACUUCAGAUCACUUGGACUCAGUGGAAAGUCUCCUUAUUCAUCUAAUGCGGUUGGGCAUGUGUUUAACCUGAUUCACUUUGUGGGUUGUUACAUGGGCCAAAUCAGAUCUUUAAAUGCCACUGUCAUUCAGAGUUGUGCACCCCAUGAAAUGUCAGUUUUGGGGGGUUAUCUAGGGGAGGAGUUUUUCGGGAAGGGAACAUUUGAGAGGCGGUUCUUCAGAGAUGAGAAAGAGCUACAGGAUUACGAGGCAGCAGAAAGCACUAAGGUUGAUGUAGCAUUAGCAGAUGAUGGGACAGUGAAUUCGGAUGAUGAAGACUUCUUUUCGGGAGACACGAGAAGCCCAGAGGCAGUAUACACCAGGAUUAUGAUGAACGGAGGGAGAUUAAAAAGGUCUCACAUAAAGAGAUAUGUCUCAGUGAGUGCAAACCAUCAGGCCAGGCCUAAUUCCUUUGCAGAGUUUCUCAACAAGACGUAUUCUAGUGAUCCCAGAUAAUCCCCUGAUUAGAUAAGGG
>OU519351 European bat 1 lyssavirus, isolate lib02635
ACGCUUAACAACAAAAACAAAAAAGGGGUAGACACGUUCAUUGAUAGAACAGAAAUGUAACACCCCUACAAUGGAUGUUAACAAGGUUGUUUUUAAGGUCCAUAAUCAGCUGGUCUCGGUAAGACCUGAGGUGAUUUCUGAUCAGUAUGAGUAUAAGUACCCUGCUAUUAAAGACAAGAAGAAACCAAGCAUCACUCUCGGAAAAGAUCCCGAUUUGAAAACAGCCUACAAGUCUAUCUUGUCAGGGAUGAAUGCUGCUAAAUUAGACCCAGAUGACGUCUGCUCUUAUUUAGCUGGAGCCAUGGUCUUGUUUGAGGGCAUCUGCCCGGAAGAUUGGACUAGUUACGGAAUCAACAUUGCUAAGAAAGGUGACAAGAUAACACCUGCUACGUUAGUGGACAUUCACAGGACGAACACCGAGGGCAACUGGGCUCAAACAGGAGGUCAAGAUCUCACUCGGGACCCUACGACACCUGAACAUGCAUCUCUGGUUGGACUUCUUCUCUGUCUUUAUAGGCUCAGUAAGAUAGUAGGACAGAAUACGGGGAACUAUAAGACCAAUGUGGCAGAUAGAAUGGAACAGAUCUUUGAGACUGCCCCAUUUGUCAAGAUUGUGGAACACCACACAUUGAUGACCACCCACAAGAUGUGUGCCAACUGGAGCACUAUACCUAAUUUUAGAUUCUUGGCAGGGGCUUAUGACAUGUUUUUUGCCAGAAUUGAGCACCUGUAUUCUGCAAUUCGGGUUGGGACAGUGGUUACUGCUUAUGAGGAUUGUUCGGGGUUGGUAUCUUUCACAGGGUUCAUCAAGCAAAUCAAUUUGACAGCCAGGGAGGCCAUAUUAUACUUCUUCCACAAGAACUUCGAGGAAGAGAUCAAGAGAAUGUUUGAGCCAGGGCAAGAAACAGCUGUUCCGCACUCGUAUUUCAUCCACUUCAGAUCACUUGGACUCAGUGGAAAGUCUCCUUAUUCAUCCAAUGCGGUUGGGCAUGUGUUUAACCUGAUUCACUUUGUGGGUUGUUACAUGGGCCAAAUCAGAUCUUUAAAUGCCACUGUCAUUCAGAGUUGUGCACCCCAUGAAAUGUCAGUUUUGGGGGGUUAUCUAGGGGAGGAGUUUUUCGGGAAGGGAACAUUUGAGAGGCGGUUCUUCAGAGAUGAGAAAGAGCUACAGGAUUACGAGGCAGCAGAAAGCACUAAGGUUGAUGUAGCAUUGGCAGAUGAUGGGACAGUGAAUUCGGAUGAUGAAGACUUCUUUUCGGGAGACACGAGAAGCCCAGAGGCAGUAUACACCAGGAUUAUGAUGAACGGAGGGAGAUUAAAAAGGUCUCACAUAAAGAGAUAUGUCUCAGUGAGUGCAAACCAUCAGGCCAGGCCUAAUUCCUUUGCAGAGUUUCUCAACAAGACGUAUUCCAGUGAUCCCAGAUAAUCCCCUGAUUAGAUAAGGG
>OU519352 European bat 1 lyssavirus, isolate lib02633
ACGCUUAACAACAAAAACAAAAAAGGGGUAGACACGUUCAUUGAUAGAACAGAAAUGUAACACCCCUACAAUGGAUGUUAACAAGGUUGUUUUUAAGGUCCAUAAUCAGCUGGUCUCGGUAAGACCUGAGGUGAUUUCUGAUCAGUAUGAGUAUAAGUACCCUGCUAUUAAAGACAAGAAGAAACCAAGCAUCACUCUCGGAAAAGAUCCCGAUUUGAAAACAGCCUACAAGUCUAUCUUGUCAGGGAUGAAUGCUGCUAAAUUAGACCCAGAUGACGUCUGCUCUUAUUUAGCUGGAGCCAUGGUCUUGUUUGAGGGCAUCUGCCCGGAAGAUUGGACUAGUUACGGAAUCAACAUUGCUAAGAAAGGUGACAAGAUAACACCUGCUACGUUAGUGGACAUUCACAGGACGAACACCGAGGGCAACUGGGCUCAAACAGGAGGUCAAGAUCUCACUCGGGACCCUACGACACCUGAACAUGCAUCUCUGGUUGGACUUCUUCUCUGUCUUUAUAGGCUCAGUAAGAUAGUAGGACAGAAUACGGGGAACUAUAAGACCAAUGUGGCAGAUAGAAUGGAACAGAUCUUUGAGACUGCCCCAUUUGUCAAGAUUGUGGAACACCACACAUUGAUGACCACCCACAAGAUGUGUGCCAACUGGAGCACUAUACCUAAUUUUAGAUUCUUGGCAGGGGCUUAUGACAUGUUUUUUGCCAGAAUUGAGCACCUGUAUUCUGCAAUUCGGGUUGGGACAGUGGUUACUGCUUAUGAGGAUUGUUCGGGGUUGGUAUCUUUCACAGGGUUCAUCAAGCAAAUCAAUUUGACAGCCAGGGAGGCCAUAUUAUACUUCUUCCACAAGAACUUCGAGGAAGAGAUCAAGAGAAUGUUUGAGCCAGGGCAAGAAACAGCUGUUCCGCACUCGUAUUUCAUCCACUUCAGAUCACUUGGACUCAGUGGAAAGUCUCCUUAUUCAUCCAAUGCGGUUGGGCAUGUGUUUAACCUGAUUCACUUUGUGGGUUGUUACAUGGGCCAAAUCAGAUCUUUAAAUGCCACUGUCAUUCAGAGUUGUGCACCCCAUGAAAUGUCAGUUUUGGGGGGUUAUCUAGGGGAGGAGUUUUUCGGGAAGGGAACAUUUGAGAGGCGGUUCUUCAGAGAUGAGAAAGAGCUACAGGAUUACGAGGCAGCAGAAAGCACUAAGGUUGAUGUAGCAUUGGCAGAUGAUGGGACAGUGAAUUCGGAUGAUGAAGACUUCUUUUCGGGAGACACGAGAAGCCCAGAGGCAGUAUACACCAGGAUUAUGAUGAACGGAGGGAGAUUAAAAAGGUCUCACAUAAAGAGAUAUGUCUCAGUGAGUGCAAACCAUCAGGCCAGGCCUAAUUCCUUUGCAGAGUUUCUCAACAAGACGUAUUCCAGUGAUCCCAGAUAAUCCCCUGAUUAGAUAAGGG
>OU519358 European bat 1 lyssavirus, isolate lib01423
ACGCUUAACAACAAAAACAAAAAAGGGGUAGACACGUUCAUCGACAGAACAGAAAUGUAACACCCCUACAAUGGAUGUUAACAAGGUUGUUUUUAAGGUCCAUAAUCAGCUGGUCUCGGUAAGACCUGAGGUGAUUUCUGAUCAGUAUGAGUAUAAGUACCCUGCUAUUAAAGACAAGAAGAAACCAAGCAUCACUCUCGGAAAAGAUCCCGAUUUGAAAACAGCCUACAAGUCUAUCUUGUCAGGGAUGAAUGCUGCUAAAUUAGACCCAGAUGACGUCUGCUCUUAUUUAGCUGGAGCCAUGGUCUUGUUUGAGGGCAUCUGCCCGGAAGAUUGGACUAGUUACGGAAUCAACAUUGCUAAGAAAGGUGACAAGAUAACACCUGCUACGUUAGUGGACAUUCACAGGACGAACACUGAGGGCAACUGGGCUCAAACAGGAGGUCAAGAUCUCACUCGGGACCCUACGACACCUGAACAUGCAUCUCUGGUUGGACUUCUUCUCUGUCUUUAUAGGCUCAGUAAGAUAGUAGGACAGAAUACGGGGAACUAUAAGACCAAUGUGGCAGAUAGAAUGGAACAGAUCUUUGAGACUGCCCCAUUUGUCAAGAUUGUGGAACACCACACAUUGAUGACCACCCACAAGAUGUGUGCCAACUGGAGCACUAUACCUAAUUUUAGAUUCUUGGCAGGGGCUUAUGACAUGUUUUUUGCCAGAAUUGAGCACCUGUAUUCUGCAAUUCGGGUUGGGACAGUGGUUACUGCUUAUGAGGAUUGUUCGGGGUUGGUGUCUUUCACAGGGUUCAUCAAGCAAAUCAAUUUGACAGCCAGGGAGGCCAUAUUAUACUUCUUCCACAAGAACUUCGAGGAAGAGAUCAAGAGAAUGUUUGAGCCAGGGCAAGAAACAGCUGUUCCGCACUCGUAUUUCAUCCACUUCAGAUCACUUGGACUCAGUGGAAAGUCUCCUUAUUCAUCUAAUGCGGUUGGGCAUGUGUUUAACCUGAUUCACUUUGUGGGUUGUUACAUGGGCCAAAUCAGAUCUUUAAAUGCCACUGUCAUUCAGAGUUGUGCACCCCAUGAAAUGUCAGUUUUGGGGGGUUAUCUAGGGGAGGAGUUUUUCGGGAAGGGAACAUUUGAGAGGCGGUUCUUCAGAGAUGAGAAAGAGCUACAGGAUUACGAGGCAGCAGAAAGCACUAAGGUUGAUGUAGCAUUAGCAGAUGAUGGGACAGUGAAUUCGGAUGAUGAAGACUUCUUUUCGGGAGAUACGAGAAGCCCAGAGGCAGUAUACACCAGGAUUAUGAUGAACGGAGGGAGAUUAAAAAGGUCUCACAUAAAGAGAUAUGUCUCAGUGAGUGCAAACCAUCAGGCCAGGCCUAAUUCCUUUGCAGAGUUUCUCAACAAGACGUAUUCUAGUGAUCCCAGAUAAUCCCCUGAUUAGAUAAGGG
>OU519369 European bat 1 lyssavirus, isolate lib02636
ACGCUUAACAACAAAAACAAAAAAGGGGUAGACACGUUCAUCGAUAGAACAGAAAUGUAACACCCCUACAAUGGAUGUUAACAAGGUUGUUUUUAAGGUCCAUAAUCAGCUGGUCUCGGUAAGACCUGAGGUGAUUUCUGAUCAGUAUGAGUAUAAGUACCCUGCUAUUAAAGACAAGAAGAAACCAAGCAUCACUCUCGGAAAAGAUCCCGAUUUGAAAACAGCCUACAAGUCUAUCUUGUCAGGGAUGAAUGCUGCUAAAUUAGACCCAGAUGACGUCUGCUCUUAUUUAGCUGGAGCCAUGGUCUUGUUUGAGGGCAUCUGCCCGGAAGAUUGGACUAGUUACGGAAUCAACAUUGCUAAGAAAGGUGACAAGAUAACACCUGCUACGUUAGUGGACAUUCACAGGACGAACACUGAGGGCAACUGGGCUCAAACAGGAGGUCAAGAUCUCACUCGAGACCCUACGACACCUGAACAUGCAUCUCUGGUUGGACUUCUUCUCUGUCUUUAUAGGCUCAGUAAGAUAGUAGGACAGAAUACGGGGAACUAUAAGACCAAUGUGGCAGAUAGAAUGGAACAGAUCUUUGAGACUGCCCCAUUUGUCAAGAUUGUGGAACACCACACACUGAUGACCACCCACAAGAUGUGUGCCAACUGGAGCACUAUACCUAAUUUUAGAUUCUUGGCAGGGGCUUAUGACAUGUUUUUUGCCAGAAUUGAGCACCUGUAUUCUGCAAUUCGGGUUGGGACAGUGGUUACUGCUUAUGAGGAUUGUUCGGGGUUGGUGUCUUUCACAGGGUUCAUCAAGCAAAUCAAUUUGACAGCCAGGGAGGCCAUAUUAUACUUCUUCCACAAGAACUUCGAGGAAGAGAUCAAGAGAAUGUUUGAGCCAGGGCAAGAAACAGCUGUUCCGCACUCGUAUUUCAUCCACUUCAGAUCACUUGGACUCAGUGGGAAGUCUCCUUAUUCAUCCAAUGCGGUUGGGCAUGUGUUUAACCUGAUUCACUUUGUGGGUUGUUACAUGGGCCAAAUCAGAUCUUUAAAUGCCACUGUCAUUCAGAGUUGUGCACCCCAUGAAAUGUCAGUUUUGGGGGGUUAUCUAGGGGAGGAGUUUUUCGGGAAGGGAACAUUUGAGAGGCGGUUCUUCAGAGAUGAGAAAGAGCUACAGGAUUACGAGGCAGCAGAAAGCACUAAGGUUGAUGUAGCAUUGGCAGAUGAUGGGACAGUGAAUUCAGAUGAUGAAGACUUCUUUUCGGGAGACACUAGAAGCCCAGAGGCAGUAUACACCAGGAUUAUGAUGAACGGAGGGAGAUUAAAAAGGUCUCACAUAAAGAGAUAUGUCUCAGUGAGUGCAAACCAUCAGGCCAGGCCUAAUUCAUUUGCAGAGUUUCUCAACAAGACGUAUUCUAGUGAUCCCAGAUAAUCUCCUGAUCAGAUAAGGG
>OU519370 European bat 1 lyssavirus, isolate lib02639
ACGCUUAACAACAAAAACAAAAAAGGGGUAGACACGUUCAUCGAUAGAACAGAAAUGUAACACCCCUACAAUGGAUGUUAACAAGGUUGUUUUUAAGGUCCAUAAUCAGCUGGUCUCGGUAAGACCUGAGGUGAUUUCUGAUCAGUAUGAGUAUAAGUACCCUGCUAUUAAAGACAAGAAGAAACCAAGCAUCACUCUCGGAAAAGAUCCCGAUUUGAAAACAGCCUACAAGUCUAUCUUGUCAGGGAUGAAUGCUGCUAAAUUAGACCCAGAUGACGUCUGCUCUUAUUUAGCUGGAGCCAUGGUCUUGUUUGAGGGCAUCUGCCCGGAAGAUUGGACUAGUUACGGAAUCAACAUUGCUAAGAAAGGUGACAAGAUAACACCUGCUACGUUAGUGGACAUUCACAGGACGAACACUGAGGGCAACUGGGCUCAAACAGGAGGUCAAGAUCUCACUCGGGACCCUACGACACCUGAACAUGCAUCUCUGGUUGGACUUCUUCUCUGUCUUUAUAGGCUCAGUAAGAUAGUAGGACAGAAUACGGGGAACUAUAAGACCAAUGUGGCAGAUAGAAUGGAACAGAUCUUUGAGACUGCCCCAUUUGUCAAGAUUGUGGAACACCACACAUUGAUGACCACCCACAAGAUGUGUGCCAACUGGAGCACUAUACCCAAUUUUAGAUUCUUGGCAGGGGCUUAUGACAUGUUUUUUGCCAGAAUUGAGCACCUGUAUUCUGCAAUUCGGGUUGGGACAGUGGUUACUGCUUAUGAGGAUUGUUCGGGGUUGGUGUCUUUCACAGGGUUCAUCAAGCAAAUCAAUUUGACAGCCAGGGAGGCCAUAUUAUACUUCUUCCACAAGAACUUCGAGGAAGAGAUCAAGAGAAUGUUUGAGCCAGGGCAAGAAACAGCUGUUCCGCACUCGUAUUUCAUCCACUUCAGAUCACUUGGACUCAGUGGAAAGUCUCCUUAUUCAUCCAAUGCGGUUGGGCAUGUGUUUAACCUGAUUCACUUUGUGGGUUGUUACAUGGGCCAAAUCAGAUCUUUAAAUGCCACUGUCAUUCAGAGUUGUGCACCCCAUGAAAUGUCAGUUUUGGGGGGUUAUCUAGGGGAGGAGUUUUUCGGGAAGGGAACAUUUGAGAGGCGGUUCUUCAGAGAUGAGAAAGAGCUACAGGAUUACGAGGCAGCAGAAAGCACUAAGGUUGAUGUAGCAUUGGCAGAUGAUGGGACAGUGAAUUCGGAUGAUGAAGACUUCUUUUCGGGAGACACGAGAAGCCCAGAGGCAGUAUACACCAGGAUUAUGAUGAACGGAGGGAGAUUAAAAAGGUCUCACAUAAAGAGAUAUGUCUCAGUGAGUGCAAACCAUCAGGCCAGGCCUAAUUCCUUUGCAGAGUUUCUCAACAAGACGUAUUCUAGUGAUCCCAGAUAAUCCCCUGAUUAGAUAAGGG
>OU519371 European bat 1 lyssavirus, isolate lib02809
ACGCUUAACAACAAAAACAAAAAAGGGGUAGACACGUUCAUCGAUAGAACAGAAAUGUAACACCCCUACAAUGGAUGUUAACAAGGUUGUUUUUAAGGUCCAUAAUCAGCUGGUCUCGGUAAGACCUGAGGUGAUUUCUGAUCAGUAUGAGUAUAAGUACCCUGCUAUUAAAGACAAGAAGAAACCAAGCAUCACUCUCGGAAAAGAUCCCGAUUUGAAAACAGCCUACAAGUCUAUCUUGUCAGGGAUGAAUGCUGCUAAAUUAGACCCAGAUGACGUCUGCUCUUAUUUAGCUGGAGCCAUGGUCUUGUUUGAGGGCAUCUGCCCGGAAGAUUGGACUAGUUACGGAAUCAACAUUGCUAAGAAAGGUGACAAGAUAACACCUGCUACGUUAGUGGACAUUCACAGGACGAACACUGAGGGCAACUGGGCUCAAACAGGAGGUCAAGAUCUCACUCGGGACCCUACGACACCUGAACAUGCAUCUCUGGUUGGACUUCUUCUCUGUCUUUAUAGGCUCAGUAAGAUAGUAGGACAGAAUACGGGGAACUAUAAGACCAAUGUGGCAGAUAGAAUGGAACAGAUCUUUGAGACUGCCCCAUUUGUCAAGAUUGUGGAACACCACACAUUGAUGACCACCCACAAGAUGUGUGCCAACUGGAGCACUAUACCUAAUUUUAGAUUCUUGGCAGGGGCUUAUGACAUGUUUUUUGCCAGAAUUGAGCACCUGUAUUCUGCAAUUCGGGUUGGGACAGUGGUUACUGCUUAUGAGGAUUGUUCGGGGUUGGUGUCUUUCACAGGGUUCAUCAAGCAAAUCAAUUUGACAGCCAGGGAGGCCAUAUUAUACUUCUUCCACAAGAACUUCGAGGAAGAGAUCAAGAGAAUGUUUGAGCCAGGGCAAGAAACAGCUGUUCCGCACUCGUAUUUCAUCCACUUCAGAUCACUUGGACUCAGUGGAAAGUCUCCUUAUUCAUCCAAUGCGGUUGGGCAUGUGUUUAACCUGAUUCACUUUGUGGGUUGUUACAUGGGCCAAAUCAGAUCUUUAAAUGCCACUGUCAUUCAGAGUUGUGCACCCCAUGAAAUGUCAGUUUUGGGGGGUUAUCUAGGGGAGGAGUUUUUCGGGAAGGGAACAUUUGAGAGGCGGUUCUUCAGAGAUGAGAAAGAGCUACAGGAUUACGAGGCAGCAGAAAGCACUAAGGUUGAUGUAGCAUUGGCAGAUGAUGGGACAGUGAAUUCGGAUGAUGAAGACUUCUUUUCGGGAGACACGAGAAGCCCAGAGGCAGUAUACACCAGGAUUAUGAUGAACGGAGGGAGAUUAAAAAGGUCUCACAUAAAGAGAUAUGUCUCAGUGAGUGCAAACCAUCAGGCCAGGCCUAAUUCCUUUGCAGAGUUUCUCAACAAGACGUAUUCUAGUGAUCCCAGAUAAUCCCCUGAUUAGAUAAGGG
>OU524412 European bat 1 lyssavirus, isolate 45544
ACGCUUAACAACAAAAACAAAAAAGGGGUAGACACGUUCAUCGAUAGAACAGAAAUGUAACACCCCUACAAUGGAUGUUAACAAGGUUGUUUUUAAGGUCCAUAAUCAGCUGGUCUCGGUAAGACCUGAGGUGAUUUCUGAUCAGUAUGAGUAUAAGUACCCUGCCAUUAAAGACAAGAAGAAACCAAGCAUCACUCUCGGAAAAGAUCCCGAUUUGAAAACAGCCUACAAGUCUAUCUUGUCAGGGAUGAAUGCUGCUAAAUUAGACCCAGAUGACGUCUGCUCUUAUUUAGCUGGAGCCAUGGUCUUGUUUGAGGGCAUCUGCCCGGAAGAUUGGACUAGUUACGGAAUCAACAUUGCUAAGAAAGGUGACAAGAUAACACCUGCUACGUUAGUGGACAUUCACAGGACUAACACUGAGGGCAACUGGGCUCAAACAGGAGGUCAAGAUCUUACUCGGGACCCUACGACACCUGAACAUGCAUCUCUGGUUGGACUUCUUCUUUGUCUUUAUAGGCUCAGUAAGAUAGUAGGACAGAAUACGGGGAACUAUAAGACCAAUGUGGCAGAUAGAAUGGAACAGAUCUUUGAGACUGCCCCAUUUGUCAAGAUUGUGGAACACCACACAUUGAUGACCACCCACAAGAUGUGUGCCAACUGGAGCACUAUACCUAAUUUUAGAUUCUUGGCAGGGGCUUAUGACAUGUUUUUUGCCAGAAUUGAGCACCUGUAUUCUGCAAUUCGGGUUGGGACAGUGGUUACUGCUUAUGAGGAUUGUUCGGGGUUAGUGUCUUUCACAGGGUUCAUCAAGCAAAUCAAUUUGACAGCCAGGGAGGCCAUAUUAUACUUCUUCCACAAGAACUUCGAGGAAGAGAUCAAGAGAAUGUUUGAGCCAGGACAAGAAACAGCUGUUCCGCACUCGUAUUUCAUCCACUUCAGAUCACUUGGACUCAGUGGGAAGUCUCCUUAUUCAUCCAAUGCGGUUGGGCAUGUGUUUAACCUGAUUCACUUUGUGGGUUGUUACAUGGGCCAAAUCAGAUCUUUAAAUGCCACUGUCAUUCAGAGUUGUGCACCCCAUGAAAUGUCAGUUUUGGGGGGUUAUCUAGGGGAGGAGUUUUUCGGGAAGGGAACAUUUGAGAGGCGGUUCUUCAGAGAUGAGAAAGAGCUACAGGAUUACGAGGCAGCAGAAAGCACUAAGGUUGAUGUAGCGUUGGCAGAUGAUGGGACAGUGAAUUCGGAUGAUGAAGACUUCUUUUCGGGAGACACGAGAAGCCCAGAGGCAGUAUACACCAGGAUUAUGAUGAACGGAGGGAGAUUAAAAAGGUCUCACAUAAAGAGAUAUGUCUCAGUGAGUGCAAACCAUCAGGCCAGGCCUAAUUCCUUUGCAGAGUUUCUCAACAAGACGUAUUCUAGUGAUCCCAGAUAAUCCCCUGAUUAGAUAAGGG
>OU524414 European bat 1 lyssavirus, isolate 23549
ACGCUUAACAACAAAAACAAAAAAGGGGUAGACACGUUCAUCGAUAGAACAGAAAUGUAACACCCCUACAAUGGAUGUUAACAAGGUUGUUUUUAAGGUCCAUAAUCAGCUGGUCUCGGUAAGACCUGAGGUGAUUUCUGAUCAGUAUGAGUAUAAGUACCCUGCUAUUAAAGACAAGAAGAAACCAAGCAUCACUCUCGGGAAAGAUCCCGAUUUGAAAACAGCCUACAAAUCUAUCUUGUCAGGGAUGAAUGCUGCUAAAUUAGACCCAGAUGACGUCUGCUCUUAUUUAGCUGGAGCCAUGGUCUUGUUUGAGGGCAUCUGCCCGGAAGAUUGGACCAGUUACGGAAUCAACAUUGCUAAGAAAGGUGACAAGAUAACACCUGCUACGUUAGUGGACAUUCACAGGACGAACACUGAGGGCAACUGGGCUCAAACAGGAGGUCAAGAUCUCACUCGGGACCCUACGACACCUGAACAUGCAUCUCUGGUUGGACUUCUUCUCUGUCUUUAUAGGCUCAGUAAGAUAGUAGGACAGAAUACGGGGAACUAUAAGACCAAUGUGGCAGAUAGAAUGGAACAGAUCUUUGAGACUGCCCCAUUUGUCAAGAUUGUGGAACACCACACAUUGAUGACCACCCACAAGAUGUGUGCCAACUGGAGCACUAUACCUAAUUUUAGAUUCUUGGCAGGGGCUUAUGACAUGUUUUUUGCCAGAAUUGAGCACUUGUAUUCUGCAAUUCGGGUUGGGACAGUGGUUACUGCUUAUGAGGAUUGUUCGGGGUUGGUGUCUUUCACAGGGUUCAUCAAGCAAAUCAAUUUGACAGCCAGGGAGGCCAUAUUAUACUUCUUCCACAAGAACUUCGAGGAAGAGAUCAAGAGAAUGUUUGAGCCAGGGCAAGAAACAGCUGUUCCGCACUCGUAUUUCAUCCACUUCAGAUCACUUGGACUCAGUGGGAAGUCUCCUUAUUCAUCCAAUGCGGUUGGGCAUGUGUUUAACCUGAUUCACUUUGUGGGUUGUUACAUGGGCCAAAUCAGAUCUUUAAAUGCCACUGUCAUUCAGAGUUGUGCACCCCAUGAAAUGUCAGUUUUGGGGGGUUAUCUAGGGGAGGAGUUUUUCGGGAAGGGAACAUUUGAGAGGCGGUUCUUCAGAGAUGAGAAAGAGCUACAGGAUUACGAGGCAGCAGAAAGUACUAAGGUUGAUGUAGCAUUGGCAGAUGAUGGGACAGUGAAUUCGGAUGAUGAAGACUUCUUUUCGGGAGACACGAGAAGCCCAGAGGCAGUAUACACCAGGAUUAUGAUGAACGGGGGGAGAUUAAAAAGGUCUCACAUAAAGAGAUAUGUCUCAGUGAGUGCAAACCAUCAGGCCAGGCCUAAUUCCUUUGCAGAGUUUCUCAACAAGACGUAUUCUAGUGAUCCCAGAUAAUCCCCUGAUUAGAUAAGGG
>OU524415 European bat 1 lyssavirus, isolate 45514
ACGCUUAACAACAAAAACAAAAAAGGGGUAGACACGUUCAUCGAUAGAACAGAAAUGUAACACCCCUACAAUGGAUGUUAACAAGGUUGUUUUUAAGGUCCAUAAUCAGCUGGUCUCGGUGAGACCUGAGGUGAUUUCUGAUCAGUAUGAGUAUAAGUACCCUGCUAUUAAAGACAAGAAGAAACCAAGCAUCACUCUCGGGAAAGAUCCCGAUUUGAAAACAGCCUACAAAUCUAUCUUGUCAGGGAUGAAUGCUGCUAAAUUAGACCCAGAUGACGUCUGCUCUUAUUUAGCUGGAGCCAUGGUCUUGUUUGAGGGCAUCUGCCCGGAAGAUUGGACUAGUUACGGAAUCAACAUUGCUAAGAAAGGUGACAAGAUAACACCUGCUACGUUAGUGGACAUUCACAGGACGAACACUGAGGGCAACUGGGCUCAAACAGGAGGUCAAGAUCUCACUCGGGACCCUACGACACCUGAACAUGCAUCUCUGGUUGGACUUCUUCUCUGUCUUUAUAGGCUCAGUAAGAUAGUAGGACAGAAUACGGGGAACUAUAAGACCAAUGUGGCAGAUAGAAUGGAACAGAUCUUUGAGACUGCCCCAUUUGUCAAGAUUGUGGAACACCACACAUUGAUGACCACCCACAAGAUGUGUGCCAACUGGAGCACUAUACCUAAUUUUAGAUUCUUGGCAGGGGCUUAUGACAUGUUUUUUGCCAGAAUUGAGCACUUGUAUUCUGCAAUUCGGGUUGGGACAGUGGUUACUGCUUAUGAGGAUUGUUCGGGGUUGGUGUCUUUCACAGGGUUCAUCAAGCAAAUCAAUUUGACAGCCAGGGAGGCCAUAUUAUACUUCUUCCACAAGAACUUCGAGGAAGAGAUCAAGAGAAUGUUUGAGCCAGGGCAAGAAACAGCUGUUCCGCACUCGUAUUUCAUCCACUUCAGAUCACUUGGACUCAGUGGGAAGUCUCCUUAUUCAUCCAAUGCGGUUGGGCAUGUGUUUAACCUGAUUCACUUUGUGGGUUGUUACAUGGGCCAAAUCAGAUCUUUAAAUGCCACUGUCAUUCAGAGUUGUGCACCCCAUGAAAUGUCAGUUUUGGGGGGUUAUCUAGGGGAGGAGUUUUUCGGGAAGGGAACAUUUGAGAGGCGGUUCUUCAGAGAUGAGAAAGAGCUACAGGAUUACGAGGCAGCAGAAAGUACUAAGGUUGAUGUAGCAUUGGCAGAUGAUGGGACAGUGAAUUCGGAUGAUGAAGACUUCUUUUCGGGAGACACGAGAAGCCCAGAGGCAGUAUACACCAGGAUUAUGAUGAACGGGGGGAGAUUAAAAAGGUCUCACAUAAAGAGAUAUGUCUCAGUGAGUGCAAACCAUCAGGCCAGGCCUAAUUCCUUUGCAGAGUUUCUCAACAAGACGUAUUCUAGUGAUCCUAGAUAAUCCCCCGAUUAGAUAAUGG
>OU524419 European bat 1 lyssavirus, isolate 49322
ACGCUUAACAACAAAAACAAAAAAGGGGUAGACACGUUCAUCGAUAGAACAGAAAUGUAACACCCCUACAAUGGAUGUUAACAAGGUUGUUUUUAAGGUCCAUAAUCAGCUGGUCUCGGUGAGACCUGAGGUGAUUUCUGAUCAGUAUGAGUAUAAGUACCCUGCUAUUAAAGACAAGAAGAAACCAAGCAUCACUCUCGGAAAAGAUCCCGAUUUGAAAACAGCCUACAAGUCUAUCUUGUCAGGGAUGAAUGCUGCUAAAUUAGACCCAGAUGACGUCUGCUCUUAUUUAGCUGGAGCCAUGGUCUUGUUUGAGGGCAUCUGCCCGGAAGAUUGGACUAGUUACGGAAUCAACAUUGCUAAGAAGGGUGACAAGAUAACACCUGCUACGUUAGUGGACAUUCACAGGACGAACACUGAGGGCAACUGGGCUCAAACAGGAGGUCAAGAUCUCACUCGGGACCCUACGACACCUGAACAUGCAUCUCUGGUUGGACUUCUUCUUUGUCUUUAUAGGCUCAGUAAGAUAGUAGGACAGAAUACGGGGAACUAUAAGACCAAUGUGGCAGAUAGAAUGGAACAGAUCUUUGAGACUGCCCCAUUUGUCAAGAUUGUGGAACACCACACAUUGAUGACCACCCACAAGAUGUGUGCCAACUGGAGCACUAUACCUAAUUUUAGAUUCUUGGCAGGGGCUUAUGACAUGUUUUUUGCCAGAAUUGAGCACCUGUAUUCUGCAAUUCGGGUUGGGACAGUGGUUACUGCUUAUGAGGAUUGUUCGGGGUUGGUGUCUUUCACAGGGUUCAUCAAGCAAAUCAAUUUGACAGCCAGGGAGGCCAUAUUAUACUUCUUCCACAAGAACUUCGAGGAAGAGAUCAAGAGAAUGUUUGAGCCAGGGCAAGAAACAGCUGUUCCGCACUCGUAUUUCAUCCACUUCAGAUCACUUGGACUCAGUGGGAAGUCUCCUUAUUCAUCCAAUGCGGUUGGGCAUGUGUUUAACCUGAUUCACUUUGUGGGUUGUUACAUGGGCCAAAUCAGAUCUUUAAAUGCAACUGUCAUUCAAAGUUGUGCACCCCAUGAAAUGUCAGUUUUGGGGGGUUAUCUAGGGGAGGAGUUUUUCGGGAAGGGAACAUUUGAGAGGCGGUUCUUCAGAGAUGAGAAAGAGCUACAGGAUUACGAGGCAGCAGAAAGCACUAAGGUUGAUGUAGCAUUGGCAGAUGAUGGGACAGUGAAUUCGGAUGAUGAAGACUUCUUUUCGGGAGACACGAGAAGCCCAGAGGCAGUAUACACCAGGAUUAUGAUGAACGGAGGGAGAUUAAAAAGGUCUCACAUAAAGAGAUAUGUCUCAGUGAGUGCAAACCAUCAGGCCAGGCCUAAUUCCUUUGCAGAGUUUCUCAACAAGACGUAUUCUAGUGAUCCCAGAUAAUCCCCUGAUUAGAUAAGGG
>OU524421 European bat 1 lyssavirus, isolate 5668
ACGCUUAACAACAAAAACAAAAAAGGGGUAGACACGUUCAUCGAUAGAACAGAAAUGUAACACCCCUACAAUGGAUGUUAACAAGGUUGUUUUUAAGGUCCAUAAUCAGCUGGUCUCGGUAAGACCUGAGGUGAUUUCUGAUCAGUAUGAGUAUAAGUACCCUGCUAUUAAAGACAAGAAGAAACCAAGCAUCACUCUCGGGAAAGAUCCCGAUUUGAAAACAGCCUACAAGUCUAUCUUGUCAGGGAUGAAUGCUGCUAAAUUAGACCCAGAUGACGUCUGCUCUUAUUUAGCUGGAGCCAUGGUCCUGUUUGAGGGCAUCUGCCCGGAAGAUUGGACUAGUUACGGAAUCAACAUUGCUAAGAAAGGUGACAAGAUAACACCUGCUACGUUAGUGGACAUUCACAGGACGAACACUGAGGGCAACUGGGCUCAAACAGGAGGUCAAGAUCUCACUCGGGACCCUACGACACCUGAACAUGCAUCUCUGGUUGGACUUCUUCUCUGUCUUUAUAGGCUCAGUAAGAUAGUAGGACAGAAUACGGGGAACUAUAAGACCAAUGUGGCAGAUAGAAUGGAACAGAUCUUUGAGACUGCCCCAUUUGUCAAGAUUGUGGAACACCACACAUUGAUGACCACCCACAAGAUGUGUGCCAACUGGAGCACUAUACCUAAUUUUAGAUUCUUGGCAGGGGCUUAUGACAUGUUUUUUGCCAGAAUUGAGCACUUGUAUUCUGCAAUUCGGGUUGGGACAGUGGUUACUGCUUAUGAGGAUUGUUCGGGGUUGGUGUCUUUCACAGGGUUCAUCAAGCAAAUCAAUUUGACAGCCAGGGAGGCCAUAUUAUACUUCUUCCACAAGAACUUCGAGGAAGAGAUCAAGAGAAUGUUUGAGCCAGGGCAAGAGACAGCUGUUCCGCACUCGUAUUUCAUCCACUUCAGAUCACUUGGACUCAGUGGGAAGUCUCCUUAUUCAUCCAAUGCGGUUGGGCAUGUGUUUAACCUGAUUCACUUUGUGGGUUGUUACAUGGGCCAAAUCAGAUCUUUAAAUGCCACUGUCAUUCAGAGUUGUGCACCCCACGAAAUGUCAGUUUUGGGGGGUUAUCUAGGGGAGGAGUUUUUCGGGAAGGGAACAUUUGAGAGGCGGUUCUUCAGAGAUGAGAAAGAGCUACAGGAUUACGAGGCAGCAGAAAGCACUAAGGUUGAUGUAGCAUUGGCAGAUGAUGGGACAGUGAAUUCGGAUGAUGAAGACUUCUUUUCGGGAGACACGAGAAGCCCAGAGGCAGUAUACACCAGGAUUAUGAUGAACGGAGGGAGAUUAAAAAGGUCUCACAUAAAGAGAUAUGUCUCAGUGAGUGCAAACCAUCAGGCCAGGCCUAAUUCCUUUGCAGAGUUUCUCAACAAGACGUAUUCUAGUGAUCCCAGAUAAUCCCCUGAUUAGAUAAGGG
>OU524423 European bat 1 lyssavirus, isolate 46002
ACGCUUAACAACAAAAACAAAAAAGGGGUAGACACGUUCAUCGAUAGAACAGAAAUGUAACACCCCUACAAUGGAUGUUAACAAGGUUGUUUUUAAGGUCCAUAAUCAGCUGGUCUCGGUAAGACCUGAGGUGAUUUCUGAUCAGUAUGAGUAUAAGUACCCUGCUAUUAAAGACAAGAAGAAACCAAGCAUCACUCUCGGAAAAGAUCCCGAUUUGAAAACAGCCUACAAGUCUAUCUUGUCAGGGAUGAAUGCUGCUAAAUUAGACCCAGAUGACGUCUGCUCUUAUUUAGCUGGAGCCAUGGUCUUGUUUGAGGGCAUCUGCCCGGAAGAUUGGACUAGUUACGGAAUCAACAUUGCUAAGAAAGGUGACAAGAUAACACCUGCUACGUUAGUGGACAUUCACAGGACGAACACUGAGGGCAACUGGGCUCAAACAGGAGGUCAAGAUCUCACUCGGGACCCUACGACACCUGAACAUGCAUCUCUGGUUGGACUUCUUCUUUGUCUUUAUAGGCUCAGUAAGAUAGUAGGACAGAAUACGGGGAACUAUAAGACCAAUGUGGCAGAUAGAAUGGAACAGAUCUUUGAGACUGCCCCAUUUGUCAAGAUUGUGGAACACCACACAUUGAUGACCACCCACAAGAUGUGUGCCAACUGGAGCACUAUACCUAAUUUUAGAUUCUUGGCAGGGGCUUAUGACAUGUUUUUUGCCAGAAUUGAGCACCUGUAUUCUGCAAUUCGGGUUGGGACAGUGGUUACUGCUUAUGAGGAUUGUUCGGGGUUGGUGUCUUUCACAGGGUUCAUCAAGCAAAUCAAUUUGACAGCCAGGGAGGCCAUAUUAUACUUCUUCCACAAGAACUUCGAGGAAGAGAUCAAGAGAAUGUUUGAGCCAGGGCAAGAAACAGCUGUUCCGCACUCGUAUUUCAUCCACUUCAGAUCACUUGGACUCAGUGGGAAGUCUCCUUAUUCAUCCAAUGCGGUUGGGCAUGUGUUUAACCUGAUUCACUUUGUGGGUUGUUACAUGGGCCAAAUCAGAUCUUUAAAUGCAACUGUCAUUCAAAGUUGUGCACCCCAUGAAAUGUCAGUUUUGGGGGGUUAUCUAGGGGAGGAGUUUUUCGGGAAGGGAACAUUUGAGAGGCGGUUCUUCAGAGAUGAGAAAGAGCUACAGGAUUACGAGGCAGCAGAAAGCACUAAGGUUGAUGUAGCAUUGGCAGAUGAUGGGACAGUGAAUUCGGAUGAUGAAGACUUCUUUUCGGGAGACACGAGAAGCCCAGAGGCAGUAUACACCAGGAUUAUGAUGAACGGAGGGAGAUUAAAAAGGUCUCACAUAAAGAGAUAUGUCUCAGUGAGUGCAAACCAUCAGGCCAGGCCUAAUUCCUUUGCAGAGUUUCUCAACAAGACGUAUUCUAGUGAUCCCAGAUAAUCCCCUGAUUAGAUAAGGG
>OU524424 European bat 1 lyssavirus, isolate 45411
ACGCUUAACAACAAAAACAAAAAAGGGGUAGACACGUUCAUCGAUAGAACAGAAAUGUAACACCCCUACAAUGGAUGUUAACAAGGUUGUUUUUAAGGUCCAUAAUCAGCUGGUCUCGGUAAGACCUGAGGUGAUUUCUGAUCAGUAUGAGUAUAAGUACCCUGCUAUUAAAGACAAGAAGAAACCAAGCAUCACUCUCGGAAAAGAUCCCGAUUUGAAAACAGCCUACAAGUCUAUCUUGUCAGGGAUGAAUGCUGCUAAAUUAGACCCAGAUGACGUCUGCUCUUAUUUAGCUGGAGCCAUGGUCUUGUUUGAGGGCAUCUGCCCGGAAGAUUGGACUAGUUACGGAAUCAACAUUGCUAAGAAAGGUGACAAGAUAACACCUGCUACGUUAGUGGACAUUCACAGGACUAACACUGAGGGUAACUGGGCUCAAACAGGAGGUCAAGAUCUCACUCGGGACCCUACGACACCUGAACAUGCAUCUCUGGUUGGACUUCUUCUUUGUCUUUAUAGGCUCAGUAAGAUAGUAGGACAGAAUACGGGGAACUAUAAGACCAAUGUGGCAGAUAGAAUGGAACAGAUCUUUGAGACUGCCCCAUUUGUCAAGAUUGUGGAACACCACACAUUGAUGACCACCCACAAGAUGUGUGCCAACUGGAGCACUAUACCUAAUUUUAGAUUCUUGGCAGGGGCUUAUGACAUGUUUUUUGCCAGAAUUGAGCACCUGUAUUCUGCAAUUCGGGUUGGGACAGUGGUUACUGCUUAUGAGGAUUGUUCGGGGUUAGUGUCUUUCACAGGGUUCAUCAAGCAAAUCAAUUUGACAGCCAGGGAGGCCAUAUUAUACUUCUUCCACAAGAACUUCGAGGAAGAGAUCAAGAGAAUGUUUGAGCCAGGGCAAGAAACAGCUGUUCCGCACUCGUAUUUCAUCCACUUCAGAUCACUUGGACUCAGUGGGAAGUCUCCUUAUUCAUCCAAUGCGGUUGGGCAUGUGUUUAACCUGAUUCACUUUGUGGGUUGUUACAUGGGCCAAAUCAGAUCUUUAAAUGCCACUGUCAUUCAGAGUUGUGCACCCCAUGAAAUGUCAGUUUUGGGGGGUUAUCUAGGGGAGGAGUUUUUCGGGAAGGGAACAUUUGAGAGGCGGUUCUUCAGAGAUGAGAAAGAGCUACAGGAUUACGAGGCAGCAGAAAGCACUAAGGUUGAUGUAGCAUUGGCAGAUGAUGGGACAGUGAAUUCGGAUGAUGAAGACUUCUUUUCGGGAGACACGAGAAGCCCAGAGGCAGUAUACACCAGGAUUAUGAUGAACGGAGGGAGAUUAAAAAGGUCUCACAUAAAGAGAUAUGUCUCAGUGAGUGCAAACCAUCAGGCCAGGCCUAAUUCCUUUGCAGAGUUCCUCAACAAGACGUAUUCUAGUGAUCCCAGAUAAUCCCCUGAUUAGAUAAGGG
>OU524427 European bat 1 lyssavirus, isolate 49070
ACGCUUAACAACAAAAUCAAAAAAGGGGUAGACACGUUCAUCGAUAGAACAGAAAUGUAACACCCCUACAAUGGAUGUCAACAGGGUUGUUUUUAAGGUCCAUAAUCAGUUGGUUUCGGUAAAACCUGAGGUGAUUUCCGAUCAGUAUGAGUACAAAUACCCUGCCAUUAAAGACAAGAAGAAACCGAGCAUCACUCUCGGAAAAGAUCCCGAUUUGAAAACAGCCUACAAGUCUAUCUUGUCGGGGAUGAAUGCUGCUAAAUUGGACCCAGAUGACGUCUGCUCCUAUUUAGCUGGAGCCAUGGUCUUGUUUGAGGGCAUCUGCCCGGAAGAUUGGACUAGUUACGGAAUCAACAUUGCUAAGAAAGGUGACAAGAUAACACCUGCUACGUUAGUGGACAUCAAUCGGACGAACACUGAGGGCAACUGGGCUCAAACAGGAGGUCAAGAUCUCACUCGGGACCCUACGACACCUGAACAUGCAUCUCUGGUUGGACUUCUUCUUUGUCUCUACAGGCUAAGUAAAAUAGUAGGACAGAAUACGGGGAACUAUAAGACCAAUGUGGCAGAUAGAAUGGAACAGAUCUUUGAGACUGCCCCAUUCGUCAAAAUUGUAGAACACCACACAUUGAUGACCACCCACAAAAUGUGUGCCAACUGGAGCACUAUACCUAAUUUUAGAUUCUUGGCAGGGGCUUAUGACAUGUUUUUUGCCAGAAUUGAGCACCUGUAUUCUGCAAUUCGGGUUGGGACAGUGGUUACUGCUUAUGAGGAUUGUUCAGGGUUGGUGUCCUUCACAGGGUUCAUCAAGCAAAUCAAUUUGACAGCCAGGGAGGCCAUACUAUACUUCUUCCACAAGAACUUCGAGGAAGAGAUCAAGAGAAUGUUUGAGCCAGGGCAAGAGACAGCAGUUCCGCACUCAUAUUUCAUCCACUUCAGAUCACUGGGACUUAGUGGGAAGUCUCCUUAUUCAUCUAAUGCGGUAGGGCAUGUGUUUAACCUGAUUCAUUUUGUGGGUUGUUAUAUGGGCCAAAUCAGAUCGUUAAAUGCUACUGUCAUUCAGAGUUGUGCACCCCAUGAAAUGUCAGUCUUGGGGGGUUACCUAGGGGAGGAGUUCUUCGGGAAGGGCACAUUUGAAAGGCGAUUCUUCAGAGACGAGAAAGAGUUACAGGAUUACGAGGCAGCAGAAAGCACCAAGGUUGAUGUAGCAUUGGCAGAUGAUGGGACAGUGAAUUCAGAUGAUGAAGACUUCUUUUCGGGAGACACGAGAAGCCCAGAGGCUGUAUACACCAGGAUUAUGAUGAACGGAGGGAGGUUAAAAAGGUCUCACAUAAAGAGAUAUGUCUCAGUGAGUGCAAACCAUCAGGCCAGGCCUAAUUCCUUUGCAGAGUUUCUCAACAAGACGUAUUCUAGUGAUCCUAGAUAAUCCCCCGAUUGGAUAAGGG
>OU524428 European bat 1 lyssavirus, isolate 49320
ACGCUUAACAACAAAAACAAAAAAGGGGUAGACACGUUCAUCGAUAGAACAGAAAUGUAACACCCCUACAAUGGAUGUUAACAAGGUUGUUUUUAAGGUCCAUAAUCAGCUGGUCUCGGUAAGACCUGAGGUGAUUUCUGAUCAGUAUGAGUAUAAGUACCCUGCUAUUAAAGACAAGAAGAAACCAAGCAUCACUCUCGGAAAAGAUCCCGAUUUGAAAACAGCCUACAGGUCUAUCUUGUCAGGGAUGAAUGCUGCUAAAUUAGACCCAGAUGACGUCUGCUCUUAUUUAGCUGGAGCCAUGGUCUUGUUUGAGGGCAUCUGCCCGGAAGAUUGGACUAGUUACGGAAUCAACAUUGCUAAGAAAGGUGACAAGAUAACACCUGCUACGUUAGUGGACAUUCACAGGACGAACACUGAGGGCAACUGGGCUCAAACAGGAGGUCAAGAUCUCACUCGGGACCCUACGACACCUGAACAUGCAUCUCUGGUUGGACUUCUUCUUUGUCUUUAUAGGCUCAGUAAGAUAGUAGGACAGAAUACGGGGAACUAUAAGACCAAUGUGGCAGAUAGAAUGGAACAGAUCUUUGAGACUGCCCCAUUUGUCAAGAUUGUGGAACACCACACAUUGAUGACCACCCACAAGAUGUGUGCCAACUGGAGCACUAUACCUAAUUUUAGAUUCUUGGCAGGGGCUUAUGACAUGUUUUUUGCCAGAAUUGAGCACCUGUAUUCUGCAAUUCGGGUUGGGACAGUGGUUACUGCUUAUGAGGAUUGUUCGGGGUUGGUGUCUUUCACAGGGUUCAUCAAGCAAAUCAAUUUGACAGCCAGGGAGGCCAUAUUAUACUUCUUCCACAAGAACUUCGAGGAAGAGAUCAAGAGAAUGUUUGAGCCAGGGCAAGAAACAGCUGUUCCGCACUCGUAUUUCAUCCACUUCAGAUCACUUGGACUCAGUGGGAAGUCUCCUUAUUCAUCCAAUGCGGUUGGGCAUGUGUUUAACCUGAUUCACUUUGUGGGUUGUUACAUGGGCCAAAUCAGAUCUUUAAAUGCAACUGUCAUUCAAAGUUGUGCACCCCAUGAAAUGUCAGUUUUGGGGGGUUAUCUAGGGGAGGAGUUUUUCGGGAAGGGAACAUUUGAGAGGCGGUUCUUCAGAGAUGAGAAAGAGCUACAGGAUUACGAGGCAGCAGAAAGCACUAAGGUUGAUGUAGCAUUGGCAGAUGAUGGGACAGUGAAUUCGGAUGAUGAAGACUUCUUUUCGGGAGACACGAGAAGCCCAGAGGCAGUAUACACCAGGAUUAUGAUGAACGGAGGGAGAUUAAAAAGGUCUCACAUAAAGAGAUAUGUCUCAGUGAGUGCAAACCAUCAGGCCAGGCCUAAUUCCUUUGCAGAGUUUCUCAACAAGACGUAUUCUAGUGAUCCCAGAUAAUCCCCUGAUUAGAUAAGGG
>OU524429 European bat 1 lyssavirus, isolate 45402
ACGCUUAACAACAAAAACAAAAAAGGGGUAGACACGUUCAUCGAUAGAACAGAAAUGUAACACCCCUACAAUGGAUGUUAACAAGGUUGUUUUUAAGGUCCAUAAUCAGCUGGUCUCGGUAAGACCUGAGGUGAUUUCUGAUCAGUAUGAGUAUAAGUACCCUGCUAUUAAAGACAAGAAGAAACCAAGCAUCACUCUCGGAAAAGAUCCCGAUUUGAAAACAGCCUACAAGUCUAUCUUGUCAGGGAUGAAUGCUGCUAAAUUAGACCCAGAUGACGUCUGCUCUUAUUUAGCUGGAGCCAUGGUCUUGUUUGAGGGCAUCUGCCCGGAAGAUUGGACUAGUUACGGAAUCAACAUUGCUAAGAAAGGUGACAAGAUAACACCUGCUACGUUAGUGGACAUUCACAGGACUAACACUGAGGGUAACUGGGCUCAAACAGGAGGUCAAGAUCUCACUCGGGACCCUACGACACCUGAACAUGCAUCUCUGGUUGGACUUCUUCUUUGUCUUUAUAGGCUCAGUAAGAUAGUAGGACAGAAUACGGGGAACUAUAAGACCAAUGUGGCAGAUAGAAUGGAACAGAUCUUUGAGACUGCCCCAUUUGUCAAGAUUGUGGAACACCACACAUUGAUGACCACCCACAAGAUGUGUGCCAACUGGAGCACUAUACCUAAUUUUAGAUUCUUGGCAGGGGCUUAUGACAUGUUUUUUGCCAGAAUUGAGCACCUGUAUUCUGCAAUUCGGGUUGGGACAGUGGUUACUGCUUAUGAGGAUUGUUCGGGGUUAGUGUCUUUCACAGGGUUCAUCAAGCAAAUCAAUUUGACAGCCAGGGAGGCCAUAUUAUACUUCUUCCACAAGAACUUCGAGGAAGAGAUCAAGAGAAUGUUUGAGCCAGGGCAAGAAACAGCUGUUCCGCACUCGUAUUUCAUCCACUUCAGAUCACUUGGACUCAGUGGGAAGUCUCCUUAUUCAUCCAAUGCGGUUGGGCAUGUGUUUAACCUGAUUCACUUUGUGGGUUGUUACAUGGGCCAAAUCAGAUCUUUAAAUGCCACUGUCAUUCAGAGUUGUGCACCCCAUGAAAUGUCAGUUUUGGGGGGUUAUCUAGGGGAGGAGUUUUUCGGGAAGGGAACAUUUGAGAGGCGGUUCUUCAGAGAUGAGAAAGAGCUACAGGAUUACGAGGCAGCAGAAAGCACUAAGGUUGAUGUAGCAUUGGCAGAUGAUGGGACAGUGAAUUCGGAUGAUGAAGACUUCUUUUCGGGAGACACGAGAAGCCCAGAGGCAGUAUACACCAGGAUUAUGAUGAACGGAGGGAGAUUAAAAAGGUCUCACAUAAAGAGAUAUGUCUCAGUGAGUGCAAACCAUCAGGCCAGGCCUAAUUCCUUUGCAGAGUUCCUCAACAAGACGUAUUCUAGUGAUCCCAGAUAAUCCCCUGAUUAGAUAAGGG
>OU524431 European bat 1 lyssavirus, isolate 49512
[truncated: 2,944 more chars]
